# Supplementary material for: Transcriptome sequencing reveals the effect of biochar improvement on the development of tobacco plants before and after topping
Source: PLoS One. 2019 Oct 31;14(10):e0224556. doi: 10.1371/journal.pone.0224556 (PMC6822942; doi:10.1371/journal.pone.0224556)
Supplement: S4 Data — (XLSX) [file pone.0224556.s004.xlsx]

## Sheet: Base table statistics before an
Sample	Before Filter					After Filter
	Clean Data(bp)	Q20(%)	Q30(%)	N(%)	GC(%)	HQ Clean Data(bp)	Q20(%)	Q30(%)	N(%)	GC(%)
CK_60d-1	7739925000	7423557243 (95.91%)	7070264875 (91.35%)	356202 (0.00%)	3394080617 (43.85%)	7636406775	7357411938 (96.35%)	7017359146 (91.89%)	227006 (0.00%)	3343988407 (43.79%)
CK_60d-2	9725983200	9318495337 (95.81%)	8863670504 (91.13%)	445946 (0.00%)	4233227320 (43.52%)	9598055294	9238258517 (96.25%)	8800315785 (91.69%)	285844 (0.00%)	4171903346 (43.47%)
CK_60d-3	9421450200	9039004315 (95.94%)	8606983089 (91.36%)	434941 (0.00%)	4062596541 (43.12%)	9302701063	8964402209 (96.36%)	8547935964 (91.89%)	277365 (0.00%)	4005960349 (43.06%)
T_60d-1	8176327200	7833475062 (95.81%)	7448378200 (91.10%)	378042 (0.00%)	3623057654 (44.31%)	8066345181	7763995128 (96.25%)	7393144122 (91.65%)	243426 (0.00%)	3568991477 (44.25%)
T_60d-2	11992909800	11373024759 (94.83%)	10729341006 (89.46%)	558380 (0.00%)	5221742670 (43.54%)	11755930452	11224829598 (95.48%)	10613722316 (90.28%)	346904 (0.00%)	5108875761 (43.46%)
T_60d-3	8667659100	8312939669 (95.91%)	7915688466 (91.32%)	402917 (0.00%)	3767128572 (43.46%)	8556045414	8242690488 (96.34%)	7859969483 (91.86%)	257486 (0.00%)	3713608967 (43.40%)
CK_75d-1	7899541800	7585976212 (96.03%)	7236690091 (91.61%)	369096 (0.00%)	3521685549 (44.58%)	7794527062	7518230518 (96.46%)	7182041435 (92.14%)	235611 (0.00%)	3470240986 (44.52%)
CK_75d-2	9555177900	9157524520 (95.84%)	8715400220 (91.21%)	442286 (0.00%)	4090670029 (42.81%)	9425976953	9075776752 (96.28%)	8650476402 (91.77%)	280599 (0.00%)	4029455692 (42.75%)
CK_75d-3	10454168700	9991259873 (95.57%)	9484256171 (90.72%)	482774 (0.00%)	4458722560 (42.65%)	10296285423	9891225097 (96.07%)	9405066909 (91.34%)	307224 (0.00%)	4384214396 (42.58%)
T_75d-1	8090171400	7752812113 (95.83%)	7379816245 (91.22%)	371610 (0.00%)	3540847895 (43.77%)	7978637767	7681826163 (96.28%)	7323171603 (91.78%)	235046 (0.00%)	3486861795 (43.70%)
T_75d-2	11035095600	10565834740 (95.75%)	10044315832 (91.02%)	498905 (0.00%)	4719251170 (42.77%)	10884249172	10471060668 (96.20%)	9969268073 (91.59%)	309035 (0.00%)	4647838607 (42.70%)
T_75d-3	9793740000	9373737046 (95.71%)	8909368642 (90.97%)	449373 (0.00%)	4238116175 (43.27%)	9654702188	9285807152 (96.18%)	8839530824 (91.56%)	285350 (0.00%)	4171259616 (43.20%)
Clean Data (PE) = Clean Reads1 Num x Read1 length + Clean Reads2 Num x Read2 length; Clean Data (SE) = Clean Reads1 Num x Read1 length
HQ Clean Data (PE) = HQ Clean Reads1 Num x Read1 length + HQ Clean Reads2 Num x Read2 length; HQ Clean Data (SE) = HQ Clean Reads1 Num x Read1 length

## Sheet: Filtering Information Statistic
Sample	Clean Reads Num	HQ Clean Reads Num(%)	Read length	adapter(%)	low quality(%)	poly A(%)	N(%)
CK_60d-1	51599500	51066168 (98.97%)	150 + 150	15926 (0.06%)	253501 (0.98%)	0 (0%)	4894 (0.02%)
CK_60d-2	64839888	64143588 (98.93%)	150 + 150	14496 (0.04%)	334555 (1.03%)	0 (0%)	6028 (0.02%)
CK_60d-3	62809668	62171794 (98.98%)	150 + 150	15504 (0.04%)	304888 (0.97%)	0 (0%)	5958 (0.02%)
T_60d-1	54508848	53924674 (98.93%)	150 + 150	15226 (0.06%)	279113 (1.02%)	0 (0%)	5097 (0.02%)
T_60d-2	79952732	78581390 (98.28%)	150 + 150	13514 (0.04%)	670687 (1.68%)	0 (0%)	7748 (0.02%)
T_60d-3	57784394	57182766 (98.96%)	150 + 150	13106 (0.04%)	288455 (1%)	0 (0%)	5500 (0.02%)
CK_75d-1	52663612	52137680 (99%)	150 + 150	18538 (0.08%)	248342 (0.94%)	0 (0%)	5066 (0.02%)
CK_75d-2	63701186	63014622 (98.92%)	150 + 150	17696 (0.06%)	328034 (1.03%)	0 (0%)	6093 (0.02%)
CK_75d-3	69694458	68836472 (98.77%)	150 + 150	18510 (0.06%)	412779 (1.18%)	0 (0%)	6578 (0.02%)
T_75d-1	53934476	53373822 (98.96%)	150 + 150	21204 (0.08%)	264272 (0.98%)	0 (0%)	5161 (0.02%)
T_75d-2	73567304	72745960 (98.88%)	150 + 150	18352 (0.04%)	394003 (1.07%)	0 (0%)	7155 (0.02%)
T_75d-3	65291600	64556284 (98.87%)	150 + 150	18604 (0.06%)	351855 (1.08%)	0 (0%)	6173 (0.02%)
note：Clean Reads Num (PE) = Clean Reads1 + Clean Reads2 HQ Clean Reads Num (PE) = HQ Clean Reads1 + HQ Clean Reads2 Clean Reads Num (SE) = Clean Reads1 HQ Clean Reads Num (SE) = HQ Clean Reads1
adapter ：Clean reads contain the number of reads of he adapter; low quality: Clean reads that contain low quality bases to a certain degree of reads; poly A: Clean reads that contains poly A reads; N: Clean reads that contain N to a certain extent

## Sheet: Comparison of HQ clean data and
Sample	All Reads Num	Mapped Reads	Unmapped Reads
CK_60d-1	51066168	49598 ( 0.10% )	51016570 ( 99.90% )
CK_60d-2	64143588	43386 ( 0.07% )	64100202 ( 99.93% )
CK_60d-3	62171794	33680 ( 0.05% )	62138114 ( 99.95% )
T_60d-1	53924674	263574 ( 0.49% )	53661100 ( 99.51% )
T_60d-2	78581390	145508 ( 0.19% )	78435882 ( 99.81% )
T_60d-3	57182766	51146 ( 0.09% )	57131620 ( 99.91% )
CK_75d-1	52137680	125060 ( 0.24% )	52012620 ( 99.76% )
CK_75d-2	63014622	163974 ( 0.26% )	62850648 ( 99.74% )
CK_75d-3	68836472	41944 ( 0.06% )	68794528 ( 99.94% )
T_75d-1	53373822	139420 ( 0.26% )	53234402 ( 99.74% )
T_75d-2	72745960	120028 ( 0.16% )	72625932 ( 99.84% )
T_75d-3	64556284	320670 ( 0.50% )	64235614 ( 99.50% )
Sample: the name of sample All Reads Num: the total number of Reads Mapped Reads: The number portation of Reads mapped the rRNA Unmapped Reads: The number portation of Reads unmapped the rRNA

## Sheet: _x000a_Unmapped Reads and Reference G
Sample	Total Reads	Unmapped Reads	Unique Mapped Reads	Multiple Mapped reads	Mapping Ratio
CK_60d-1	51016570	8053121 (15.79%)	42275117 (82.87%)	688332 (1.35%)	84.21%
CK_60d-2	64100202	9943356 (15.51%)	53282846 (83.12%)	874000 (1.36%)	84.49%
CK_60d-3	62138114	9445962 (15.20%)	51886972 (83.50%)	805180 (1.30%)	84.80%
T_60d-1	53661100	8602106 (16.03%)	44326034 (82.60%)	732960 (1.37%)	83.97%
T_60d-2	78435882	13907062 (17.73%)	63542774 (81.01%)	986046 (1.26%)	82.27%
T_60d-3	57131620	8793731 (15.39%)	47584831 (83.29%)	753058 (1.32%)	84.61%
CK_75d-1	52012620	8062952 (15.50%)	43178558 (83.02%)	771110 (1.48%)	84.50%
CK_75d-2	62850648	9858893 (15.69%)	52149303 (82.97%)	842452 (1.34%)	84.31%
CK_75d-3	68794528	11236545 (16.33%)	56652651 (82.35%)	905332 (1.32%)	83.67%
T_75d-1	53234402	8608928 (16.17%)	43911440 (82.49%)	714034 (1.34%)	83.83%
T_75d-2	72625932	11747276 (16.18%)	59953026 (82.55%)	925630 (1.27%)	83.82%
T_75d-3	64235614	10443132 (16.26%)	52963420 (82.45%)	829062 (1.29%)	83.74%
Sample: the name of sample Total Reads: the total number of Reads Unmapped Reads: The number portation of Reads unmapped the genome Unique Mapped Reads: The number portation of Reads unique mapped the genome Multiple Mapped Reads: The number portation of Reads unique multiplemapped the genome
