# Supplementary material for: Transcriptome sequencing reveals the effect of biochar improvement on the development of tobacco plants before and after topping
Source: PLoS One. 2019 Oct 31;14(10):e0224556. doi: 10.1371/journal.pone.0224556 (PMC6822942; doi:10.1371/journal.pone.0224556)
Supplement: S6 Data — (TXT) [file pone.0224556.s006.txt]

GeneID	TranscriptID	Description	KEGG_A_class	KEGG_B_class	Pathway	K_ID	GO Component	GO Function	GO Process
XLOC_000281	TCONS_00000363	mRNA inducible by salicylic acid or by TMV during Systemic Acquired Resistance response.' [Nicotiana tabacum]	-	-	-	-	-	-	-
XLOC_000333	TCONS_00000446	-	-	-	-	-	-	-	-
XLOC_000378	TCONS_00000512	proteinase inhibitor [Nicotiana tabacum]	-	-	-	-	-	GO:0061134//peptidase regulator activity;GO:0030414//peptidase inhibitor activity;GO:0030234//enzyme regulator activity;GO:0061135//endopeptidase regulator activity;GO:0004857//enzyme inhibitor activity;GO:0004866//endopeptidase inhibitor activity;GO:0098772//molecular function regulator	GO:0050789//regulation of biological process;GO:0065007//biological regulation;GO:0051248//negative regulation of protein metabolic process;GO:0065009//regulation of molecular function;GO:0010466//negative regulation of peptidase activity;GO:0044092//negative regulation of molecular function;GO:0032268//regulation of cellular protein metabolic process;GO:0031324//negative regulation of cellular m…
XLOC_000430	TCONS_00000594	-	-	-	-	-	-	-	-
XLOC_000431	TCONS_00000596	-	-	-	-	-	-	-	-
XLOC_000436	TCONS_00000602	PREDICTED: phosphatidylinositol/phosphatidylcholine transfer protein SFH4-like [Nicotiana tomentosiformis]	-	-	-	-	-	-	-
XLOC_000519	TCONS_00000716	PREDICTED: protease Do-like 5, chloroplastic [Nicotiana sylvestris]	-	-	-	-	-	-	-
XLOC_000525	TCONS_00000722	-	-	-	-	-	-	-	-
XLOC_000532	TCONS_00000734	PREDICTED: tryptophan--tRNA ligase, cytoplasmic-like, partial [Nicotiana tabacum]	Genetic Information Processing	Translation	ko00970//Aminoacyl-tRNA biosynthesis	K01867	GO:0044424//intracellular part;GO:0005623//cell;GO:0044464//cell part;GO:0005622//intracellular	GO:0016875//ligase activity, forming carbon-oxygen bonds;GO:0001883//purine nucleoside binding;GO:0005488//binding;GO:0097367//carbohydrate derivative binding;GO:0032550//purine ribonucleoside binding;GO:0016876//ligase activity, forming aminoacyl-tRNA and related compounds;GO:1901363//heterocyclic compound binding;GO:0001882//nucleoside binding;GO:0016874//ligase activity;GO:0032549//ribonucleos…	GO:1901566//organonitrogen compound biosynthetic process;GO:0043043//peptide biosynthetic process;GO:0044699//single-organism process;GO:0010467//gene expression;GO:0043039//tRNA aminoacylation;GO:1901564//organonitrogen compound metabolic process;GO:0034645//cellular macromolecule biosynthetic process;GO:0034660//ncRNA metabolic process;GO:0046483//heterocycle metabolic process;GO:0034641//cellu…
XLOC_000545	TCONS_00000753	-	-	-	-	-	-	-	-
XLOC_000609	TCONS_00000889	PREDICTED: receptor-like protein 12 [Nicotiana tabacum]	-	-	-	-	-	-	-
XLOC_000657	TCONS_00000965	PREDICTED: ABC transporter A family member 1 isoform X2 [Nicotiana tomentosiformis]	-	-	-	-	-	-	-
XLOC_000707	TCONS_00001040	PREDICTED: transposon TX1 uncharacterized 149 kDa protein [Vitis vinifera]	-	-	-	-	-	GO:0016740//transferase activity;GO:0097159//organic cyclic compound binding;GO:0003824//catalytic activity;GO:0005488//binding;GO:1901363//heterocyclic compound binding;GO:0016772//transferase activity, transferring phosphorus-containing groups;GO:0036094//small molecule binding	-
XLOC_000812	TCONS_00001230	-	-	-	-	-	-	-	-
XLOC_000906	TCONS_00001375	PREDICTED: cell differentiation protein RCD1 homolog [Nicotiana sylvestris]	Genetic Information Processing	Folding, sorting and degradation	ko03018//RNA degradation	K12606	-	-	-
XLOC_000938	TCONS_00001431	PREDICTED: uncharacterized protein LOC104118082 isoform X1 [Nicotiana tomentosiformis]	-	-	-	-	-	-	-
XLOC_000969	TCONS_00001479	PREDICTED: uncharacterized protein LOC107795074 [Nicotiana tabacum]	-	-	-	-	-	-	-
XLOC_001029	TCONS_00001586	PREDICTED: protein YLS9-like [Nicotiana sylvestris]	-	-	-	-	-	-	-
XLOC_001162	TCONS_00001845	PREDICTED: coiled-coil domain-containing protein 25 [Nicotiana tomentosiformis]	-	-	-	-	-	-	-
XLOC_001168	TCONS_00001854	PREDICTED: F-box/kelch-repeat protein SKIP11-like [Nicotiana sylvestris]	-	-	-	-	-	-	-
XLOC_001230	TCONS_00001957	-	-	-	-	-	-	-	-
XLOC_001287	TCONS_00002040	PREDICTED: late blight resistance protein R1-A-like [Nicotiana sylvestris]	-	-	-	-	-	-	-
XLOC_001329	TCONS_00002105	-	-	-	-	-	-	-	-
XLOC_001342	TCONS_00002126	PREDICTED: ribosomal protein L23 family protein isoform X1 [Solanum tuberosum]	Genetic Information Processing	Translation	ko03010//Ribosome	K02892	GO:0043226//organelle;GO:0044464//cell part;GO:0005623//cell;GO:0044424//intracellular part;GO:0005737//cytoplasm;GO:0044444//cytoplasmic part;GO:0043229//intracellular organelle;GO:0005622//intracellular;GO:0016020//membrane	-	GO:0044765//single-organism transport;GO:1902578//single-organism localization;GO:0051179//localization;GO:0044699//single-organism process;GO:0051234//establishment of localization;GO:0006810//transport
XLOC_001365	TCONS_00002159	PREDICTED: protein GFS12-like isoform X3 [Nicotiana tabacum]	-	-	-	-	-	-	-
XLOC_001384	TCONS_00002187	cytochrome c reductase subunit [Solanum tuberosum]	-	-	-	-	GO:0005622//intracellular;GO:0016020//membrane;GO:0031967//organelle envelope;GO:0043227//membrane-bounded organelle;GO:0019866//organelle inner membrane;GO:0044422//organelle part;GO:0044464//cell part;GO:0044425//membrane part;GO:0043229//intracellular organelle;GO:0031090//organelle membrane;GO:0005623//cell;GO:0031975//envelope;GO:0043226//organelle;GO:0043231//intracellular membrane-bounded …	-	GO:0044710//single-organism metabolic process;GO:0044699//single-organism process;GO:0008152//metabolic process
XLOC_001452	TCONS_00002304	PREDICTED: phosphatidylglycerol/phosphatidylinositol transfer protein-like isoform X2 [Nicotiana sylvestris]	-	-	-	-	GO:0030312//external encapsulating structure;GO:0043226//organelle;GO:0043229//intracellular organelle;GO:0071944//cell periphery;GO:0043227//membrane-bounded organelle;GO:0005622//intracellular;GO:0043231//intracellular membrane-bounded organelle;GO:0005623//cell;GO:0044464//cell part;GO:0044424//intracellular part	-	-
XLOC_001554	TCONS_00002478	PREDICTED: U-box domain-containing protein 15-like [Nicotiana tabacum]	-	-	-	-	-	-	-
XLOC_001567	TCONS_00002513	PREDICTED: cytochrome b-c1 complex subunit 6 [Nicotiana tomentosiformis]	Metabolism	Energy metabolism	ko00190//Oxidative phosphorylation	K00416	GO:0044424//intracellular part;GO:0044464//cell part;GO:0043231//intracellular membrane-bounded organelle;GO:0043227//membrane-bounded organelle;GO:0016020//membrane;GO:0043226//organelle;GO:0005622//intracellular;GO:0043229//intracellular organelle;GO:0005623//cell	-	GO:0009987//cellular process;GO:0044237//cellular metabolic process;GO:0044763//single-organism cellular process;GO:0008152//metabolic process;GO:0044699//single-organism process;GO:0044710//single-organism metabolic process;GO:0055114//oxidation-reduction process;GO:0006091//generation of precursor metabolites and energy
XLOC_001585	TCONS_00002540	PREDICTED: ras-related protein RABD1-like isoform X2 [Vigna angularis]	-	-	-	-	GO:0005794//Golgi apparatus;GO:0043231//intracellular membrane-bounded organelle;GO:0012505//endomembrane system;GO:0043226//organelle;GO:0031984//organelle subcompartment;GO:0005802//trans-Golgi network;GO:0044431//Golgi apparatus part;GO:0043227//membrane-bounded organelle;GO:0044444//cytoplasmic part;GO:0005737//cytoplasm;GO:0098791//Golgi subcompartment;GO:0044424//intracellular part;GO:00056…	GO:0017022//myosin binding;GO:0097159//organic cyclic compound binding;GO:0001883//purine nucleoside binding;GO:0005515//protein binding;GO:0032549//ribonucleoside binding;GO:0032029//myosin tail binding;GO:0005488//binding;GO:0036094//small molecule binding;GO:0032550//purine ribonucleoside binding;GO:0008092//cytoskeletal protein binding;GO:0032036//myosin heavy chain binding;GO:0097367//carboh…	GO:0051179//localization;GO:0008104//protein localization;GO:0033036//macromolecule localization;GO:0007165//signal transduction;GO:0051649//establishment of localization in cell;GO:0044700//single organism signaling;GO:0051641//cellular localization;GO:0050896//response to stimulus;GO:0050794//regulation of cellular process;GO:0065007//biological regulation;GO:0044699//single-organism process;GO…
XLOC_001597	TCONS_00002564	PREDICTED: DAG protein, chloroplastic-like [Nicotiana sylvestris]	-	-	-	-	-	-	-
XLOC_001637	TCONS_00002623	PREDICTED: MATE efflux family protein 7-like, partial [Nicotiana sylvestris]	-	-	-	-	GO:0044425//membrane part;GO:0031224//intrinsic component of membrane;GO:0016020//membrane	GO:0015291//secondary active transmembrane transporter activity;GO:0022804//active transmembrane transporter activity;GO:0022857//transmembrane transporter activity;GO:0005215//transporter activity	GO:0050896//response to stimulus;GO:1902578//single-organism localization;GO:0009987//cellular process;GO:0051234//establishment of localization;GO:0015893//drug transport;GO:0051179//localization;GO:0044763//single-organism cellular process;GO:0042493//response to drug;GO:0044765//single-organism transport;GO:0044699//single-organism process;GO:0042221//response to chemical;GO:0006810//transport
XLOC_001653	TCONS_00002648	PREDICTED: pentatricopeptide repeat-containing protein At5g65560-like [Nicotiana sylvestris]	-	-	-	-	-	-	-
XLOC_001688	TCONS_00002702	PREDICTED: thyroid adenoma-associated protein homolog [Nicotiana tabacum]	-	-	-	-	-	-	-
XLOC_001705	TCONS_00002759	Retrovirus-related Pol polyprotein LINE-1 [Cajanus cajan]	-	-	-	-	-	-	-
XLOC_001782	TCONS_00002899	PREDICTED: AP2-like ethylene-responsive transcription factor At1g16060, partial [Solanum lycopersicum]	-	-	-	-	-	-	-
XLOC_001793	TCONS_00002919	PREDICTED: zinc finger protein 7-like [Nicotiana tomentosiformis]	-	-	-	-	-	GO:0043169//cation binding;GO:0005488//binding;GO:0043167//ion binding	-
XLOC_001794	TCONS_00002921	PREDICTED: zinc finger protein 7-like [Nicotiana tomentosiformis]	-	-	-	-	-	GO:0043169//cation binding;GO:0005488//binding;GO:0043167//ion binding	-
XLOC_001830	TCONS_00002980	PREDICTED: uncharacterized protein LOC100241958 [Vitis vinifera]	-	-	-	-	-	-	-
XLOC_001867	TCONS_00003034	PREDICTED: uncharacterized mitochondrial protein AtMg00810-like [Solanum tuberosum]	-	-	-	-	GO:0044464//cell part;GO:0044424//intracellular part;GO:0043229//intracellular organelle;GO:0043226//organelle;GO:0043227//membrane-bounded organelle;GO:0005623//cell;GO:0043231//intracellular membrane-bounded organelle;GO:0005622//intracellular	GO:0005488//binding;GO:0097159//organic cyclic compound binding;GO:0043167//ion binding;GO:0003676//nucleic acid binding;GO:1901363//heterocyclic compound binding;GO:0003824//catalytic activity	GO:0044237//cellular metabolic process;GO:1901360//organic cyclic compound metabolic process;GO:0006139//nucleobase-containing compound metabolic process;GO:0034641//cellular nitrogen compound metabolic process;GO:0006259//DNA metabolic process;GO:0046483//heterocycle metabolic process;GO:0090304//nucleic acid metabolic process;GO:0043170//macromolecule metabolic process;GO:0008152//metabolic pro…
XLOC_001879	TCONS_00003057	PREDICTED: GDSL esterase/lipase EXL3-like [Nicotiana sylvestris]	-	-	-	-	-	-	-
XLOC_001924	TCONS_00003119	-	-	-	-	-	-	-	-
XLOC_001959	TCONS_00003187	-	-	-	-	-	-	-	-
XLOC_002004	TCONS_00003275	PREDICTED: membrane-bound transcription factor site-1 protease-like [Nicotiana sylvestris]	Genetic Information Processing	Folding, sorting and degradation	ko04141//Protein processing in endoplasmic reticulum	K08653	GO:0043229//intracellular organelle;GO:0044464//cell part;GO:0043226//organelle;GO:0043231//intracellular membrane-bounded organelle;GO:0043227//membrane-bounded organelle;GO:0044424//intracellular part;GO:0005622//intracellular;GO:0005623//cell	GO:0003824//catalytic activity;GO:0016787//hydrolase activity;GO:0004175//endopeptidase activity;GO:0008233//peptidase activity;GO:0070011//peptidase activity, acting on L-amino acid peptides	GO:0071704//organic substance metabolic process;GO:0006972//hyperosmotic response;GO:0006950//response to stress;GO:0008152//metabolic process;GO:0009628//response to abiotic stimulus;GO:0016485//protein processing;GO:0006970//response to osmotic stress;GO:0006508//proteolysis;GO:0044238//primary metabolic process;GO:0043170//macromolecule metabolic process;GO:0051604//protein maturation;GO:00104…
XLOC_002041	TCONS_00003319	-	-	-	-	-	-	-	-
XLOC_002125	TCONS_00003465	-	-	-	-	-	-	-	-
XLOC_002152	TCONS_00003501	FMN-binding split barrel [Cynara cardunculus var. scolymus] [Cynara cardunculus]	-	-	-	-	-	GO:1901265//nucleoside phosphate binding;GO:0005488//binding;GO:1901363//heterocyclic compound binding;GO:0000166//nucleotide binding;GO:0003824//catalytic activity;GO:0036094//small molecule binding;GO:0032553//ribonucleotide binding;GO:0097367//carbohydrate derivative binding;GO:0097159//organic cyclic compound binding	GO:0044699//single-organism process;GO:0044710//single-organism metabolic process;GO:0008152//metabolic process
XLOC_002214	TCONS_00003660	PREDICTED: pentatricopeptide repeat-containing protein At4g02750-like [Sesamum indicum]	-	-	-	-	-	-	-
XLOC_002249	TCONS_00003712	-	-	-	-	-	-	-	-
XLOC_002319	TCONS_00003817	-	-	-	-	-	-	-	-
XLOC_002335	TCONS_00003841	-	-	-	-	-	-	-	-
XLOC_002387	TCONS_00003941	-	-	-	-	-	-	-	-
XLOC_002444	TCONS_00004028	PREDICTED: LINE-1 retrotransposable element ORF2 protein isoform X8 [Tarenaya hassleriana]	-	-	-	-	-	-	-
XLOC_002462	TCONS_00004050	PREDICTED: splicing factor 1 [Solanum tuberosum]	-	-	-	-	-	GO:0003676//nucleic acid binding;GO:1901363//heterocyclic compound binding;GO:0097159//organic cyclic compound binding;GO:0005488//binding	-
XLOC_002722	TCONS_00004470	PREDICTED: alpha/beta hydrolase domain-containing protein 17C-like [Nicotiana sylvestris]	-	-	-	-	-	-	-
XLOC_002766	TCONS_00004545	-	-	-	-	-	-	-	-
XLOC_002825	TCONS_00004651	-	-	-	-	-	-	-	-
XLOC_002839	TCONS_00004675	PREDICTED: uncharacterized protein LOC104227941 [Nicotiana sylvestris]	-	-	-	-	-	-	-
XLOC_002905	TCONS_00004836	-	-	-	-	-	-	-	-
XLOC_002930	TCONS_00004875	-	-	-	-	-	-	-	-
XLOC_002961	TCONS_00004919	PREDICTED: receptor-like cytosolic serine/threonine-protein kinase RBK2 [Nicotiana sylvestris]	-	-	-	-	-	-	-
XLOC_002974	TCONS_00004940	E3 ubiquitin-protein ligase SINA-like 2 [Morus notabilis]	-	-	-	-	-	-	-
XLOC_002998	TCONS_00004973	-	-	-	-	-	-	-	-
XLOC_003029	TCONS_00005029	RING finger and CHY zinc finger domain-containing protein 1-like [Nicotiana tabacum]	-	-	-	-	-	-	-
XLOC_003079	TCONS_00005113	PREDICTED: probable pectinesterase 53 isoform X2 [Nicotiana sylvestris]	Metabolism	Carbohydrate metabolism	ko00500//Starch and sucrose metabolism;ko00040//Pentose and glucuronate interconversions	K01051	GO:0030312//external encapsulating structure;GO:0044464//cell part;GO:0005623//cell;GO:0071944//cell periphery	GO:0016787//hydrolase activity;GO:0003824//catalytic activity;GO:0052689//carboxylic ester hydrolase activity;GO:0016788//hydrolase activity, acting on ester bonds	GO:0071555//cell wall organization;GO:0071840//cellular component organization or biogenesis;GO:0045229//external encapsulating structure organization;GO:0071554//cell wall organization or biogenesis;GO:0016043//cellular component organization;GO:0009987//cellular process
XLOC_003105	TCONS_00005161	PREDICTED: uncharacterized protein LOC107803976 [Nicotiana tabacum]	-	-	-	-	-	-	-
XLOC_003166	TCONS_00005254	PREDICTED: GATA zinc finger domain-containing protein 11-like isoform X1 [Nicotiana sylvestris]	-	-	-	-	-	-	-
XLOC_003180	TCONS_00005275	PREDICTED: protein FAR1-RELATED SEQUENCE 9-like [Nicotiana sylvestris]	-	-	-	-	-	-	-
XLOC_003222	TCONS_00005335	PREDICTED: 60S ribosomal protein L23a-like [Nicotiana tomentosiformis]	Genetic Information Processing	Translation	ko03010//Ribosome	K02893	GO:0005623//cell;GO:0032991//macromolecular complex;GO:0030529//intracellular ribonucleoprotein complex;GO:1990904//ribonucleoprotein complex;GO:0044464//cell part;GO:0044424//intracellular part;GO:0005622//intracellular	GO:0005198//structural molecule activity;GO:0036094//small molecule binding;GO:0005488//binding	GO:0008152//metabolic process;GO:0071704//organic substance metabolic process;GO:0043170//macromolecule metabolic process;GO:0010467//gene expression
XLOC_003275	TCONS_00005412	-	-	-	-	-	-	-	-
XLOC_003362	TCONS_00005542	-	-	-	-	-	-	-	-
XLOC_003373	TCONS_00005554	PREDICTED: uncharacterized membrane protein YjcL-like [Nicotiana tabacum]	-	-	-	-	GO:0044444//cytoplasmic part;GO:0044424//intracellular part;GO:0005737//cytoplasm;GO:0044464//cell part;GO:0009526//plastid envelope;GO:0031967//organelle envelope;GO:0005623//cell;GO:0005622//intracellular;GO:0031975//envelope;GO:0043226//organelle;GO:0044435//plastid part;GO:0044446//intracellular organelle part;GO:0009536//plastid;GO:0044422//organelle part;GO:0043231//intracellular membrane-b…	-	-
XLOC_003410	TCONS_00005621	hypothetical retrotransposon [Ipomoea batatas]	-	-	-	-	-	GO:0016787//hydrolase activity;GO:0003824//catalytic activity;GO:0043167//ion binding;GO:0005488//binding;GO:0043169//cation binding;GO:0046872//metal ion binding;GO:0016740//transferase activity	GO:1901360//organic cyclic compound metabolic process;GO:0006725//cellular aromatic compound metabolic process;GO:0044238//primary metabolic process;GO:0006259//DNA metabolic process;GO:0071704//organic substance metabolic process;GO:0044237//cellular metabolic process;GO:0044260//cellular macromolecule metabolic process;GO:0043170//macromolecule metabolic process;GO:0009987//cellular process;GO:…
XLOC_003453	TCONS_00005680	PREDICTED: tetratricopeptide repeat protein 38 isoform X1 [Nicotiana tomentosiformis]	-	-	-	-	-	-	-
XLOC_003542	TCONS_00005829	PREDICTED: ycf20-like protein [Daucus carota subsp. sativus] [Daucus carota]	-	-	-	-	GO:0044464//cell part;GO:0009536//plastid;GO:0044424//intracellular part;GO:0043226//organelle;GO:0043229//intracellular organelle;GO:0044444//cytoplasmic part;GO:0005622//intracellular;GO:0043231//intracellular membrane-bounded organelle;GO:0005623//cell;GO:0043227//membrane-bounded organelle;GO:0005737//cytoplasm	-	GO:0009628//response to abiotic stimulus;GO:1990066//energy quenching;GO:0009416//response to light stimulus;GO:0009314//response to radiation;GO:0050896//response to stimulus
XLOC_003546	TCONS_00005839	-	-	-	-	-	-	-	-
XLOC_003686	TCONS_00006045	PREDICTED: sister-chromatid cohesion protein 3-like [Nicotiana tomentosiformis]	-	-	-	-	-	-	-
XLOC_003689	TCONS_00006051	PREDICTED: zinc finger BED domain-containing protein RICESLEEPER 2-like [Solanum tuberosum]	-	-	-	-	-	GO:0005488//binding;GO:0016740//transferase activity;GO:0003824//catalytic activity;GO:0016772//transferase activity, transferring phosphorus-containing groups;GO:1901363//heterocyclic compound binding;GO:0097159//organic cyclic compound binding	-
XLOC_003825	TCONS_00006265	PREDICTED: FACT complex subunit SPT16-like [Nicotiana tabacum]	-	-	-	-	GO:0031974//membrane-enclosed lumen;GO:0043234//protein complex;GO:0044451//nucleoplasm part;GO:0005634//nucleus;GO:0043232//intracellular non-membrane-bounded organelle;GO:0000785//chromatin;GO:0005694//chromosome;GO:0044464//cell part;GO:0005622//intracellular;GO:0044446//intracellular organelle part;GO:0070013//intracellular organelle lumen;GO:0005623//cell;GO:0000790//nuclear chromatin;GO:004…	-	GO:0022414//reproductive process;GO:0032502//developmental process;GO:0003006//developmental process involved in reproduction;GO:0000003//reproduction
XLOC_003886	TCONS_00006369	PREDICTED: vacuolar protein sorting-associated protein 13A-like, partial [Ziziphus jujuba]	-	-	-	-	-	-	-
XLOC_003894	TCONS_00006394	PREDICTED: protein LNK2-like [Nicotiana tabacum]	-	-	-	-	-	-	-
XLOC_003926	TCONS_00006449	PREDICTED: uncharacterized protein LOC107774077 [Nicotiana tabacum]	-	-	-	-	-	-	-
XLOC_003950	TCONS_00006491	-	-	-	-	-	-	-	-
XLOC_004006	TCONS_00006570	PREDICTED: ubiquitin carboxyl-terminal hydrolase isozyme L5 [Nicotiana tomentosiformis]	-	-	-	-	GO:0043231//intracellular membrane-bounded organelle;GO:0043226//organelle;GO:0043229//intracellular organelle;GO:0044464//cell part;GO:0005622//intracellular;GO:0043227//membrane-bounded organelle;GO:0005623//cell;GO:0044424//intracellular part	GO:0008238//exopeptidase activity;GO:0003824//catalytic activity;GO:0016787//hydrolase activity;GO:0008234//cysteine-type peptidase activity;GO:0070011//peptidase activity, acting on L-amino acid peptides;GO:0008233//peptidase activity;GO:0019783//ubiquitin-like protein-specific protease activity	GO:0032502//developmental process;GO:0070647//protein modification by small protein conjugation or removal;GO:0071704//organic substance metabolic process;GO:0019941//modification-dependent protein catabolic process;GO:0044260//cellular macromolecule metabolic process;GO:0099402//plant organ development;GO:0007275//multicellular organism development;GO:0051603//proteolysis involved in cellular pr…
XLOC_004068	TCONS_00006682	PREDICTED: uncharacterized protein LOC107762232 isoform X1 [Nicotiana tabacum]	-	-	-	-	-	-	-
XLOC_004071	TCONS_00006687	PREDICTED: glucose-6-phosphate isomerase 1, chloroplastic [Capsicum annuum]	Metabolism	Global and Overview;Carbohydrate metabolism	ko01200//Carbon metabolism;ko00500//Starch and sucrose metabolism;ko00010//Glycolysis / Gluconeogenesis;ko00030//Pentose phosphate pathway;ko00520//Amino sugar and nucleotide sugar metabolism	K01810	GO:0043231//intracellular membrane-bounded organelle;GO:0005737//cytoplasm;GO:0044424//intracellular part;GO:0044464//cell part;GO:0043229//intracellular organelle;GO:0044446//intracellular organelle part;GO:0044435//plastid part;GO:0005623//cell;GO:0009536//plastid;GO:0043227//membrane-bounded organelle;GO:0031967//organelle envelope;GO:0009526//plastid envelope;GO:0043226//organelle;GO:0031975/…	GO:0003824//catalytic activity;GO:1901363//heterocyclic compound binding;GO:0016861//intramolecular oxidoreductase activity, interconverting aldoses and ketoses;GO:0016853//isomerase activity;GO:0001882//nucleoside binding;GO:0097367//carbohydrate derivative binding;GO:0036094//small molecule binding;GO:0005488//binding;GO:0032549//ribonucleoside binding;GO:0003676//nucleic acid binding;GO:003255…	GO:0050896//response to stimulus;GO:0071704//organic substance metabolic process;GO:0044710//single-organism metabolic process;GO:0044264//cellular polysaccharide metabolic process;GO:0050832//defense response to fungus;GO:0048731//system development;GO:0098542//defense response to other organism;GO:0009908//flower development;GO:0009791//post-embryonic development;GO:0043207//response to externa…
XLOC_004126	TCONS_00006789	PREDICTED: LOW QUALITY PROTEIN: late blight resistance protein R1-A-like [Capsicum annuum]	-	-	-	-	-	-	-
XLOC_004308	TCONS_00007068	PREDICTED: microtubule-associated protein RP/EB family member 1-like [Nicotiana tomentosiformis]	-	-	-	-	-	-	-
XLOC_004310	TCONS_00007071	Retrovirus-related Pol polyprotein from transposon TNT 1-94 [Cajanus cajan]	Environmental Information Processing	Membrane transport	ko02010//ABC transporters	K05658	-	GO:0016787//hydrolase activity;GO:0003824//catalytic activity	GO:0043170//macromolecule metabolic process;GO:0071704//organic substance metabolic process;GO:0044238//primary metabolic process;GO:0008152//metabolic process
XLOC_004319	TCONS_00007091	PREDICTED: mitogen-activated protein kinase 20 isoform X2 [Solanum tuberosum]	-	-	-	-	-	GO:0016772//transferase activity, transferring phosphorus-containing groups;GO:0032549//ribonucleoside binding;GO:0016740//transferase activity;GO:0004871//signal transducer activity;GO:0004674//protein serine/threonine kinase activity;GO:0005057//receptor signaling protein activity;GO:0016301//kinase activity;GO:0032550//purine ribonucleoside binding;GO:0004672//protein kinase activity;GO:009736…	GO:0008152//metabolic process;GO:0023052//signaling;GO:0051716//cellular response to stimulus;GO:0044260//cellular macromolecule metabolic process;GO:0050896//response to stimulus;GO:0006464//cellular protein modification process;GO:0007165//signal transduction;GO:0044237//cellular metabolic process;GO:0019538//protein metabolic process;GO:0036211//protein modification process;GO:0043170//macromo…
XLOC_004381	TCONS_00007195	PREDICTED: uncharacterized protein LOC104210244 [Nicotiana sylvestris]	-	-	-	-	-	-	-
XLOC_004394	TCONS_00007216	PREDICTED: hypoxia-inducible factor 1-alpha inhibitor [Solanum tuberosum]	-	-	-	-	-	-	-
XLOC_004417	TCONS_00007260	PREDICTED: electron transfer flavoprotein subunit beta, mitochondrial-like [Gossypium hirsutum]	-	-	-	-	-	-	-
XLOC_004439	TCONS_00007305	PREDICTED: transcriptional corepressor LEUNIG_HOMOLOG-like, partial [Nicotiana tabacum]	-	-	-	-	-	GO:0097159//organic cyclic compound binding;GO:0005488//binding	GO:0034641//cellular nitrogen compound metabolic process;GO:0006725//cellular aromatic compound metabolic process;GO:0043170//macromolecule metabolic process;GO:0006259//DNA metabolic process;GO:1901360//organic cyclic compound metabolic process;GO:0008152//metabolic process;GO:0044260//cellular macromolecule metabolic process;GO:0009987//cellular process;GO:0044238//primary metabolic process;GO:…
XLOC_004445	TCONS_00007312	PREDICTED: UPF0369 protein C6orf57 homolog [Nicotiana tomentosiformis]	-	-	-	-	-	-	-
XLOC_004468	TCONS_00007361	-	-	-	-	-	-	-	-
XLOC_004595	TCONS_00007562	PREDICTED: uncharacterized mitochondrial protein AtMg00810-like [Nicotiana tabacum]	-	-	-	-	-	-	-
XLOC_004603	TCONS_00007574	-	-	-	-	-	-	-	-
XLOC_004611	TCONS_00007584	OSJNBa0019J05.12 [Oryza sativa Japonica Group]	-	-	-	-	-	-	-
XLOC_004612	TCONS_00007585	PREDICTED: transposon Tf2-1 polyprotein isoform X1 [Zea mays]	-	-	-	-	-	GO:0003676//nucleic acid binding;GO:0005488//binding;GO:0003824//catalytic activity;GO:0097159//organic cyclic compound binding;GO:1901363//heterocyclic compound binding	GO:0046483//heterocycle metabolic process;GO:0008152//metabolic process;GO:0044260//cellular macromolecule metabolic process;GO:0006259//DNA metabolic process;GO:0006139//nucleobase-containing compound metabolic process;GO:0043170//macromolecule metabolic process;GO:0006725//cellular aromatic compound metabolic process;GO:0044238//primary metabolic process;GO:0009987//cellular process;GO:0090304/…
XLOC_004684	TCONS_00007709	PREDICTED: uncharacterized protein LOC104217083 [Nicotiana sylvestris]	-	-	-	-	-	-	-
XLOC_004718	TCONS_00007780	PREDICTED: purine permease 1-like, partial [Nicotiana tabacum]	-	-	-	-	-	-	-
XLOC_004738	TCONS_00007815	-	-	-	-	-	-	-	-
XLOC_004753	TCONS_00007840	-	-	-	-	-	-	-	-
XLOC_004813	TCONS_00007955	PREDICTED: endoplasmic reticulum-Golgi intermediate compartment protein 3-like [Nicotiana tabacum]	-	-	-	-	GO:0005773//vacuole;GO:0044464//cell part;GO:0043226//organelle;GO:0005737//cytoplasm;GO:0044446//intracellular organelle part;GO:0005622//intracellular;GO:0043229//intracellular organelle;GO:0005623//cell;GO:0044424//intracellular part;GO:0044422//organelle part;GO:0043231//intracellular membrane-bounded organelle;GO:0044437//vacuolar part;GO:0043227//membrane-bounded organelle;GO:0044444//cytop…	-	-
XLOC_004905	TCONS_00008131	-	-	-	-	-	-	-	-
XLOC_004943	TCONS_00008205	PREDICTED: LINE-1 retrotransposable element ORF2 protein [Nicotiana tomentosiformis]	-	-	-	-	-	-	-
XLOC_004964	TCONS_00008234	PREDICTED: monothiol glutaredoxin-S10-like isoform X1 [Nicotiana sylvestris]	-	-	-	-	-	-	-
XLOC_005006	TCONS_00008325	-	-	-	-	-	-	-	-
XLOC_005023	TCONS_00008353	PREDICTED: protein RADIALIS-like 2 [Nicotiana tomentosiformis]	-	-	-	-	-	GO:0005488//binding	-
XLOC_005118	TCONS_00008485	-	-	-	-	-	-	-	-
XLOC_005139	TCONS_00008526	polyprotein [Glycine max]	-	-	-	-	-	-	-
XLOC_005166	TCONS_00008564	-	-	-	-	-	-	-	-
XLOC_005203	TCONS_00008617	-	-	-	-	-	-	-	-
XLOC_005204	TCONS_00008619	-	-	-	-	-	-	-	-
XLOC_005221	TCONS_00008640	PREDICTED: NADH dehydrogenase [ubiquinone] 1 alpha subcomplex subunit 6-like [Nicotiana tomentosiformis]	Metabolism	Energy metabolism	ko00190//Oxidative phosphorylation	K03950	GO:0043231//intracellular membrane-bounded organelle;GO:0005740//mitochondrial envelope;GO:0031967//organelle envelope;GO:0044464//cell part;GO:0044424//intracellular part;GO:0031975//envelope;GO:0005743//mitochondrial inner membrane;GO:0031966//mitochondrial membrane;GO:0005739//mitochondrion;GO:0005746//mitochondrial respiratory chain;GO:0044455//mitochondrial membrane part;GO:0043227//membrane…	-	-
XLOC_005225	TCONS_00008650	Retrovirus-related Pol polyprotein from transposon TNT 1-94 [Cajanus cajan]	-	-	-	-	-	-	-
XLOC_005226	TCONS_00008654	PREDICTED: light-induced protein, chloroplastic-like, partial [Nicotiana tabacum]	-	-	-	-	GO:0043229//intracellular organelle;GO:0044436//thylakoid part;GO:0044446//intracellular organelle part;GO:0031976//plastid thylakoid;GO:0044422//organelle part;GO:0009536//plastid;GO:0044444//cytoplasmic part;GO:0031984//organelle subcompartment;GO:0043226//organelle;GO:0005737//cytoplasm;GO:0009579//thylakoid;GO:0005622//intracellular;GO:0043227//membrane-bounded organelle;GO:0044424//intracell…	-	GO:0006950//response to stress;GO:0050896//response to stimulus
XLOC_005268	TCONS_00008729	-	-	-	-	-	-	-	-
XLOC_005293	TCONS_00008771	BnaC09g36530D [Brassica napus]	-	-	-	-	-	-	-
XLOC_005334	TCONS_00008832	PREDICTED: protein SSUH2 homolog [Capsicum annuum]	-	-	-	-	-	GO:0005515//protein binding;GO:0005488//binding	-
XLOC_005346	TCONS_00008853	non-LTR retroelement reverse transcriptase-like protein [Arabidopsis thaliana]	-	-	-	-	-	-	-
XLOC_005458	TCONS_00009054	-	-	-	-	-	-	-	-
XLOC_005543	TCONS_00009168	-	-	-	-	-	-	-	-
XLOC_005646	TCONS_00009323	PREDICTED: uncharacterized protein LOC104233744 isoform X1 [Nicotiana sylvestris]	-	-	-	-	-	-	-
XLOC_005658	TCONS_00009341	-	-	-	-	-	-	-	-
XLOC_005662	TCONS_00009346	-	-	-	-	-	-	-	-
XLOC_005699	TCONS_00009401	PREDICTED: glutamic acid-rich protein-like [Nicotiana tomentosiformis]	-	-	-	-	-	-	-
XLOC_005702	TCONS_00009406	-	-	-	-	-	-	-	-
XLOC_005819	TCONS_00009618	DUF1442 family protein [Medicago truncatula]	-	-	-	-	-	-	-
XLOC_005989	TCONS_00009892	-	-	-	-	-	-	-	-
XLOC_005990	TCONS_00009894	-	-	-	-	-	-	-	-
XLOC_006061	TCONS_00010022	PREDICTED: flocculation protein FLO11-like, partial [Nicotiana sylvestris]	-	-	-	-	-	-	-
XLOC_006098	TCONS_00010068	PREDICTED: endo-1,4-beta-xylanase D-like [Nicotiana tabacum]	-	-	-	-	GO:0005622//intracellular;GO:0032991//macromolecular complex;GO:0044430//cytoskeletal part;GO:0044424//intracellular part;GO:0043228//non-membrane-bounded organelle;GO:0015630//microtubule cytoskeleton;GO:0005856//cytoskeleton;GO:0005623//cell;GO:0044446//intracellular organelle part;GO:0043229//intracellular organelle;GO:0043226//organelle;GO:0043232//intracellular non-membrane-bounded organelle…	GO:0005488//binding;GO:0036094//small molecule binding;GO:1901363//heterocyclic compound binding;GO:0097159//organic cyclic compound binding	-
XLOC_006102	TCONS_00010076	-	-	-	-	-	-	-	-
XLOC_006129	TCONS_00010106	PREDICTED: WPP domain-associated protein-like [Nicotiana tomentosiformis]	-	-	-	-	-	-	-
XLOC_006176	TCONS_00010171	PREDICTED: sulfate transporter 1.3-like [Nicotiana tomentosiformis]	-	-	-	-	-	-	-
XLOC_006198	TCONS_00010210	-	-	-	-	-	-	-	-
XLOC_006225	TCONS_00010252	PREDICTED: uncharacterized protein LOC107024435 [Solanum pennellii]	-	-	-	-	-	-	-
XLOC_006253	TCONS_00010288	PREDICTED: LOW QUALITY PROTEIN: probable tyrosine--tRNA ligase, mitochondrial [Nicotiana tomentosiformis]	Genetic Information Processing	Translation	ko00970//Aminoacyl-tRNA biosynthesis	K01866	GO:0005737//cytoplasm;GO:0005622//intracellular;GO:0005623//cell;GO:0044435//plastid part;GO:0044464//cell part;GO:0043231//intracellular membrane-bounded organelle;GO:0009536//plastid;GO:0044446//intracellular organelle part;GO:0009532//plastid stroma;GO:0043227//membrane-bounded organelle;GO:0044422//organelle part;GO:0044444//cytoplasmic part;GO:0043229//intracellular organelle;GO:0044424//int…	GO:0097367//carbohydrate derivative binding;GO:0032549//ribonucleoside binding;GO:0097159//organic cyclic compound binding;GO:0004812//aminoacyl-tRNA ligase activity;GO:0016875//ligase activity, forming carbon-oxygen bonds;GO:0032550//purine ribonucleoside binding;GO:0036094//small molecule binding;GO:0003676//nucleic acid binding;GO:0003824//catalytic activity;GO:0016874//ligase activity;GO:0016…	GO:0006520//cellular amino acid metabolic process;GO:0019538//protein metabolic process;GO:0006418//tRNA aminoacylation for protein translation;GO:0008152//metabolic process;GO:0043039//tRNA aminoacylation;GO:0003006//developmental process involved in reproduction;GO:0071704//organic substance metabolic process;GO:0022414//reproductive process;GO:0006399//tRNA metabolic process;GO:0016070//RNA me…
XLOC_006395	TCONS_00010507	-	-	-	-	-	-	-	-
XLOC_006434	TCONS_00010587	PREDICTED: uncharacterized protein LOC107815269 [Nicotiana tabacum]	-	-	-	-	-	-	-
XLOC_006454	TCONS_00010635	PREDICTED: long-chain-alcohol oxidase FAO4A-like [Capsicum annuum]	-	-	-	-	-	GO:0003824//catalytic activity;GO:0016491//oxidoreductase activity;GO:0016614//oxidoreductase activity, acting on CH-OH group of donors	-
XLOC_006463	TCONS_00010650	-	-	-	-	-	-	-	-
XLOC_006488	TCONS_00010694	expressed protein [Oryza sativa Japonica Group]	-	-	-	-	-	-	-
XLOC_006489	TCONS_00010696	-	-	-	-	-	-	-	-
XLOC_006628	TCONS_00010928	PREDICTED: N66 matrix protein-like, partial [Nicotiana tomentosiformis]	-	-	-	-	-	-	-
XLOC_006653	TCONS_00010965	BnaC01g01460D [Brassica napus]	-	-	-	-	-	-	-
XLOC_006658	TCONS_00010979	-	-	-	-	-	-	-	-
XLOC_006678	TCONS_00011006	PREDICTED: LINE-1 retrotransposable element ORF2 protein [Nicotiana tomentosiformis]	-	-	-	-	-	-	-
XLOC_006703	TCONS_00011067	PREDICTED: probable methionine--tRNA ligase [Nicotiana sylvestris]	Genetic Information Processing;Metabolism	Translation;Metabolism of other amino acids	ko00970//Aminoacyl-tRNA biosynthesis;ko00450//Selenocompound metabolism	K01874	GO:0005622//intracellular;GO:0005623//cell;GO:0044424//intracellular part;GO:0044464//cell part	GO:1901363//heterocyclic compound binding;GO:0003676//nucleic acid binding;GO:0097159//organic cyclic compound binding;GO:0032550//purine ribonucleoside binding;GO:0001883//purine nucleoside binding;GO:0001882//nucleoside binding;GO:0016875//ligase activity, forming carbon-oxygen bonds;GO:0032549//ribonucleoside binding;GO:0016876//ligase activity, forming aminoacyl-tRNA and related compounds;GO:…	GO:0006399//tRNA metabolic process;GO:0034645//cellular macromolecule biosynthetic process;GO:0019752//carboxylic acid metabolic process;GO:0006725//cellular aromatic compound metabolic process;GO:0044249//cellular biosynthetic process;GO:0043603//cellular amide metabolic process;GO:0034641//cellular nitrogen compound metabolic process;GO:0008152//metabolic process;GO:0043039//tRNA aminoacylation…
XLOC_006777	TCONS_00011183	BnaCnng42570D [Brassica napus]	-	-	-	-	GO:0005622//intracellular;GO:0044444//cytoplasmic part;GO:0043226//organelle;GO:0044424//intracellular part;GO:0005623//cell;GO:0043231//intracellular membrane-bounded organelle;GO:0005737//cytoplasm;GO:0009536//plastid;GO:0044464//cell part;GO:0043227//membrane-bounded organelle;GO:0043229//intracellular organelle	-	GO:0008152//metabolic process;GO:1901360//organic cyclic compound metabolic process;GO:0046483//heterocycle metabolic process;GO:0050896//response to stimulus;GO:0006139//nucleobase-containing compound metabolic process;GO:0051716//cellular response to stimulus;GO:0006807//nitrogen compound metabolic process;GO:0044699//single-organism process;GO:0033554//cellular response to stress;GO:0006725//c…
XLOC_006797	TCONS_00011215	-	-	-	-	-	-	-	-
XLOC_006901	TCONS_00011425	-	-	-	-	-	-	-	-
XLOC_006905	TCONS_00011431	PREDICTED: ensconsin-like [Nicotiana tomentosiformis]	-	-	-	-	-	-	-
XLOC_006945	TCONS_00011509	BnaA03g26480D [Brassica napus]	-	-	-	-	-	-	-
XLOC_006949	TCONS_00011517	PREDICTED: kinesin-13A-like [Nicotiana tabacum]	-	-	-	-	-	-	-
XLOC_006960	TCONS_00011537	Zinc ion binding,nucleic acid binding-like protein [Theobroma cacao]	-	-	-	-	-	-	-
XLOC_007008	TCONS_00011615	PREDICTED: SUMO-conjugating enzyme SCE1-like [Nicotiana tomentosiformis]	Genetic Information Processing	Translation;Folding, sorting and degradation	ko04120//Ubiquitin mediated proteolysis;ko03013//RNA transport	K10577	-	GO:0003824//catalytic activity;GO:0016740//transferase activity;GO:0019787//ubiquitin-like protein transferase activity	-
XLOC_007038	TCONS_00011663	PREDICTED: cinnamoyl-CoA reductase 1 [Nicotiana sylvestris]	-	-	-	-	GO:0044444//cytoplasmic part;GO:0044464//cell part;GO:0005737//cytoplasm;GO:0005622//intracellular;GO:0005623//cell;GO:0044424//intracellular part	GO:0048037//cofactor binding;GO:0005488//binding	GO:0008152//metabolic process
XLOC_007078	TCONS_00011726	PREDICTED: 5'-nucleotidase SurE-like [Nicotiana tabacum]	Metabolism	Metabolism of cofactors and vitamins;Nucleotide metabolism	ko00240//Pyrimidine metabolism;ko00230//Purine metabolism;ko00760//Nicotinate and nicotinamide metabolism	K03787	-	GO:0003824//catalytic activity	-
XLOC_007115	TCONS_00011786	BnaA03g27060D [Brassica napus]	-	-	-	-	GO:0043229//intracellular organelle;GO:0005739//mitochondrion;GO:0044444//cytoplasmic part;GO:0044455//mitochondrial membrane part;GO:0031975//envelope;GO:0043227//membrane-bounded organelle;GO:0031090//organelle membrane;GO:0005623//cell;GO:0005740//mitochondrial envelope;GO:1990204//oxidoreductase complex;GO:0031966//mitochondrial membrane;GO:0044422//organelle part;GO:0005746//mitochondrial re…	-	-
XLOC_007144	TCONS_00011826	-	-	-	-	-	-	-	-
XLOC_007171	TCONS_00011870	PREDICTED: vesicular GABA transporter-like [Nicotiana tomentosiformis]	-	-	-	-	-	-	-
XLOC_007188	TCONS_00011897	SH3 domain protein [Medicago truncatula]	-	-	-	-	-	-	-
XLOC_007193	TCONS_00011902	PREDICTED: uncharacterized mitochondrial protein AtMg00810-like [Nicotiana tabacum]	-	-	-	-	-	-	-
XLOC_007201	TCONS_00011912	PREDICTED: LOW QUALITY PROTEIN: retrovirus-related Pol polyprotein from transposon TNT 1-94 [Solanum pennellii]	-	-	-	-	-	-	-
XLOC_007239	TCONS_00011975	-	-	-	-	-	-	-	-
XLOC_007549	TCONS_00012551	Elongation factor 4 [Gossypium arboreum]	-	-	-	-	-	-	-
XLOC_007650	TCONS_00012718	BnaCnng75770D, partial [Brassica napus]	Cellular Processes	Transport and catabolism	ko04144//Endocytosis	K07901	-	-	-
XLOC_007672	TCONS_00012754	-	-	-	-	-	-	-	-
XLOC_007685	TCONS_00012777	-	-	-	-	-	-	-	-
XLOC_007699	TCONS_00012795	-	-	-	-	-	-	-	-
XLOC_007724	TCONS_00012843	-	-	-	-	-	-	-	-
XLOC_007750	TCONS_00012886	PREDICTED: alkaline/neutral invertase CINV2-like [Nicotiana sylvestris]	-	-	-	-	-	GO:0016798//hydrolase activity, acting on glycosyl bonds;GO:0016787//hydrolase activity;GO:0003824//catalytic activity;GO:0004553//hydrolase activity, hydrolyzing O-glycosyl compounds	-
XLOC_007772	TCONS_00012923	PREDICTED: endonuclease 4-like isoform X1 [Nicotiana sylvestris]	-	-	-	-	-	GO:0003824//catalytic activity;GO:0005488//binding;GO:0097159//organic cyclic compound binding;GO:0016788//hydrolase activity, acting on ester bonds;GO:0004518//nuclease activity;GO:0016787//hydrolase activity	GO:0034641//cellular nitrogen compound metabolic process;GO:0006725//cellular aromatic compound metabolic process;GO:0044260//cellular macromolecule metabolic process;GO:0009987//cellular process;GO:0043170//macromolecule metabolic process;GO:0044238//primary metabolic process;GO:0006139//nucleobase-containing compound metabolic process;GO:0046483//heterocycle metabolic process;GO:0090304//nuclei…
XLOC_007774	TCONS_00012926	-	-	-	-	-	-	-	-
XLOC_007791	TCONS_00012960	Transposon TX1 uncharacterized [Cajanus cajan]	-	-	-	-	-	GO:0016740//transferase activity;GO:0016772//transferase activity, transferring phosphorus-containing groups;GO:0003824//catalytic activity	-
XLOC_007855	TCONS_00013058	PREDICTED: uncharacterized protein LOC107058417 [Solanum tuberosum]	-	-	-	-	-	-	-
XLOC_007867	TCONS_00013078	PREDICTED: bifunctional purple acid phosphatase 26-like [Nicotiana sylvestris]	-	-	-	-	-	-	-
XLOC_007934	TCONS_00013197	E3 ubiquitin-protein ligase CHIP [Ananas comosus]	-	-	-	-	-	-	-
XLOC_008013	TCONS_00013321	-	-	-	-	-	-	-	-
XLOC_008127	TCONS_00013509	PREDICTED: kinesin-13A-like [Nicotiana tabacum]	-	-	-	-	-	-	-
XLOC_008138	TCONS_00013536	-	-	-	-	-	-	-	-
XLOC_008295	TCONS_00013823	PREDICTED: probable membrane-associated 30 kDa protein, chloroplastic [Nicotiana tomentosiformis]	-	-	-	-	-	-	-
XLOC_008323	TCONS_00013885	-	-	-	-	-	-	-	-
XLOC_008403	TCONS_00014016	PREDICTED: F-box protein At5g07610-like [Jatropha curcas]	-	-	-	-	-	-	-
XLOC_008647	TCONS_00014416	PREDICTED: F-box/LRR-repeat protein At3g26922-like [Nicotiana sylvestris]	-	-	-	-	-	-	-
XLOC_008683	TCONS_00014489	-	-	-	-	-	-	-	-
XLOC_008752	TCONS_00014596	Retrotransposon, unclassified-like protein [Theobroma cacao]	-	-	-	-	-	-	-
XLOC_008769	TCONS_00014643	PREDICTED: zinc finger BED domain-containing protein RICESLEEPER 3-like [Nicotiana tomentosiformis]	-	-	-	-	-	-	-
XLOC_008798	TCONS_00014694	plant/T10O8-60 protein [Medicago truncatula]	-	-	-	-	-	-	-
XLOC_008803	TCONS_00014699	-	-	-	-	-	-	-	-
XLOC_008820	TCONS_00014727	-	-	-	-	-	-	-	-
XLOC_008837	TCONS_00014751	-	-	-	-	-	-	-	-
XLOC_008894	TCONS_00014830	Retrovirus-related Pol polyprotein from transposon TNT 1-94 [Cajanus cajan]	-	-	-	-	-	GO:0005488//binding;GO:0097159//organic cyclic compound binding;GO:1901363//heterocyclic compound binding	GO:0044699//single-organism process;GO:0009987//cellular process
XLOC_008933	TCONS_00014896	PREDICTED: protein NRT1/ PTR FAMILY 5.6-like [Sesamum indicum]	-	-	-	-	-	-	-
XLOC_008944	TCONS_00014918	PREDICTED: uncharacterized protein LOC107962717 [Gossypium hirsutum]	-	-	-	-	-	-	-
XLOC_008981	TCONS_00014963	PREDICTED: E3 ubiquitin-protein ligase COP1-like isoform X3 [Nicotiana sylvestris]	Genetic Information Processing;Organismal Systems	Environmental adaptation;Folding, sorting and degradation	ko04120//Ubiquitin mediated proteolysis;ko04712//Circadian rhythm - plant	K10143	GO:0043229//intracellular organelle;GO:0043231//intracellular membrane-bounded organelle;GO:0044446//intracellular organelle part;GO:0043226//organelle;GO:0044422//organelle part;GO:0005623//cell;GO:0005622//intracellular;GO:0005634//nucleus;GO:0044424//intracellular part;GO:0043227//membrane-bounded organelle;GO:0044428//nuclear part;GO:0070013//intracellular organelle lumen;GO:0031981//nuclear …	GO:0019787//ubiquitin-like protein transferase activity;GO:0046872//metal ion binding;GO:0043167//ion binding;GO:0005515//protein binding;GO:0046914//transition metal ion binding;GO:0043169//cation binding;GO:0005488//binding;GO:0016740//transferase activity;GO:0003824//catalytic activity	GO:0006725//cellular aromatic compound metabolic process;GO:0043412//macromolecule modification;GO:0044238//primary metabolic process;GO:0044763//single-organism cellular process;GO:0043170//macromolecule metabolic process;GO:0009628//response to abiotic stimulus;GO:0032446//protein modification by small protein conjugation;GO:0044267//cellular protein metabolic process;GO:0009605//response to ex…
XLOC_008987	TCONS_00014983	PREDICTED: probable disease resistance protein At1g58602 [Nicotiana tomentosiformis]	-	-	-	-	-	-	-
XLOC_009029	TCONS_00015064	PREDICTED: proliferation-associated protein 2G4-like [Nelumbo nucifera]	-	-	-	-	-	GO:0008238//exopeptidase activity;GO:0008233//peptidase activity;GO:0070011//peptidase activity, acting on L-amino acid peptides;GO:0008237//metallopeptidase activity;GO:0003824//catalytic activity;GO:0016787//hydrolase activity	GO:0044238//primary metabolic process;GO:0051604//protein maturation;GO:0043170//macromolecule metabolic process;GO:0016485//protein processing;GO:0006508//proteolysis;GO:0019538//protein metabolic process;GO:0010467//gene expression;GO:0071704//organic substance metabolic process;GO:0008152//metabolic process
XLOC_009136	TCONS_00015252	-	-	-	-	-	-	-	-
XLOC_009149	TCONS_00015273	-	-	-	-	-	-	-	-
XLOC_009153	TCONS_00015280	-	-	-	-	-	-	-	-
XLOC_009168	TCONS_00015307	PREDICTED: ion channel CASTOR-like [Nicotiana tabacum]	-	-	-	-	-	-	-
XLOC_009223	TCONS_00015392	60S ribosomal protein L32 [Arabidopsis lyrata subsp. lyrata] [Arabidopsis lyrata]	Genetic Information Processing	Translation	ko03010//Ribosome	K02912	GO:0030529//intracellular ribonucleoprotein complex;GO:0044464//cell part;GO:0005622//intracellular;GO:0005623//cell;GO:0044424//intracellular part;GO:1990904//ribonucleoprotein complex;GO:0032991//macromolecular complex	GO:0005198//structural molecule activity	GO:0008152//metabolic process;GO:0043170//macromolecule metabolic process;GO:0010467//gene expression;GO:0071704//organic substance metabolic process
XLOC_009390	TCONS_00015655	PREDICTED: U-box domain-containing protein 17-like [Nicotiana tabacum]	-	-	-	-	GO:0044424//intracellular part;GO:0005623//cell;GO:0044464//cell part;GO:0005622//intracellular	GO:0019787//ubiquitin-like protein transferase activity;GO:0003824//catalytic activity;GO:0016740//transferase activity	GO:0070647//protein modification by small protein conjugation or removal;GO:0009987//cellular process;GO:0036211//protein modification process;GO:0071704//organic substance metabolic process;GO:0044260//cellular macromolecule metabolic process;GO:0006464//cellular protein modification process;GO:0044267//cellular protein metabolic process;GO:0008152//metabolic process;GO:0043170//macromolecule me…
XLOC_009393	TCONS_00015662	-	-	-	-	-	-	-	-
XLOC_009424	TCONS_00015713	PREDICTED: uncharacterized protein LOC104246615 isoform X1 [Nicotiana sylvestris]	-	-	-	-	-	-	-
XLOC_009481	TCONS_00015809	-	-	-	-	-	-	-	-
XLOC_009483	TCONS_00015817	PREDICTED: probable mitochondrial chaperone bcs1 [Fragaria vesca subsp. vesca] [Fragaria vesca]	-	-	-	-	-	-	-
XLOC_009491	TCONS_00015831	-	-	-	-	-	-	-	-
XLOC_009494	TCONS_00015841	PREDICTED: B2 protein-like isoform X2 [Capsicum annuum]	-	-	-	-	-	-	-
XLOC_009529	TCONS_00015897	PREDICTED: DNA damage-binding protein 1 isoform X2 [Nicotiana sylvestris]	Genetic Information Processing	Replication and repair;Folding, sorting and degradation	ko04120//Ubiquitin mediated proteolysis;ko03420//Nucleotide excision repair	K10610	GO:0000151//ubiquitin ligase complex;GO:0043229//intracellular organelle;GO:0044464//cell part;GO:0005623//cell;GO:0031461//cullin-RING ubiquitin ligase complex;GO:0005737//cytoplasm;GO:0044444//cytoplasmic part;GO:1990234//transferase complex;GO:0043234//protein complex;GO:0005622//intracellular;GO:0044424//intracellular part;GO:0043226//organelle;GO:0043227//membrane-bounded organelle;GO:003299…	GO:0005488//binding;GO:0097159//organic cyclic compound binding	GO:0044267//cellular protein metabolic process;GO:0006351//transcription, DNA-templated;GO:1901362//organic cyclic compound biosynthetic process;GO:0009059//macromolecule biosynthetic process;GO:0065007//biological regulation;GO:0009583//detection of light stimulus;GO:0050896//response to stimulus;GO:0043170//macromolecule metabolic process;GO:0006464//cellular protein modification process;GO:003…
XLOC_009597	TCONS_00016033	-	-	-	-	-	-	-	-
XLOC_009626	TCONS_00016083	PREDICTED: serine/threonine-protein kinase TOUSLED-like isoform X1 [Nicotiana tomentosiformis]	-	-	-	-	-	GO:0016740//transferase activity;GO:0016301//kinase activity;GO:0016772//transferase activity, transferring phosphorus-containing groups;GO:0016773//phosphotransferase activity, alcohol group as acceptor;GO:1901363//heterocyclic compound binding;GO:0097159//organic cyclic compound binding;GO:0036094//small molecule binding;GO:0004672//protein kinase activity;GO:0003824//catalytic activity;GO:0005…	-
XLOC_009741	TCONS_00016285	PREDICTED: CBL-interacting protein kinase 2-like [Nicotiana tabacum]	Cellular Processes	Transport and catabolism	ko04140//Regulation of autophagy	K07198	-	GO:0097367//carbohydrate derivative binding;GO:0016301//kinase activity;GO:0003824//catalytic activity;GO:0001883//purine nucleoside binding;GO:0097159//organic cyclic compound binding;GO:0016740//transferase activity;GO:0032549//ribonucleoside binding;GO:0036094//small molecule binding;GO:0001882//nucleoside binding;GO:0016772//transferase activity, transferring phosphorus-containing groups;GO:0…	GO:0044237//cellular metabolic process;GO:0036211//protein modification process;GO:0006793//phosphorus metabolic process;GO:0007154//cell communication;GO:0044699//single-organism process;GO:0019538//protein metabolic process;GO:0009987//cellular process;GO:0006464//cellular protein modification process;GO:0044267//cellular protein metabolic process;GO:0006796//phosphate-containing compound metab…
XLOC_009745	TCONS_00016289	PGPS/D10 [Petunia x hybrida]	-	-	-	-	-	-	-
XLOC_009925	TCONS_00016606	PREDICTED: protein arginine N-methyltransferase PRMT10-like [Nicotiana tabacum]	-	-	-	-	GO:0044424//intracellular part;GO:0005623//cell;GO:0044444//cytoplasmic part;GO:0005737//cytoplasm;GO:0044464//cell part;GO:0005622//intracellular	GO:0008757//S-adenosylmethionine-dependent methyltransferase activity;GO:0016741//transferase activity, transferring one-carbon groups;GO:0016274//protein-arginine N-methyltransferase activity;GO:0008276//protein methyltransferase activity;GO:0008170//N-methyltransferase activity;GO:0016273//arginine N-methyltransferase activity;GO:0016740//transferase activity;GO:0003824//catalytic activity;GO:0…	GO:0032259//methylation;GO:0018195//peptidyl-arginine modification;GO:0008152//metabolic process;GO:0043414//macromolecule methylation;GO:0018216//peptidyl-arginine methylation;GO:0022414//reproductive process;GO:0071704//organic substance metabolic process;GO:0008213//protein alkylation;GO:0035246//peptidyl-arginine N-methylation;GO:0009987//cellular process;GO:0018193//peptidyl-amino acid modif…
XLOC_009929	TCONS_00016614	Retrotransposon, unclassified-like protein [Theobroma cacao]	-	-	-	-	-	-	-
XLOC_009960	TCONS_00016661	-	-	-	-	-	-	-	-
XLOC_009993	TCONS_00016727	-	-	-	-	-	-	-	-
XLOC_010009	TCONS_00016769	-	-	-	-	-	-	-	-
XLOC_010023	TCONS_00016793	PREDICTED: LOW QUALITY PROTEIN: retrovirus-related Pol polyprotein from transposon TNT 1-94 [Solanum pennellii]	-	-	-	-	-	-	-
XLOC_010057	TCONS_00016850	-	-	-	-	-	-	-	-
XLOC_010132	TCONS_00016976	PREDICTED: mitogen-activated protein kinase kinase kinase YODA-like, partial [Nicotiana tomentosiformis]	-	-	-	-	-	GO:0097367//carbohydrate derivative binding;GO:0016301//kinase activity;GO:0005488//binding;GO:0016740//transferase activity;GO:0001883//purine nucleoside binding;GO:0016772//transferase activity, transferring phosphorus-containing groups;GO:0032550//purine ribonucleoside binding;GO:0032549//ribonucleoside binding;GO:0001882//nucleoside binding;GO:1901363//heterocyclic compound binding;GO:0036094…	GO:0044267//cellular protein metabolic process;GO:0043170//macromolecule metabolic process;GO:0019538//protein metabolic process;GO:0044238//primary metabolic process;GO:0036211//protein modification process;GO:0008152//metabolic process;GO:0006464//cellular protein modification process;GO:0044260//cellular macromolecule metabolic process;GO:0071704//organic substance metabolic process;GO:0044237…
XLOC_010216	TCONS_00017125	PREDICTED: U3 small nucleolar RNA-associated protein 14 homolog A [Nicotiana tomentosiformis]	-	-	-	-	-	-	-
XLOC_010227	TCONS_00017150	-	-	-	-	-	-	-	-
XLOC_010273	TCONS_00017238	PREDICTED: replication protein A 70 kDa DNA-binding subunit A-like [Nicotiana sylvestris]	-	-	-	-	-	-	-
XLOC_010302	TCONS_00017296	PREDICTED: cell division cycle-associated 7-like protein [Nicotiana tomentosiformis]	-	-	-	-	-	-	-
XLOC_010309	TCONS_00017314	-	-	-	-	-	-	-	-
XLOC_010358	TCONS_00017382	PREDICTED: UDP-N-acetylglucosamine transferase subunit ALG13 homolog [Nicotiana tomentosiformis]	Metabolism	Glycan biosynthesis and metabolism	ko00510//N-Glycan biosynthesis	K07432	-	-	-
XLOC_010393	TCONS_00017431	PREDICTED: uncharacterized protein LOC104229298, partial [Nicotiana sylvestris]	-	-	-	-	-	-	-
XLOC_010482	TCONS_00017595	-	-	-	-	-	-	-	-
XLOC_010483	TCONS_00017597	leucine rich repeat receptor protein kinase CLAVATA1 [Solanum peruvianum]	-	-	-	-	-	GO:0016772//transferase activity, transferring phosphorus-containing groups;GO:0016301//kinase activity;GO:0005488//binding;GO:0016740//transferase activity;GO:0003824//catalytic activity	GO:0009987//cellular process;GO:0000003//reproduction;GO:0044707//single-multicellular organism process;GO:0048731//system development;GO:0048513//animal organ development;GO:0022414//reproductive process;GO:0048856//anatomical structure development;GO:0044699//single-organism process;GO:0007275//multicellular organism development;GO:0003006//developmental process involved in reproduction;GO:0032…
XLOC_010516	TCONS_00017655	-	-	-	-	-	-	-	-
XLOC_010525	TCONS_00017669	PREDICTED: methyl-CpG-binding domain-containing protein 2-like [Nicotiana tabacum]	-	-	-	-	-	GO:0005488//binding	-
XLOC_010589	TCONS_00017771	PREDICTED: replication protein A 70 kDa DNA-binding subunit B-like [Solanum tuberosum]	-	-	-	-	-	-	-
XLOC_010663	TCONS_00017885	-	-	-	-	-	-	-	-
XLOC_010673	TCONS_00017910	PREDICTED: patatin-like protein 2 isoform X1 [Nicotiana sylvestris]	-	-	-	-	-	-	-
XLOC_010712	TCONS_00017975	OSIGBa0132E09-OSIGBa0108L24.3 [Oryza sativa Indica Group]	-	-	-	-	-	-	-
XLOC_010741	TCONS_00018013	-	-	-	-	-	-	-	-
XLOC_010818	TCONS_00018127	-	-	-	-	-	-	-	-
XLOC_010856	TCONS_00018183	PREDICTED: pentatricopeptide repeat-containing protein At3g02650, mitochondrial isoform X1 [Solanum tuberosum]	-	-	-	-	-	-	-
XLOC_010904	TCONS_00018268	-	-	-	-	-	-	-	-
XLOC_010995	TCONS_00018437	nuclear pore complex protein Nup98a [Nicotiana benthamiana]	Genetic Information Processing	Translation	ko03013//RNA transport	K14297	GO:0043231//intracellular membrane-bounded organelle;GO:0043226//organelle;GO:0044422//organelle part;GO:0005634//nucleus;GO:0043227//membrane-bounded organelle;GO:0005622//intracellular;GO:0005623//cell;GO:0012505//endomembrane system;GO:0044424//intracellular part;GO:0005635//nuclear envelope;GO:0044464//cell part;GO:0031967//organelle envelope;GO:0044428//nuclear part;GO:0043229//intracellular…	-	GO:0051234//establishment of localization;GO:0051179//localization
XLOC_011014	TCONS_00018462	PREDICTED: histone deacetylase 2 isoform X2 [Nicotiana tomentosiformis]	-	-	-	-	-	GO:0003824//catalytic activity	-
XLOC_011031	TCONS_00018490	Protein kinase, catalytic domain-containing protein [Cynara cardunculus var. scolymus] [Cynara cardunculus]	-	-	-	-	-	-	-
XLOC_011051	TCONS_00018518	PREDICTED: probable protein phosphatase 2C 75 [Solanum tuberosum]	-	-	-	-	-	-	-
XLOC_011095	TCONS_00018576	PREDICTED: myb family transcription factor APL-like isoform X2 [Nicotiana tomentosiformis]	-	-	-	-	-	GO:0005488//binding	-
XLOC_011196	TCONS_00018725	-	-	-	-	-	-	-	-
XLOC_011221	TCONS_00018772	TNP2, partial [Antirrhinum majus]	-	-	-	-	-	-	-
XLOC_011247	TCONS_00018804	Serine-type endopeptidase inhibitor [Theobroma cacao]	-	-	-	-	-	-	-
XLOC_011354	TCONS_00018977	PREDICTED: rho GTPase-activating protein gacK-like [Jatropha curcas]	-	-	-	-	-	-	-
XLOC_011408	TCONS_00019051	PREDICTED: zinc finger BED domain-containing protein RICESLEEPER 3-like [Nicotiana tomentosiformis]	-	-	-	-	-	-	-
XLOC_011430	TCONS_00019087	-	-	-	-	-	-	-	-
XLOC_011451	TCONS_00019119	PREDICTED: mediator of RNA polymerase II transcription subunit 34 isoform X6 [Nicotiana sylvestris]	-	-	-	-	-	GO:0003824//catalytic activity;GO:0001882//nucleoside binding;GO:0016817//hydrolase activity, acting on acid anhydrides;GO:0016887//ATPase activity;GO:0097159//organic cyclic compound binding;GO:0001883//purine nucleoside binding;GO:0036094//small molecule binding;GO:0097367//carbohydrate derivative binding;GO:0032550//purine ribonucleoside binding;GO:0016787//hydrolase activity;GO:0042623//ATPas…	GO:0055086//nucleobase-containing small molecule metabolic process;GO:0044260//cellular macromolecule metabolic process;GO:0034641//cellular nitrogen compound metabolic process;GO:0009150//purine ribonucleotide metabolic process;GO:0009154//purine ribonucleotide catabolic process;GO:1901135//carbohydrate derivative metabolic process;GO:0034655//nucleobase-containing compound catabolic process;GO:…
XLOC_011484	TCONS_00019187	Longin domain-containing protein [Cynara cardunculus var. scolymus] [Cynara cardunculus]	-	-	-	-	-	-	-
XLOC_011489	TCONS_00019204	BnaA10g16160D [Brassica napus]	-	-	-	-	-	-	-
XLOC_011502	TCONS_00019240	-	-	-	-	-	-	-	-
XLOC_011579	TCONS_00019356	-	-	-	-	-	-	-	-
XLOC_011607	TCONS_00019398	-	-	-	-	-	-	-	-
XLOC_011636	TCONS_00019437	-	-	-	-	-	-	-	-
XLOC_011659	TCONS_00019480	-	-	-	-	-	-	-	-
XLOC_011671	TCONS_00019502	-	-	-	-	-	-	-	-
XLOC_011687	TCONS_00019526	PREDICTED: LOW QUALITY PROTEIN: retrovirus-related Pol polyprotein from transposon TNT 1-94 [Solanum pennellii]	-	-	-	-	-	-	-
XLOC_011717	TCONS_00019584	PREDICTED: THO complex subunit 2-like, partial [Nicotiana tabacum]	-	-	-	-	-	-	-
XLOC_011721	TCONS_00019592	PREDICTED: protein TIFY 10B-like isoform X1 [Nicotiana tomentosiformis]	-	-	-	-	-	-	-
XLOC_011756	TCONS_00019644	PREDICTED: protein YIPF1 homolog [Nicotiana sylvestris]	-	-	-	-	GO:0044464//cell part;GO:0044444//cytoplasmic part;GO:0005623//cell;GO:0005622//intracellular;GO:0043229//intracellular organelle;GO:0043226//organelle;GO:0044424//intracellular part;GO:0005737//cytoplasm;GO:0043231//intracellular membrane-bounded organelle;GO:0043227//membrane-bounded organelle	-	-
XLOC_011771	TCONS_00019670	Ribosomal protein L19/L19e [Cynara cardunculus var. scolymus] [Cynara cardunculus]	Genetic Information Processing	Translation	ko03010//Ribosome	K02885	GO:0030529//intracellular ribonucleoprotein complex;GO:0044424//intracellular part;GO:0032991//macromolecular complex;GO:1990904//ribonucleoprotein complex;GO:0005623//cell;GO:0044464//cell part;GO:0005622//intracellular	GO:0005198//structural molecule activity	GO:0071704//organic substance metabolic process;GO:0043170//macromolecule metabolic process;GO:0008152//metabolic process;GO:0010467//gene expression
XLOC_011777	TCONS_00019678	-	-	-	-	-	-	-	-
XLOC_011778	TCONS_00019679	PREDICTED: F-box/kelch-repeat protein At3g23880-like [Nicotiana tomentosiformis]	-	-	-	-	-	-	-
XLOC_011891	TCONS_00019884	-	-	-	-	-	-	-	-
XLOC_011896	TCONS_00019889	PREDICTED: zinc finger BED domain-containing protein RICESLEEPER 2-like [Nicotiana tabacum]	-	-	-	-	-	GO:0005488//binding;GO:0016772//transferase activity, transferring phosphorus-containing groups;GO:0003824//catalytic activity;GO:0016740//transferase activity;GO:1901363//heterocyclic compound binding;GO:0097159//organic cyclic compound binding	-
XLOC_011981	TCONS_00020017	PREDICTED: uncharacterized protein LOC107789116 [Nicotiana tabacum]	-	-	-	-	-	-	-
XLOC_012001	TCONS_00020054	PREDICTED: MADS-box protein SOC1-like [Nicotiana tomentosiformis]	-	-	-	-	GO:0043227//membrane-bounded organelle;GO:0005623//cell;GO:0044424//intracellular part;GO:0044464//cell part;GO:0005622//intracellular;GO:0043226//organelle;GO:0043231//intracellular membrane-bounded organelle;GO:0043229//intracellular organelle	GO:0003676//nucleic acid binding;GO:0097159//organic cyclic compound binding;GO:0005515//protein binding;GO:0005488//binding;GO:0001071//nucleic acid binding transcription factor activity;GO:1901363//heterocyclic compound binding	GO:0008152//metabolic process;GO:0016070//RNA metabolic process;GO:0071704//organic substance metabolic process;GO:0044237//cellular metabolic process;GO:0034641//cellular nitrogen compound metabolic process;GO:0050789//regulation of biological process;GO:0034654//nucleobase-containing compound biosynthetic process;GO:0009409//response to cold;GO:0032774//RNA biosynthetic process;GO:0097659//nucl…
XLOC_012004	TCONS_00020057	-	-	-	-	-	-	-	-
XLOC_012030	TCONS_00020102	-	-	-	-	-	-	-	-
XLOC_012031	TCONS_00020103	-	-	-	-	-	-	-	-
XLOC_012039	TCONS_00020114	Transposon Ty3-G Gag-Pol polyprotein [Cajanus cajan]	-	-	-	-	-	-	GO:0008152//metabolic process;GO:0044238//primary metabolic process;GO:0071704//organic substance metabolic process;GO:0043170//macromolecule metabolic process
XLOC_012058	TCONS_00020146	reverse transcriptase [Arabidopsis thaliana]	-	-	-	-	-	-	-
XLOC_012070	TCONS_00020165	uncharacterized LOC107815048 [Nicotiana tabacum]	-	-	-	-	-	-	-
XLOC_012071	TCONS_00020166	-	-	-	-	-	-	-	-
XLOC_012077	TCONS_00020175	PREDICTED: trafficking protein particle complex subunit 2-like protein [Nicotiana tomentosiformis]	-	-	-	-	GO:0044464//cell part;GO:0005623//cell	-	GO:0051234//establishment of localization;GO:0046907//intracellular transport;GO:0006810//transport;GO:0051641//cellular localization;GO:0016482//cytoplasmic transport;GO:0051649//establishment of localization in cell;GO:0051179//localization
XLOC_012098	TCONS_00020203	PREDICTED: tigger transposable element-derived protein 6-like [Nicotiana tomentosiformis]	-	-	-	-	-	-	-
XLOC_012190	TCONS_00020376	-	-	-	-	-	-	-	-
XLOC_012247	TCONS_00020470	PREDICTED: WPP domain-associated protein-like [Nicotiana tomentosiformis]	-	-	-	-	-	-	-
XLOC_012288	TCONS_00020536	PREDICTED: cyclin-D1-binding protein 1 homolog [Nelumbo nucifera]	-	-	-	-	-	-	-
XLOC_012295	TCONS_00020546	PREDICTED: serine carboxypeptidase 3-like [Nicotiana sylvestris]	-	-	-	-	-	GO:0003824//catalytic activity;GO:0004180//carboxypeptidase activity;GO:0008233//peptidase activity;GO:0016787//hydrolase activity;GO:0070011//peptidase activity, acting on L-amino acid peptides;GO:0008238//exopeptidase activity	GO:0044238//primary metabolic process;GO:0010467//gene expression;GO:0071704//organic substance metabolic process;GO:0051604//protein maturation;GO:0019538//protein metabolic process;GO:0043170//macromolecule metabolic process;GO:0006508//proteolysis;GO:0008152//metabolic process;GO:0016485//protein processing
XLOC_012342	TCONS_00020620	-	-	-	-	-	-	-	-
XLOC_012377	TCONS_00020670	PREDICTED: lysine--tRNA ligase-like [Nicotiana tomentosiformis]	Genetic Information Processing	Translation	ko00970//Aminoacyl-tRNA biosynthesis	K04567	GO:0005622//intracellular;GO:0005737//cytoplasm;GO:0005623//cell;GO:0044424//intracellular part;GO:0044464//cell part	GO:0005488//binding;GO:0016876//ligase activity, forming aminoacyl-tRNA and related compounds;GO:0036094//small molecule binding;GO:0003824//catalytic activity;GO:0004812//aminoacyl-tRNA ligase activity;GO:1901363//heterocyclic compound binding;GO:0097159//organic cyclic compound binding;GO:0016874//ligase activity;GO:0016875//ligase activity, forming carbon-oxygen bonds	GO:0008152//metabolic process;GO:0044238//primary metabolic process;GO:0043043//peptide biosynthetic process;GO:0044237//cellular metabolic process;GO:0006399//tRNA metabolic process;GO:0006418//tRNA aminoacylation for protein translation;GO:0044267//cellular protein metabolic process;GO:0044260//cellular macromolecule metabolic process;GO:0006807//nitrogen compound metabolic process;GO:0044281//…
XLOC_012455	TCONS_00020788	PREDICTED: F-box protein PP2-B10-like [Nicotiana tabacum]	-	-	-	-	-	-	-
XLOC_012474	TCONS_00020842	-	-	-	-	-	-	-	-
XLOC_012524	TCONS_00020935	-	-	-	-	-	-	-	-
XLOC_012596	TCONS_00021053	PREDICTED: outer envelope protein 61 [Nicotiana sylvestris]	-	-	-	-	-	-	-
XLOC_012597	TCONS_00021054	PREDICTED: fumarate hydratase 1, mitochondrial-like, partial [Nicotiana tabacum]	Metabolism	Global and Overview;Carbohydrate metabolism	ko01200//Carbon metabolism;ko00020//Citrate cycle (TCA cycle);ko00620//Pyruvate metabolism	K01679	GO:0043234//protein complex;GO:0032991//macromolecular complex	GO:0016835//carbon-oxygen lyase activity;GO:0016836//hydro-lyase activity;GO:0003824//catalytic activity;GO:0016829//lyase activity	GO:0044237//cellular metabolic process;GO:0055114//oxidation-reduction process;GO:0044763//single-organism cellular process;GO:0043436//oxoacid metabolic process;GO:0015980//energy derivation by oxidation of organic compounds;GO:0006091//generation of precursor metabolites and energy;GO:0043648//dicarboxylic acid metabolic process;GO:0009060//aerobic respiration;GO:0044710//single-organism metabo…
XLOC_012640	TCONS_00021117	BnaA08g15720D [Brassica napus]	-	-	-	-	-	-	-
XLOC_012769	TCONS_00021319	-	-	-	-	-	-	-	-
XLOC_012771	TCONS_00021323	PREDICTED: vegetative cell wall protein gp1 [Nicotiana tomentosiformis]	-	-	-	-	-	-	-
XLOC_012773	TCONS_00021326	serine/threonine protein phosphatase 2a regulatory subunit A [Dorcoceras hygrometricum]	Genetic Information Processing	Translation	ko03015//mRNA surveillance pathway	K03456	GO:0005623//cell;GO:0044464//cell part	-	GO:0042221//response to chemical;GO:0050794//regulation of cellular process;GO:0065007//biological regulation;GO:0050896//response to stimulus;GO:0050789//regulation of biological process;GO:0044699//single-organism process
XLOC_012835	TCONS_00021414	PREDICTED: cell division protein FtsZ homolog 1, chloroplastic-like [Nicotiana tomentosiformis]	-	-	-	-	GO:0005856//cytoskeleton;GO:0043228//non-membrane-bounded organelle;GO:0032991//macromolecular complex;GO:0015630//microtubule cytoskeleton;GO:0044424//intracellular part;GO:0005622//intracellular;GO:0044464//cell part;GO:0043232//intracellular non-membrane-bounded organelle;GO:0043226//organelle;GO:0043229//intracellular organelle;GO:0005623//cell	GO:0097367//carbohydrate derivative binding;GO:0017111//nucleoside-triphosphatase activity;GO:0016462//pyrophosphatase activity;GO:0016787//hydrolase activity;GO:1901363//heterocyclic compound binding;GO:0036094//small molecule binding;GO:0097159//organic cyclic compound binding;GO:0032550//purine ribonucleoside binding;GO:0005488//binding;GO:0001883//purine nucleoside binding;GO:0001882//nucleos…	GO:0071840//cellular component organization or biogenesis;GO:0044712//single-organism catabolic process;GO:0044270//cellular nitrogen compound catabolic process;GO:0034655//nucleobase-containing compound catabolic process;GO:0009056//catabolic process;GO:1901564//organonitrogen compound metabolic process;GO:0006461//protein complex assembly;GO:0044763//single-organism cellular process;GO:0046434/…
XLOC_012881	TCONS_00021498	-	-	-	-	-	-	-	-
XLOC_012920	TCONS_00021573	PREDICTED: chaperone protein ClpB3, mitochondrial-like, partial [Ziziphus jujuba]	-	-	-	-	GO:0044424//intracellular part;GO:0005623//cell;GO:0009536//plastid;GO:0044444//cytoplasmic part;GO:0031975//envelope;GO:0005737//cytoplasm;GO:0043227//membrane-bounded organelle;GO:0044435//plastid part;GO:0005622//intracellular;GO:0043229//intracellular organelle;GO:0043226//organelle;GO:0044422//organelle part;GO:0009532//plastid stroma;GO:0009526//plastid envelope;GO:0031967//organelle envelo…	GO:0016787//hydrolase activity;GO:0036094//small molecule binding;GO:0016462//pyrophosphatase activity;GO:1901363//heterocyclic compound binding;GO:0097367//carbohydrate derivative binding;GO:0097159//organic cyclic compound binding;GO:0005488//binding;GO:0001882//nucleoside binding;GO:0032549//ribonucleoside binding;GO:0003824//catalytic activity;GO:0016818//hydrolase activity, acting on acid an…	GO:0008152//metabolic process;GO:0051604//protein maturation;GO:0050896//response to stimulus;GO:0010467//gene expression;GO:0044238//primary metabolic process;GO:0019538//protein metabolic process;GO:0006950//response to stress;GO:0071704//organic substance metabolic process;GO:0043170//macromolecule metabolic process
XLOC_012941	TCONS_00021646	-	-	-	-	-	-	-	-
XLOC_013022	TCONS_00021785	PREDICTED: protein ABIL2-like [Nicotiana sylvestris]	-	-	-	-	-	-	-
XLOC_013039	TCONS_00021814	-	-	-	-	-	-	-	-
XLOC_013051	TCONS_00021835	PREDICTED: DEAD-box ATP-dependent RNA helicase 56-like isoform X2 [Nicotiana sylvestris]	-	-	-	-	-	-	-
XLOC_013116	TCONS_00021932	-	-	-	-	-	-	-	-
XLOC_013131	TCONS_00021969	-	-	-	-	-	-	-	-
XLOC_013250	TCONS_00022185	-	-	-	-	-	-	-	-
XLOC_013356	TCONS_00022387	PREDICTED: nucleolar complex protein 2 homolog isoform X2 [Nicotiana sylvestris]	-	-	-	-	-	-	-
XLOC_013371	TCONS_00022411	-	-	-	-	-	-	-	-
XLOC_013377	TCONS_00022423	PREDICTED: DELLA protein GAI1-like [Nicotiana tabacum]	Environmental Information Processing	Signal transduction	ko04075//Plant hormone signal transduction	K14494	-	-	-
XLOC_013411	TCONS_00022482	Transposon Ty3-G Gag-Pol polyprotein [Cajanus cajan]	-	-	-	-	-	-	-
XLOC_013419	TCONS_00022503	PREDICTED: cytochrome c oxidase assembly factor 4 homolog, mitochondrial isoform X2 [Cucumis sativus]	-	-	-	-	-	-	-
XLOC_013435	TCONS_00022521	PREDICTED: uncharacterized protein LOC104243946 [Nicotiana sylvestris]	-	-	-	-	-	-	-
XLOC_013475	TCONS_00022578	-	-	-	-	-	-	-	-
XLOC_013615	TCONS_00022815	-	-	-	-	-	-	-	-
XLOC_013691	TCONS_00022945	PREDICTED: nuclear pore complex protein NUP107 [Solanum tuberosum]	Genetic Information Processing	Translation	ko03013//RNA transport	K14301	-	-	-
XLOC_013752	TCONS_00023044	transmembrane protein [Arabidopsis thaliana]	-	-	-	-	-	-	-
XLOC_013755	TCONS_00023054	Retrotransposon, unclassified-like protein [Theobroma cacao]	-	-	-	-	-	-	-
XLOC_013756	TCONS_00023056	PREDICTED: uncharacterized protein LOC104098156 [Nicotiana tomentosiformis]	-	-	-	-	-	-	-
XLOC_013764	TCONS_00023066	-	-	-	-	-	-	-	-
XLOC_013777	TCONS_00023084	PREDICTED: heat shock factor-binding protein 1-like [Nicotiana sylvestris]	-	-	-	-	-	-	-
XLOC_013786	TCONS_00023095	-	-	-	-	-	-	-	-
XLOC_013870	TCONS_00023260	-	-	-	-	-	-	-	-
XLOC_014023	TCONS_00023537	-	-	-	-	-	-	-	-
XLOC_014034	TCONS_00023550	PREDICTED: ATP-citrate synthase alpha chain protein 2-like [Nicotiana tomentosiformis]	Metabolism	Carbohydrate metabolism	ko00020//Citrate cycle (TCA cycle)	K01648	-	GO:0032549//ribonucleoside binding;GO:0001883//purine nucleoside binding;GO:0097367//carbohydrate derivative binding;GO:0032550//purine ribonucleoside binding;GO:0097159//organic cyclic compound binding;GO:0001882//nucleoside binding;GO:0036094//small molecule binding;GO:0005488//binding;GO:1901363//heterocyclic compound binding	-
XLOC_014059	TCONS_00023591	PREDICTED: regulator of G-protein signaling 1 [Nicotiana sylvestris]	-	-	-	-	GO:0044464//cell part;GO:0005622//intracellular;GO:0043229//intracellular organelle;GO:0043231//intracellular membrane-bounded organelle;GO:0043226//organelle;GO:0043227//membrane-bounded organelle;GO:0005623//cell;GO:0044424//intracellular part	GO:0038023//signaling receptor activity;GO:0004872//receptor activity;GO:0004888//transmembrane signaling receptor activity;GO:0099600//transmembrane receptor activity;GO:0060089//molecular transducer activity;GO:0098772//molecular function regulator;GO:0008047//enzyme activator activity;GO:0004871//signal transducer activity;GO:0030234//enzyme regulator activity	GO:0019222//regulation of metabolic process;GO:0010648//negative regulation of cell communication;GO:0065009//regulation of molecular function;GO:0044699//single-organism process;GO:0050896//response to stimulus;GO:0043087//regulation of GTPase activity;GO:0009746//response to hexose;GO:0050789//regulation of biological process;GO:0048585//negative regulation of response to stimulus;GO:0008283//c…
XLOC_014061	TCONS_00023594	-	-	-	-	-	-	-	-
XLOC_014143	TCONS_00023750	PREDICTED: dicer-like protein 4 [Nicotiana tabacum]	-	-	-	-	-	GO:0016462//pyrophosphatase activity;GO:0001882//nucleoside binding;GO:0032549//ribonucleoside binding;GO:0004540//ribonuclease activity;GO:0042623//ATPase activity, coupled;GO:0017111//nucleoside-triphosphatase activity;GO:0097367//carbohydrate derivative binding;GO:0016817//hydrolase activity, acting on acid anhydrides;GO:0032550//purine ribonucleoside binding;GO:0016787//hydrolase activity;GO:…	GO:1901575//organic substance catabolic process;GO:0009059//macromolecule biosynthetic process;GO:0050789//regulation of biological process;GO:0009056//catabolic process;GO:0044271//cellular nitrogen compound biosynthetic process;GO:0010605//negative regulation of macromolecule metabolic process;GO:0050896//response to stimulus;GO:1901698//response to nitrogen compound;GO:0008152//metabolic proce…
XLOC_014317	TCONS_00024033	AAA-type ATPase family protein isoform 1 [Theobroma cacao]	-	-	-	-	-	GO:0001883//purine nucleoside binding;GO:0032549//ribonucleoside binding;GO:0003824//catalytic activity;GO:1901363//heterocyclic compound binding;GO:0016787//hydrolase activity;GO:0001882//nucleoside binding;GO:0005488//binding;GO:0097159//organic cyclic compound binding;GO:0097367//carbohydrate derivative binding;GO:0036094//small molecule binding;GO:0016462//pyrophosphatase activity;GO:0016817/…	-
XLOC_014371	TCONS_00024122	-	-	-	-	-	-	-	-
XLOC_014499	TCONS_00024374	PREDICTED: protein SET DOMAIN GROUP 41-like isoform X1 [Nicotiana tabacum]	-	-	-	-	-	-	-
XLOC_014545	TCONS_00024449	PREDICTED: 50S ribosomal protein L18, chloroplastic-like [Fragaria vesca subsp. vesca] [Fragaria vesca]	-	-	-	-	-	-	-
XLOC_014554	TCONS_00024463	PREDICTED: 39S ribosomal protein L46, mitochondrial-like [Solanum tuberosum]	-	-	-	-	GO:0044464//cell part;GO:0043229//intracellular organelle;GO:0005623//cell;GO:0005622//intracellular;GO:0043231//intracellular membrane-bounded organelle;GO:0044424//intracellular part;GO:0043227//membrane-bounded organelle;GO:0043226//organelle	-	-
XLOC_014620	TCONS_00024577	PREDICTED: uncharacterized protein LOC107805420, partial [Nicotiana tabacum]	-	-	-	-	-	-	-
XLOC_014688	TCONS_00024691	-	-	-	-	-	-	-	-
XLOC_014785	TCONS_00024838	PREDICTED: uncharacterized protein LOC104247255 isoform X2 [Nicotiana sylvestris]	-	-	-	-	-	-	-
XLOC_014804	TCONS_00024878	PHAX RNA-binding domain protein [Medicago truncatula]	Genetic Information Processing	Translation	ko03013//RNA transport	K14291	-	-	-
XLOC_014832	TCONS_00024933	PREDICTED: translocase of chloroplast 159, chloroplastic isoform X2 [Nicotiana sylvestris]	-	-	-	-	-	-	-
XLOC_014873	TCONS_00025001	PREDICTED: uncharacterized protein LOC107761522 [Nicotiana tabacum]	-	-	-	-	-	-	-
XLOC_014876	TCONS_00025005	PREDICTED: zinc finger CCCH domain-containing protein 15 homolog [Nicotiana sylvestris]	-	-	-	-	-	-	-
XLOC_014887	TCONS_00025019	PREDICTED: TSL-kinase interacting protein 1-like [Nicotiana tabacum]	-	-	-	-	-	-	-
XLOC_014930	TCONS_00025099	PREDICTED: rab proteins geranylgeranyltransferase component A 2-like [Nicotiana sylvestris]	-	-	-	-	GO:0044424//intracellular part;GO:0044444//cytoplasmic part;GO:0005737//cytoplasm;GO:0005623//cell;GO:0005622//intracellular;GO:0044464//cell part	GO:0031267//small GTPase binding;GO:0017016//Ras GTPase binding;GO:0019899//enzyme binding;GO:0005488//binding;GO:0005515//protein binding;GO:0051020//GTPase binding	GO:0048522//positive regulation of cellular process;GO:0031323//regulation of cellular metabolic process;GO:0060255//regulation of macromolecule metabolic process;GO:0031401//positive regulation of protein modification process;GO:0051247//positive regulation of protein metabolic process;GO:0065007//biological regulation;GO:0050789//regulation of biological process;GO:0031325//positive regulation …
XLOC_014941	TCONS_00025112	PREDICTED: uncharacterized protein LOC104222800 [Nicotiana sylvestris]	-	-	-	-	-	-	-
XLOC_014947	TCONS_00025118	PREDICTED: extra-large guanine nucleotide-binding protein 3-like isoform X1 [Fragaria vesca subsp. vesca] [Fragaria vesca]	-	-	-	-	GO:0043226//organelle;GO:0044464//cell part;GO:0043231//intracellular membrane-bounded organelle;GO:0043229//intracellular organelle;GO:0043227//membrane-bounded organelle;GO:0044424//intracellular part;GO:0005622//intracellular;GO:0005623//cell;GO:0016020//membrane	GO:0000166//nucleotide binding;GO:1901363//heterocyclic compound binding;GO:1901265//nucleoside phosphate binding;GO:0036094//small molecule binding;GO:0097159//organic cyclic compound binding;GO:0005488//binding	GO:0007166//cell surface receptor signaling pathway;GO:0065007//biological regulation;GO:0034285//response to disaccharide;GO:0044763//single-organism cellular process;GO:0023052//signaling;GO:0051716//cellular response to stimulus;GO:0044699//single-organism process;GO:0001101//response to acid chemical;GO:0009743//response to carbohydrate;GO:0042221//response to chemical;GO:0050789//regulation …
XLOC_014960	TCONS_00025144	-	-	-	-	-	-	-	-
XLOC_015070	TCONS_00025313	PREDICTED: uncharacterized protein LOC107852297 isoform X1 [Capsicum annuum]	-	-	-	-	-	-	-
XLOC_015081	TCONS_00025335	fiber protein Fb34 [Medicago truncatula]	-	-	-	-	GO:0016020//membrane	-	-
XLOC_015156	TCONS_00025448	-	-	-	-	-	-	-	-
XLOC_015167	TCONS_00025484	-	-	-	-	-	-	-	-
XLOC_015196	TCONS_00025521	-	-	-	-	-	-	-	-
XLOC_015301	TCONS_00025693	-	-	-	-	-	-	-	-
XLOC_015309	TCONS_00025702	PREDICTED: BEL1-like homeodomain protein 2 [Nicotiana sylvestris]	-	-	-	-	GO:0044424//intracellular part;GO:0043229//intracellular organelle;GO:0005622//intracellular;GO:0044464//cell part;GO:0005623//cell;GO:0043227//membrane-bounded organelle;GO:0043226//organelle;GO:0043231//intracellular membrane-bounded organelle	GO:0005488//binding;GO:0003677//DNA binding;GO:0097159//organic cyclic compound binding;GO:1901363//heterocyclic compound binding;GO:0003676//nucleic acid binding;GO:0001071//nucleic acid binding transcription factor activity	GO:1901360//organic cyclic compound metabolic process;GO:0046483//heterocycle metabolic process;GO:0009058//biosynthetic process;GO:0009987//cellular process;GO:0044238//primary metabolic process;GO:0034654//nucleobase-containing compound biosynthetic process;GO:0008152//metabolic process;GO:0071704//organic substance metabolic process;GO:0018130//heterocycle biosynthetic process;GO:1901362//orga…
XLOC_015421	TCONS_00025862	Thioredoxin superfamily protein isoform 3 [Theobroma cacao]	-	-	-	-	-	-	-
XLOC_015445	TCONS_00025920	PREDICTED: uncharacterized protein LOC104089196 [Nicotiana tomentosiformis]	-	-	-	-	-	-	-
XLOC_015571	TCONS_00026158	Strong similarity to gi|3600044 T12H20.12 protease homolog from Arabidopsis thaliana BAC gb|AF080119 and is a member of the reverse transcriptase family PF|00078 [Arabidopsis thaliana]	-	-	-	-	-	-	-
XLOC_015600	TCONS_00026205	PREDICTED: protein decapping 5-like isoform X6 [Nicotiana tomentosiformis]	-	-	-	-	-	-	-
XLOC_015798	TCONS_00026592	PREDICTED: uncharacterized protein LOC107803976 [Nicotiana tabacum]	-	-	-	-	-	-	-
XLOC_015864	TCONS_00026698	PREDICTED: serine/threonine-protein kinase PEPKR2-like isoform X2 [Nicotiana sylvestris]	-	-	-	-	-	-	-
XLOC_015971	TCONS_00026875	PREDICTED: transcription factor GTE4-like [Nicotiana sylvestris]	-	-	-	-	-	-	-
XLOC_015997	TCONS_00026917	PREDICTED: disease resistance protein RPP13-like [Nicotiana tomentosiformis]	-	-	-	-	-	-	-
XLOC_016043	TCONS_00026988	-	-	-	-	-	-	-	-
XLOC_016094	TCONS_00027075	PREDICTED: 40S ribosomal protein S8 [Capsicum annuum]	Genetic Information Processing	Translation	ko03010//Ribosome	K02995	GO:0044446//intracellular organelle part;GO:0030312//external encapsulating structure;GO:0044464//cell part;GO:0031974//membrane-enclosed lumen;GO:0044424//intracellular part;GO:0044391//ribosomal subunit;GO:0044444//cytoplasmic part;GO:0043228//non-membrane-bounded organelle;GO:1990904//ribonucleoprotein complex;GO:0005737//cytoplasm;GO:0005623//cell;GO:0044428//nuclear part;GO:0030529//intracel…	GO:0003723//RNA binding;GO:0005198//structural molecule activity;GO:1901363//heterocyclic compound binding;GO:0003676//nucleic acid binding;GO:0097159//organic cyclic compound binding;GO:0005488//binding	GO:0043170//macromolecule metabolic process;GO:0008152//metabolic process;GO:0010467//gene expression;GO:0071704//organic substance metabolic process
XLOC_016128	TCONS_00027139	PREDICTED: eukaryotic translation initiation factor 3 subunit B-like [Nicotiana tabacum]	Genetic Information Processing	Translation	ko03013//RNA transport	K03253	GO:0043229//intracellular organelle;GO:0032991//macromolecular complex;GO:0005623//cell;GO:0044444//cytoplasmic part;GO:0070993//translation preinitiation complex;GO:0044464//cell part;GO:0044424//intracellular part;GO:0043226//organelle;GO:0043227//membrane-bounded organelle;GO:0005737//cytoplasm;GO:1990904//ribonucleoprotein complex;GO:0005622//intracellular;GO:0030529//intracellular ribonucleo…	GO:0036094//small molecule binding;GO:0003723//RNA binding;GO:0097159//organic cyclic compound binding;GO:0003676//nucleic acid binding;GO:0005515//protein binding;GO:0008135//translation factor activity, RNA binding;GO:1901363//heterocyclic compound binding;GO:0005488//binding	GO:0019538//protein metabolic process;GO:0044260//cellular macromolecule metabolic process;GO:0043603//cellular amide metabolic process;GO:0044267//cellular protein metabolic process;GO:1901576//organic substance biosynthetic process;GO:0071704//organic substance metabolic process;GO:0008152//metabolic process;GO:1901566//organonitrogen compound biosynthetic process;GO:0010467//gene expression;GO…
XLOC_016222	TCONS_00027278	PREDICTED: GDT1-like protein 3 [Nicotiana tomentosiformis]	-	-	-	-	GO:0043227//membrane-bounded organelle;GO:0005623//cell;GO:0043226//organelle;GO:0005622//intracellular;GO:0043231//intracellular membrane-bounded organelle;GO:0044464//cell part;GO:0044424//intracellular part;GO:0043229//intracellular organelle	-	-
XLOC_016232	TCONS_00027292	-	-	-	-	-	-	-	-
XLOC_016313	TCONS_00027430	-	-	-	-	-	-	-	-
XLOC_016454	TCONS_00027654	PREDICTED: hornerin isoform X2 [Nicotiana tomentosiformis]	-	-	-	-	-	-	-
XLOC_016465	TCONS_00027668	PREDICTED: retinoblastoma-binding protein 5 isoform X3 [Nicotiana tomentosiformis]	-	-	-	-	-	-	-
XLOC_016485	TCONS_00027697	PREDICTED: protein PFC0760c-like [Arachis duranensis]	-	-	-	-	-	-	-
XLOC_016495	TCONS_00027710	PREDICTED: twinkle homolog protein, chloroplastic/mitochondrial [Nicotiana sylvestris]	-	-	-	-	-	GO:0001882//nucleoside binding;GO:0016817//hydrolase activity, acting on acid anhydrides;GO:0016772//transferase activity, transferring phosphorus-containing groups;GO:0005488//binding;GO:0032549//ribonucleoside binding;GO:0036094//small molecule binding;GO:0097159//organic cyclic compound binding;GO:0097367//carbohydrate derivative binding;GO:0017111//nucleoside-triphosphatase activity;GO:000389…	GO:0006996//organelle organization;GO:0032392//DNA geometric change;GO:0016043//cellular component organization;GO:0071840//cellular component organization or biogenesis;GO:0051276//chromosome organization;GO:0009987//cellular process;GO:0071103//DNA conformation change
XLOC_016496	TCONS_00027711	PREDICTED: twinkle homolog protein, chloroplastic/mitochondrial [Nicotiana sylvestris]	-	-	-	-	-	GO:1901363//heterocyclic compound binding;GO:0016740//transferase activity;GO:0016818//hydrolase activity, acting on acid anhydrides, in phosphorus-containing anhydrides;GO:0001882//nucleoside binding;GO:0001883//purine nucleoside binding;GO:0004386//helicase activity;GO:0097159//organic cyclic compound binding;GO:0016817//hydrolase activity, acting on acid anhydrides;GO:0003824//catalytic activi…	GO:0016043//cellular component organization;GO:0032392//DNA geometric change;GO:0071840//cellular component organization or biogenesis;GO:0051276//chromosome organization;GO:0006996//organelle organization;GO:0071103//DNA conformation change;GO:0009987//cellular process
XLOC_016527	TCONS_00027758	PREDICTED: protein RALF-like 24 [Nicotiana sylvestris]	-	-	-	-	-	-	-
XLOC_016551	TCONS_00027826	PREDICTED: kinesin-13A-like [Nicotiana tabacum]	-	-	-	-	-	-	-
XLOC_016560	TCONS_00027843	PREDICTED: 14 kDa zinc-binding protein [Nicotiana sylvestris]	-	-	-	-	-	-	GO:0008152//metabolic process
XLOC_016599	TCONS_00027915	PREDICTED: chaperone protein dnaJ 15-like [Nicotiana tabacum]	-	-	-	-	-	-	GO:0009629//response to gravity;GO:0050896//response to stimulus;GO:0009630//gravitropism;GO:0009605//response to external stimulus;GO:0009628//response to abiotic stimulus;GO:0009606//tropism
XLOC_016604	TCONS_00027933	gamma-glutamyl hydrolase 2-like precursor [Nicotiana tabacum]	Metabolism	Metabolism of cofactors and vitamins	ko00790//Folate biosynthesis	K01307	-	GO:0008238//exopeptidase activity;GO:0003824//catalytic activity;GO:0016787//hydrolase activity;GO:0008233//peptidase activity;GO:0070011//peptidase activity, acting on L-amino acid peptides;GO:0008242//omega peptidase activity	GO:0051604//protein maturation;GO:0009064//glutamine family amino acid metabolic process;GO:0044710//single-organism metabolic process;GO:0006807//nitrogen compound metabolic process;GO:0044238//primary metabolic process;GO:0071704//organic substance metabolic process;GO:0006082//organic acid metabolic process;GO:0016485//protein processing;GO:1901564//organonitrogen compound metabolic process;GO…
XLOC_016605	TCONS_00027935	gamma-glutamyl hydrolase 2-like precursor [Nicotiana tabacum]	Metabolism	Metabolism of cofactors and vitamins	ko00790//Folate biosynthesis	K01307	-	GO:0016787//hydrolase activity;GO:0070011//peptidase activity, acting on L-amino acid peptides;GO:0003824//catalytic activity;GO:0008238//exopeptidase activity;GO:0008233//peptidase activity	GO:0008152//metabolic process;GO:0010467//gene expression;GO:0019538//protein metabolic process;GO:0006520//cellular amino acid metabolic process;GO:1901564//organonitrogen compound metabolic process;GO:0044710//single-organism metabolic process;GO:0043170//macromolecule metabolic process;GO:0044763//single-organism cellular process;GO:0071704//organic substance metabolic process;GO:0016485//prot…
XLOC_016698	TCONS_00028115	PREDICTED: mitochondrial inner membrane i-AAA protease supercomplex subunit YME1 [Nicotiana tomentosiformis]	-	-	-	-	GO:0043229//intracellular organelle;GO:0009526//plastid envelope;GO:0044446//intracellular organelle part;GO:0009536//plastid;GO:0044435//plastid part;GO:0044444//cytoplasmic part;GO:0044422//organelle part;GO:0005737//cytoplasm;GO:0044424//intracellular part;GO:0043227//membrane-bounded organelle;GO:0005623//cell;GO:0016020//membrane;GO:0031224//intrinsic component of membrane;GO:0044464//cell p…	GO:0004175//endopeptidase activity;GO:0016887//ATPase activity;GO:0032549//ribonucleoside binding;GO:0005488//binding;GO:0042623//ATPase activity, coupled;GO:0001882//nucleoside binding;GO:0016462//pyrophosphatase activity;GO:0097159//organic cyclic compound binding;GO:0001883//purine nucleoside binding;GO:0097367//carbohydrate derivative binding;GO:0070011//peptidase activity, acting on L-amino …	GO:0009259//ribonucleotide metabolic process;GO:0006807//nitrogen compound metabolic process;GO:0006796//phosphate-containing compound metabolic process;GO:0072523//purine-containing compound catabolic process;GO:0046700//heterocycle catabolic process;GO:0009987//cellular process;GO:0009166//nucleotide catabolic process;GO:0044237//cellular metabolic process;GO:0055086//nucleobase-containing smal…
XLOC_016814	TCONS_00028314	-	-	-	-	-	-	-	-
XLOC_016867	TCONS_00028398	-	-	-	-	-	-	-	-
XLOC_016933	TCONS_00028516	PREDICTED: uncharacterized membrane protein At1g06890 [Nicotiana tomentosiformis]	-	-	-	-	GO:0031224//intrinsic component of membrane;GO:0043226//organelle;GO:0044424//intracellular part;GO:0044464//cell part;GO:0043227//membrane-bounded organelle;GO:0005623//cell;GO:0043231//intracellular membrane-bounded organelle;GO:0016020//membrane;GO:0005622//intracellular;GO:0043229//intracellular organelle;GO:0044425//membrane part	-	-
XLOC_016949	TCONS_00028543	R8 resistance protein [Solanum demissum]	-	-	-	-	-	-	-
XLOC_017051	TCONS_00028701	transposase, partial [Oryza sativa Indica Group]	-	-	-	-	-	-	-
XLOC_017094	TCONS_00028755	PREDICTED: probable nucleoredoxin 1 [Glycine max]	-	-	-	-	-	-	GO:0044699//single-organism process
XLOC_017097	TCONS_00028760	PREDICTED: TSL-kinase interacting protein 1-like, partial [Nicotiana tabacum]	-	-	-	-	-	-	-
XLOC_017122	TCONS_00028803	PREDICTED: uncharacterized protein LOC107759300 [Nicotiana tabacum]	-	-	-	-	-	-	-
XLOC_017156	TCONS_00028849	Vacuolar sorting-associated protein 13A [Gossypium arboreum]	-	-	-	-	-	-	-
XLOC_017166	TCONS_00028861	PREDICTED: mucin-7-like [Nicotiana tabacum]	-	-	-	-	-	-	-
XLOC_017170	TCONS_00028870	PREDICTED: coiled-coil domain-containing protein 97 [Nicotiana tomentosiformis]	-	-	-	-	-	-	-
XLOC_017226	TCONS_00028958	-	-	-	-	-	-	-	-
XLOC_017361	TCONS_00029187	PREDICTED: K(+) efflux antiporter 3, chloroplastic-like isoform X4 [Nicotiana tomentosiformis]	-	-	-	-	-	-	-
XLOC_017377	TCONS_00029226	-	-	-	-	-	-	-	-
XLOC_017395	TCONS_00029251	BnaA03g00750D [Brassica napus]	-	-	-	-	-	-	-
XLOC_017550	TCONS_00029523	-	-	-	-	-	-	-	-
XLOC_017586	TCONS_00029600	PREDICTED: WW domain-binding protein 11-like [Solanum lycopersicum]	-	-	-	-	-	-	-
XLOC_017610	TCONS_00029634	PREDICTED: RNA-binding protein 25 [Nicotiana sylvestris]	-	-	-	-	-	-	-
XLOC_017611	TCONS_00029635	PREDICTED: RNA-binding protein 25 [Nicotiana sylvestris]	-	-	-	-	-	-	-
XLOC_017615	TCONS_00029643	-	-	-	-	-	-	-	-
XLOC_017623	TCONS_00029659	PREDICTED: probable U3 small nucleolar RNA-associated protein 11 [Solanum tuberosum]	-	-	-	-	GO:0005623//cell;GO:0005622//intracellular;GO:0030684//preribosome;GO:0044464//cell part;GO:0044424//intracellular part;GO:0030529//intracellular ribonucleoprotein complex;GO:1990904//ribonucleoprotein complex;GO:0032991//macromolecular complex	-	GO:0032501//multicellular organismal process;GO:0009553//embryo sac development;GO:0048229//gametophyte development;GO:0007275//multicellular organism development;GO:0071840//cellular component organization or biogenesis;GO:0044699//single-organism process;GO:0044707//single-multicellular organism process;GO:0032502//developmental process;GO:0048856//anatomical structure development;GO:0044085//c…
XLOC_017647	TCONS_00029688	-	-	-	-	-	-	-	-
XLOC_017747	TCONS_00029856	-	-	-	-	-	-	-	-
XLOC_017757	TCONS_00029867	-	-	-	-	-	-	-	-
XLOC_017834	TCONS_00029992	-	-	-	-	-	-	-	-
XLOC_017903	TCONS_00030098	-	-	-	-	-	-	-	-
XLOC_017908	TCONS_00030117	PREDICTED: agamous-like MADS-box protein AGL27 [Nicotiana tomentosiformis]	-	-	-	-	GO:0043227//membrane-bounded organelle;GO:0043231//intracellular membrane-bounded organelle;GO:0044464//cell part;GO:0043229//intracellular organelle;GO:0044424//intracellular part;GO:0005623//cell;GO:0005622//intracellular;GO:0043226//organelle	GO:0001071//nucleic acid binding transcription factor activity;GO:1901363//heterocyclic compound binding;GO:0005515//protein binding;GO:0003676//nucleic acid binding;GO:0097159//organic cyclic compound binding;GO:0005488//binding	GO:0044260//cellular macromolecule metabolic process;GO:0010467//gene expression;GO:0090304//nucleic acid metabolic process;GO:0009059//macromolecule biosynthetic process;GO:0006351//transcription, DNA-templated;GO:0009058//biosynthetic process;GO:0016070//RNA metabolic process;GO:0006807//nitrogen compound metabolic process;GO:0044271//cellular nitrogen compound biosynthetic process;GO:1901360//…
XLOC_017909	TCONS_00030118	PREDICTED: agamous-like MADS-box protein AGL27 [Nicotiana tomentosiformis]	-	-	-	-	-	-	-
XLOC_017918	TCONS_00030132	-	-	-	-	-	-	-	-
XLOC_017988	TCONS_00030230	-	-	-	-	-	-	-	-
XLOC_017989	TCONS_00030231	-	-	-	-	-	-	-	-
XLOC_017997	TCONS_00030239	PREDICTED: zinc finger protein GIS2-like [Nicotiana tabacum]	-	-	-	-	-	-	-
XLOC_018003	TCONS_00030247	PREDICTED: LOW QUALITY PROTEIN: retrovirus-related Pol polyprotein from transposon TNT 1-94 [Solanum pennellii]	-	-	-	-	-	-	-
XLOC_018059	TCONS_00030333	PREDICTED: phenol 2-monooxygenase isoform X3 [Nicotiana sylvestris]	-	-	-	-	-	GO:0003824//catalytic activity	GO:0044699//single-organism process;GO:0008152//metabolic process;GO:0044710//single-organism metabolic process
XLOC_018071	TCONS_00030359	PREDICTED: serine/threonine-protein kinase BLUS1-like isoform X3 [Nicotiana tomentosiformis]	-	-	-	-	-	GO:0016301//kinase activity;GO:0005488//binding;GO:0036094//small molecule binding;GO:0032549//ribonucleoside binding;GO:0001883//purine nucleoside binding;GO:0097367//carbohydrate derivative binding;GO:0003824//catalytic activity;GO:0001882//nucleoside binding;GO:0016740//transferase activity;GO:0097159//organic cyclic compound binding;GO:0016772//transferase activity, transferring phosphorus-co…	GO:0019538//protein metabolic process;GO:0071704//organic substance metabolic process;GO:0009987//cellular process;GO:0044238//primary metabolic process;GO:0043412//macromolecule modification;GO:0044267//cellular protein metabolic process;GO:0043170//macromolecule metabolic process;GO:0044260//cellular macromolecule metabolic process;GO:0044237//cellular metabolic process;GO:0006464//cellular pro…
XLOC_018144	TCONS_00030454	-	-	-	-	-	-	-	-
XLOC_018226	TCONS_00030654	-	-	-	-	-	-	-	-
XLOC_018273	TCONS_00030737	-	-	-	-	-	-	-	-
XLOC_018280	TCONS_00030759	PREDICTED: synaptonemal complex protein ZIP1-like [Nicotiana tomentosiformis]	-	-	-	-	-	-	-
XLOC_018300	TCONS_00030784	PREDICTED: uncharacterized protein LOC107817616 isoform X2 [Nicotiana tabacum]	-	-	-	-	-	-	-
XLOC_018312	TCONS_00030801	PREDICTED: uncharacterized protein LOC107764424, partial [Nicotiana tabacum]	-	-	-	-	-	-	-
XLOC_018472	TCONS_00031062	PREDICTED: T-complex protein 1 subunit gamma-like [Nicotiana sylvestris]	-	-	-	-	-	-	-
XLOC_018483	TCONS_00031082	Cohesin loading factor [Cynara cardunculus var. scolymus] [Cynara cardunculus]	-	-	-	-	-	-	-
XLOC_018495	TCONS_00031107	-	-	-	-	-	-	-	-
XLOC_018510	TCONS_00031131	PREDICTED: dual specificity protein kinase splB, partial [Ricinus communis]	-	-	-	-	-	-	-
XLOC_018513	TCONS_00031143	PREDICTED: probable serine/threonine-protein kinase WNK9 [Nicotiana sylvestris]	-	-	-	-	-	GO:1901363//heterocyclic compound binding;GO:0016773//phosphotransferase activity, alcohol group as acceptor;GO:0097159//organic cyclic compound binding;GO:0016772//transferase activity, transferring phosphorus-containing groups;GO:0005488//binding;GO:0004672//protein kinase activity;GO:0032549//ribonucleoside binding;GO:0097367//carbohydrate derivative binding;GO:0036094//small molecule binding;…	GO:0008152//metabolic process;GO:0071704//organic substance metabolic process;GO:0006796//phosphate-containing compound metabolic process;GO:0009987//cellular process;GO:0048511//rhythmic process;GO:0044260//cellular macromolecule metabolic process;GO:0044237//cellular metabolic process;GO:0044238//primary metabolic process;GO:0006793//phosphorus metabolic process;GO:0036211//protein modification…
XLOC_018524	TCONS_00031165	late blight resistance protein Rpi-amr3 [Solanum americanum]	-	-	-	-	-	-	-
XLOC_018546	TCONS_00031197	PREDICTED: anaphase-promoting complex subunit 1-like isoform X2 [Nicotiana tomentosiformis]	Genetic Information Processing	Folding, sorting and degradation	ko04120//Ubiquitin mediated proteolysis	K03348	GO:0044422//organelle part;GO:0005622//intracellular;GO:0043234//protein complex;GO:0032991//macromolecular complex;GO:0043231//intracellular membrane-bounded organelle;GO:1902494//catalytic complex;GO:0044464//cell part;GO:0043229//intracellular organelle;GO:0044424//intracellular part;GO:0005623//cell;GO:0043226//organelle;GO:0044446//intracellular organelle part;GO:1990234//transferase complex…	-	-
XLOC_018599	TCONS_00031268	disease resistance protein BS2 [Capsicum chacoense]	-	-	-	-	-	-	-
XLOC_018640	TCONS_00031330	PREDICTED: C-type lectin receptor-like tyrosine-protein kinase At1g52310 isoform X2 [Nicotiana sylvestris]	-	-	-	-	-	-	-
XLOC_018659	TCONS_00031354	PREDICTED: pollen-specific leucine-rich repeat extensin-like protein 3 isoform X1 [Solanum lycopersicum]	-	-	-	-	-	-	-
XLOC_018685	TCONS_00031400	PREDICTED: F-box protein SKIP31-like [Nicotiana tomentosiformis]	-	-	-	-	-	-	-
XLOC_018701	TCONS_00031439	PREDICTED: germin-like protein subfamily 1 member 17 [Nicotiana tabacum]	-	-	-	-	-	-	-
XLOC_018721	TCONS_00031492	uncharacterized LOC102600333 [Solanum tuberosum]	-	-	-	-	GO:0044444//cytoplasmic part;GO:0009536//plastid;GO:0043227//membrane-bounded organelle;GO:0043231//intracellular membrane-bounded organelle;GO:0044424//intracellular part;GO:0043226//organelle;GO:0005623//cell;GO:0005622//intracellular;GO:0043229//intracellular organelle;GO:0044464//cell part;GO:0005737//cytoplasm	GO:0005488//binding;GO:0005515//protein binding	-
XLOC_018789	TCONS_00031596	PREDICTED: purine permease 2-like [Nicotiana tabacum]	-	-	-	-	-	-	-
XLOC_018809	TCONS_00031627	-	-	-	-	-	-	-	-
XLOC_018844	TCONS_00031666	ATPase, AAA-type, core [Cynara cardunculus var. scolymus] [Cynara cardunculus]	-	-	-	-	-	GO:0001883//purine nucleoside binding;GO:0036094//small molecule binding;GO:0016462//pyrophosphatase activity;GO:0097367//carbohydrate derivative binding;GO:1901363//heterocyclic compound binding;GO:0016818//hydrolase activity, acting on acid anhydrides, in phosphorus-containing anhydrides;GO:0003824//catalytic activity;GO:0016787//hydrolase activity;GO:0032550//purine ribonucleoside binding;GO:0…	-
XLOC_018875	TCONS_00031715	PREDICTED: LINE-1 retrotransposable element ORF2 protein isoform X7 [Tarenaya hassleriana]	-	-	-	-	-	-	-
XLOC_018921	TCONS_00031806	PREDICTED: protein CASP-like [Nicotiana sylvestris]	-	-	-	-	GO:0043226//organelle;GO:0031228//intrinsic component of Golgi membrane;GO:0043229//intracellular organelle;GO:0005737//cytoplasm;GO:0044464//cell part;GO:0005622//intracellular;GO:0098588//bounding membrane of organelle;GO:0044422//organelle part;GO:0005794//Golgi apparatus;GO:0012505//endomembrane system;GO:0044444//cytoplasmic part;GO:0005623//cell;GO:0016020//membrane;GO:0044446//intracellula…	-	GO:0051641//cellular localization;GO:1902578//single-organism localization;GO:1902582//single-organism intracellular transport;GO:0048193//Golgi vesicle transport;GO:0044765//single-organism transport;GO:0046907//intracellular transport;GO:0051179//localization;GO:0044699//single-organism process;GO:0006810//transport;GO:0051649//establishment of localization in cell;GO:0016192//vesicle-mediated …
XLOC_018957	TCONS_00031853	-	-	-	-	-	-	-	-
XLOC_018967	TCONS_00031871	PREDICTED: protease Do-like 2, chloroplastic isoform X1 [Nicotiana tomentosiformis]	-	-	-	-	-	GO:0016787//hydrolase activity;GO:0003824//catalytic activity;GO:0070011//peptidase activity, acting on L-amino acid peptides;GO:0004175//endopeptidase activity;GO:0008233//peptidase activity	GO:0043170//macromolecule metabolic process;GO:0016485//protein processing;GO:0071704//organic substance metabolic process;GO:0010467//gene expression;GO:0051604//protein maturation;GO:0044238//primary metabolic process;GO:0006508//proteolysis;GO:0019538//protein metabolic process;GO:0008152//metabolic process
XLOC_018979	TCONS_00031887	reverse transcriptase family member [Glycine max]	-	-	-	-	-	GO:0016772//transferase activity, transferring phosphorus-containing groups;GO:1901363//heterocyclic compound binding;GO:0016740//transferase activity;GO:0003824//catalytic activity;GO:0097159//organic cyclic compound binding;GO:0005488//binding;GO:0003676//nucleic acid binding;GO:0034061//DNA polymerase activity;GO:0016779//nucleotidyltransferase activity	GO:0044249//cellular biosynthetic process;GO:0008152//metabolic process;GO:0046483//heterocycle metabolic process;GO:0009987//cellular process;GO:0006139//nucleobase-containing compound metabolic process;GO:0006259//DNA metabolic process;GO:0006260//DNA replication;GO:0043170//macromolecule metabolic process;GO:1901576//organic substance biosynthetic process;GO:0044260//cellular macromolecule met…
XLOC_019038	TCONS_00031991	PREDICTED: glucan endo-1,3-beta-glucosidase, acidic isoform GI9-like [Nicotiana sylvestris]	-	-	-	-	GO:0005576//extracellular region;GO:0044421//extracellular region part	GO:0015926//glucosidase activity;GO:0003824//catalytic activity;GO:0004553//hydrolase activity, hydrolyzing O-glycosyl compounds;GO:0008422//beta-glucosidase activity;GO:0016798//hydrolase activity, acting on glycosyl bonds;GO:0016787//hydrolase activity	GO:0006950//response to stress;GO:0008152//metabolic process;GO:0044238//primary metabolic process;GO:0050896//response to stimulus
XLOC_019059	TCONS_00032022	PREDICTED: signal peptide peptidase-like 1 [Nicotiana tomentosiformis]	-	-	-	-	GO:0043229//intracellular organelle;GO:0043226//organelle;GO:0005623//cell;GO:0043231//intracellular membrane-bounded organelle;GO:0005622//intracellular;GO:0044424//intracellular part;GO:0031224//intrinsic component of membrane;GO:0044464//cell part;GO:0043227//membrane-bounded organelle;GO:0016020//membrane;GO:0044425//membrane part	GO:0003824//catalytic activity;GO:0016787//hydrolase activity;GO:0004175//endopeptidase activity;GO:0070011//peptidase activity, acting on L-amino acid peptides;GO:0008233//peptidase activity	GO:0051604//protein maturation;GO:0016485//protein processing;GO:0010467//gene expression;GO:0071704//organic substance metabolic process;GO:0044238//primary metabolic process;GO:0006508//proteolysis;GO:0019538//protein metabolic process;GO:0043170//macromolecule metabolic process;GO:0008152//metabolic process
XLOC_019136	TCONS_00032143	-	-	-	-	-	-	-	-
XLOC_019150	TCONS_00032165	PREDICTED: uncharacterized membrane protein YjcL-like [Nicotiana tabacum]	-	-	-	-	GO:0005623//cell;GO:0005737//cytoplasm;GO:0043231//intracellular membrane-bounded organelle;GO:0043227//membrane-bounded organelle;GO:0009526//plastid envelope;GO:0044435//plastid part;GO:0044422//organelle part;GO:0044424//intracellular part;GO:0044464//cell part;GO:0031975//envelope;GO:0043229//intracellular organelle;GO:0043226//organelle;GO:0044444//cytoplasmic part;GO:0031967//organelle enve…	-	-
XLOC_019192	TCONS_00032248	-	-	-	-	-	-	-	-
XLOC_019193	TCONS_00032249	-	-	-	-	-	-	-	-
XLOC_019239	TCONS_00032334	PREDICTED: uncharacterized protein LOC107831713 isoform X6 [Nicotiana tabacum]	-	-	-	-	-	-	-
XLOC_019265	TCONS_00032379	PREDICTED: uncharacterized protein LOC107803976 [Nicotiana tabacum]	-	-	-	-	-	-	-
XLOC_019288	TCONS_00032412	-	-	-	-	-	-	-	-
XLOC_019347	TCONS_00032479	PREDICTED: heavy metal-associated isoprenylated plant protein 22-like [Capsicum annuum]	-	-	-	-	-	GO:0043167//ion binding;GO:0005488//binding;GO:0043169//cation binding	GO:1902578//single-organism localization;GO:0006811//ion transport;GO:0006812//cation transport;GO:0044765//single-organism transport;GO:0044699//single-organism process;GO:0006810//transport;GO:0051179//localization;GO:0051234//establishment of localization
XLOC_019397	TCONS_00032569	PREDICTED: uncharacterized protein LOC107759690 [Nicotiana tabacum]	-	-	-	-	-	-	-
XLOC_019439	TCONS_00032664	OSJNBa0087O24.13 [Oryza sativa Japonica Group]	-	-	-	-	-	-	-
XLOC_019489	TCONS_00032724	-	-	-	-	-	-	-	-
XLOC_019617	TCONS_00032905	SEC6 [Arabidopsis thaliana]	-	-	-	-	GO:0032991//macromolecular complex;GO:0043234//protein complex	-	GO:0006810//transport;GO:0051179//localization;GO:0051234//establishment of localization;GO:0016192//vesicle-mediated transport
XLOC_019671	TCONS_00032982	PREDICTED: enhancer of polycomb-like protein 1 isoform X2 [Solanum pennellii]	-	-	-	-	GO:0043189//H4/H2A histone acetyltransferase complex;GO:0044451//nucleoplasm part;GO:0031974//membrane-enclosed lumen;GO:0005622//intracellular;GO:1902562//H4 histone acetyltransferase complex;GO:0005654//nucleoplasm;GO:0070013//intracellular organelle lumen;GO:0043229//intracellular organelle;GO:0044422//organelle part;GO:1902494//catalytic complex;GO:0005623//cell;GO:1990234//transferase comple…	-	-
XLOC_019691	TCONS_00033023	PREDICTED: 5'-nucleotidase domain-containing protein 4 isoform X1 [Nicotiana tomentosiformis]	-	-	-	-	-	-	-
XLOC_019709	TCONS_00033058	PREDICTED: THO complex subunit 6-like isoform X3 [Nicotiana tomentosiformis]	Genetic Information Processing	Translation	ko03013//RNA transport	K03257	GO:0044464//cell part;GO:0031461//cullin-RING ubiquitin ligase complex;GO:0043234//protein complex;GO:0005622//intracellular;GO:1990234//transferase complex;GO:0044424//intracellular part;GO:0032991//macromolecular complex;GO:1902494//catalytic complex;GO:0005623//cell;GO:0000151//ubiquitin ligase complex	-	GO:0006725//cellular aromatic compound metabolic process;GO:0071407//cellular response to organic cyclic compound;GO:0007154//cell communication;GO:0071229//cellular response to acid chemical;GO:0006807//nitrogen compound metabolic process;GO:0071495//cellular response to endogenous stimulus;GO:0009987//cellular process;GO:0071396//cellular response to lipid;GO:0071704//organic substance metaboli…
XLOC_019796	TCONS_00033193	PREDICTED: 60S ribosomal protein L13-2-like [Nicotiana tabacum]	-	-	-	-	-	-	-
XLOC_019889	TCONS_00033357	PREDICTED: uncharacterized mitochondrial protein AtMg00810-like [Capsicum annuum]	-	-	-	-	-	-	-
XLOC_019983	TCONS_00033504	-	-	-	-	-	-	-	-
XLOC_019987	TCONS_00033508	PREDICTED: protein CASC3 [Solanum tuberosum]	-	-	-	-	-	-	-
XLOC_020063	TCONS_00033622	PREDICTED: probable ubiquitin-conjugating enzyme E2 18 [Nicotiana tomentosiformis]	Genetic Information Processing	Folding, sorting and degradation	ko04120//Ubiquitin mediated proteolysis	K10688	-	GO:0016874//ligase activity;GO:0016879//ligase activity, forming carbon-nitrogen bonds;GO:0003824//catalytic activity	GO:0001101//response to acid chemical;GO:0007275//multicellular organism development;GO:0003006//developmental process involved in reproduction;GO:0044265//cellular macromolecule catabolic process;GO:0000003//reproduction;GO:0006508//proteolysis;GO:1901575//organic substance catabolic process;GO:0032502//developmental process;GO:0044267//cellular protein metabolic process;GO:0044702//single organ…
XLOC_020154	TCONS_00033781	-	-	-	-	-	-	-	-
XLOC_020155	TCONS_00033783	PREDICTED: RAN GTPase-activating protein 1-like [Camelina sativa]	Genetic Information Processing	Translation	ko03013//RNA transport	K14319	-	-	-
XLOC_020258	TCONS_00033993	PREDICTED: hydroxymethylglutaryl-CoA synthase-like [Nicotiana sylvestris]	Metabolism	Amino acid metabolism;Metabolism of terpenoids and polyketides;Carbohydrate metabolism;Lipid metabolism	ko00280//Valine, leucine and isoleucine degradation;ko00900//Terpenoid backbone biosynthesis;ko00072//Synthesis and degradation of ketone bodies;ko00650//Butanoate metabolism	K01641	GO:0044464//cell part;GO:0005737//cytoplasm;GO:0005911//cell-cell junction;GO:0044444//cytoplasmic part;GO:0030054//cell junction;GO:0005623//cell;GO:0005622//intracellular;GO:0044424//intracellular part	GO:0016746//transferase activity, transferring acyl groups;GO:0016740//transferase activity;GO:0003824//catalytic activity;GO:0046912//transferase activity, transferring acyl groups, acyl groups converted into alkyl on transfer	GO:0044763//single-organism cellular process;GO:0006629//lipid metabolic process;GO:0008152//metabolic process;GO:0071704//organic substance metabolic process;GO:0009987//cellular process;GO:0044237//cellular metabolic process;GO:0044699//single-organism process;GO:0044238//primary metabolic process;GO:0044710//single-organism metabolic process;GO:0006720//isoprenoid metabolic process;GO:0044255/…
XLOC_020282	TCONS_00034038	polypeptide with a gag-like domain [Petunia x hybrida]	-	-	-	-	-	-	-
XLOC_020301	TCONS_00034067	PREDICTED: uncharacterized mitochondrial protein AtMg01250-like [Nicotiana tabacum]	-	-	-	-	-	-	-
XLOC_020317	TCONS_00034094	PREDICTED: protein kinase and PP2C-like domain-containing protein [Nicotiana sylvestris]	-	-	-	-	-	GO:0001883//purine nucleoside binding;GO:0004702//receptor signaling protein serine/threonine kinase activity;GO:0097159//organic cyclic compound binding;GO:0016773//phosphotransferase activity, alcohol group as acceptor;GO:0016788//hydrolase activity, acting on ester bonds;GO:0032549//ribonucleoside binding;GO:0001882//nucleoside binding;GO:0042578//phosphoric ester hydrolase activity;GO:0016787…	GO:0033674//positive regulation of kinase activity;GO:0050789//regulation of biological process;GO:0051347//positive regulation of transferase activity;GO:0045937//positive regulation of phosphate metabolic process;GO:0023052//signaling;GO:0009987//cellular process;GO:0032147//activation of protein kinase activity;GO:0043085//positive regulation of catalytic activity;GO:0019220//regulation of pho…
XLOC_020465	TCONS_00034349	-	-	-	-	-	-	-	-
XLOC_020582	TCONS_00034533	-	-	-	-	-	-	-	-
XLOC_020590	TCONS_00034545	-	-	-	-	-	-	-	-
XLOC_020605	TCONS_00034576	PREDICTED: monocopper oxidase-like protein SKU5 [Nicotiana sylvestris]	-	-	-	-	-	GO:0046914//transition metal ion binding;GO:0016772//transferase activity, transferring phosphorus-containing groups;GO:0034061//DNA polymerase activity;GO:1901363//heterocyclic compound binding;GO:0005488//binding;GO:0016779//nucleotidyltransferase activity;GO:0043167//ion binding;GO:0097159//organic cyclic compound binding;GO:0003676//nucleic acid binding;GO:0016740//transferase activity;GO:000…	GO:1901360//organic cyclic compound metabolic process;GO:0009058//biosynthetic process;GO:0006139//nucleobase-containing compound metabolic process;GO:0044237//cellular metabolic process;GO:0071704//organic substance metabolic process;GO:0044238//primary metabolic process;GO:0006259//DNA metabolic process;GO:0006725//cellular aromatic compound metabolic process;GO:0034641//cellular nitrogen compo…
XLOC_020679	TCONS_00034712	PREDICTED: uncharacterized protein LOC107830470 [Nicotiana tabacum]	-	-	-	-	-	-	-
XLOC_020697	TCONS_00034734	PREDICTED: uncharacterized protein LOC104211934 [Nicotiana sylvestris]	-	-	-	-	-	-	-
XLOC_020731	TCONS_00034792	-	-	-	-	-	-	-	-
XLOC_020732	TCONS_00034793	-	-	-	-	-	-	-	-
XLOC_020797	TCONS_00034892	PREDICTED: probable WRKY transcription factor 20 isoform X1 [Nicotiana tomentosiformis]	-	-	-	-	-	GO:0001071//nucleic acid binding transcription factor activity;GO:0003676//nucleic acid binding;GO:1901363//heterocyclic compound binding;GO:0005488//binding;GO:0097159//organic cyclic compound binding;GO:0003677//DNA binding	GO:0006725//cellular aromatic compound metabolic process;GO:0034654//nucleobase-containing compound biosynthetic process;GO:0044237//cellular metabolic process;GO:0097659//nucleic acid-templated transcription;GO:0006351//transcription, DNA-templated;GO:0044249//cellular biosynthetic process;GO:0071704//organic substance metabolic process;GO:1901360//organic cyclic compound metabolic process;GO:00…
XLOC_020875	TCONS_00035005	PREDICTED: LOW QUALITY PROTEIN: late blight resistance protein R1-A-like [Capsicum annuum]	-	-	-	-	-	-	-
XLOC_020916	TCONS_00035066	-	-	-	-	-	-	-	-
XLOC_020933	TCONS_00035097	UvrABC system protein A [Theobroma cacao]	-	-	-	-	-	-	-
XLOC_020949	TCONS_00035114	PREDICTED: histidinol-phosphate aminotransferase, chloroplastic [Nicotiana tomentosiformis]	Metabolism	Amino acid metabolism;Global and Overview;Biosynthesis of other secondary metabolites	ko01230//Biosynthesis of amino acids;ko00360//Phenylalanine metabolism;ko00350//Tyrosine metabolism;ko00960//Tropane, piperidine and pyridine alkaloid biosynthesis;ko00340//Histidine metabolism;ko00400//Phenylalanine, tyrosine and tryptophan biosynthesis	K00817	GO:0043231//intracellular membrane-bounded organelle;GO:0009536//plastid;GO:0044464//cell part;GO:0005737//cytoplasm;GO:0044424//intracellular part;GO:0005622//intracellular;GO:0043227//membrane-bounded organelle;GO:0043226//organelle;GO:0005623//cell;GO:0043229//intracellular organelle;GO:0044444//cytoplasmic part	GO:0016740//transferase activity;GO:0008483//transaminase activity;GO:0070546//L-phenylalanine aminotransferase activity;GO:0043168//anion binding;GO:0003824//catalytic activity;GO:0005488//binding;GO:0043167//ion binding;GO:0016769//transferase activity, transferring nitrogenous groups	GO:0034641//cellular nitrogen compound metabolic process;GO:0006520//cellular amino acid metabolic process;GO:0044763//single-organism cellular process;GO:1901360//organic cyclic compound metabolic process;GO:0044281//small molecule metabolic process;GO:0006547//histidine metabolic process;GO:0052803//imidazole-containing compound metabolic process;GO:0044699//single-organism process;GO:1901605//…
XLOC_020962	TCONS_00035138	PREDICTED: mucin-7-like [Nicotiana tabacum]	-	-	-	-	-	-	-
XLOC_020996	TCONS_00035219	PREDICTED: myb-like protein X [Nicotiana sylvestris]	-	-	-	-	-	-	-
XLOC_021182	TCONS_00035544	PREDICTED: embryonic stem cell-specific 5-hydroxymethylcytosine-binding protein isoform X2 [Nicotiana sylvestris]	-	-	-	-	-	-	-
XLOC_021191	TCONS_00035555	-	-	-	-	-	-	-	-
XLOC_021208	TCONS_00035577	PREDICTED: 14 kDa zinc-binding protein [Nicotiana tomentosiformis]	-	-	-	-	GO:0005623//cell;GO:0044424//intracellular part;GO:0043226//organelle;GO:0043229//intracellular organelle;GO:0005622//intracellular;GO:0043231//intracellular membrane-bounded organelle;GO:0043227//membrane-bounded organelle;GO:0009536//plastid;GO:0044444//cytoplasmic part;GO:0044464//cell part;GO:0005737//cytoplasm	-	-
XLOC_021305	TCONS_00035751	PREDICTED: lysine-specific demethylase JMJ25 [Nicotiana sylvestris]	-	-	-	-	-	GO:0043167//ion binding;GO:0005488//binding;GO:0043169//cation binding;GO:0046872//metal ion binding;GO:0046914//transition metal ion binding	-
XLOC_021312	TCONS_00035760	PREDICTED: dnaJ protein homolog 2-like isoform X1 [Nicotiana tabacum]	Genetic Information Processing	Folding, sorting and degradation	ko04141//Protein processing in endoplasmic reticulum	K09503	-	GO:0097367//carbohydrate derivative binding;GO:0043167//ion binding;GO:0001882//nucleoside binding;GO:0036094//small molecule binding;GO:0043169//cation binding;GO:0005488//binding;GO:0032550//purine ribonucleoside binding;GO:0097159//organic cyclic compound binding;GO:1901363//heterocyclic compound binding;GO:0001883//purine nucleoside binding;GO:0005515//protein binding;GO:0032549//ribonucleosi…	GO:0043170//macromolecule metabolic process;GO:0009987//cellular process;GO:0019538//protein metabolic process;GO:0006950//response to stress;GO:0044260//cellular macromolecule metabolic process;GO:0050896//response to stimulus;GO:0044267//cellular protein metabolic process;GO:0044237//cellular metabolic process;GO:0071704//organic substance metabolic process;GO:0044238//primary metabolic process…
XLOC_021318	TCONS_00035774	-	-	-	-	-	-	-	-
XLOC_021327	TCONS_00035785	PREDICTED: uncharacterized protein LOC104239941 isoform X3 [Nicotiana sylvestris]	-	-	-	-	-	-	-
XLOC_021517	TCONS_00036101	Methyl-CpG-binding domain-containing protein 13 [Glycine soja]	-	-	-	-	-	-	-
XLOC_021592	TCONS_00036206	PREDICTED: DNA-directed RNA polymerase II subunit RPB1-like [Nicotiana tomentosiformis]	-	-	-	-	GO:0044425//membrane part;GO:0016020//membrane;GO:0031224//intrinsic component of membrane	GO:0016723//oxidoreductase activity, oxidizing metal ions, NAD or NADP as acceptor;GO:0016722//oxidoreductase activity, oxidizing metal ions;GO:0016491//oxidoreductase activity;GO:0003824//catalytic activity	GO:0009987//cellular process;GO:0008152//metabolic process;GO:0006091//generation of precursor metabolites and energy;GO:0055114//oxidation-reduction process;GO:0044710//single-organism metabolic process;GO:0009314//response to radiation;GO:0050896//response to stimulus;GO:0022900//electron transport chain;GO:0044237//cellular metabolic process;GO:0044763//single-organism cellular process;GO:0009…
XLOC_021639	TCONS_00036280	PREDICTED: ion channel CASTOR-like [Nicotiana tabacum]	-	-	-	-	-	-	-
XLOC_021651	TCONS_00036320	-	-	-	-	-	-	-	-
XLOC_021758	TCONS_00036488	-	-	-	-	-	-	-	-
XLOC_021783	TCONS_00036534	-	-	-	-	-	-	-	-
XLOC_021802	TCONS_00036563	-	-	-	-	-	-	-	-
XLOC_021803	TCONS_00036565	-	-	-	-	-	-	-	-
XLOC_021847	TCONS_00036637	PREDICTED: uncharacterized mitochondrial protein AtMg00810-like [Nicotiana tabacum]	-	-	-	-	-	-	-
XLOC_021893	TCONS_00036708	-	-	-	-	-	-	-	-
XLOC_021908	TCONS_00036724	PREDICTED: serine/threonine-protein kinase PBS1-like [Nicotiana sylvestris]	-	-	-	-	-	GO:0097159//organic cyclic compound binding;GO:1901363//heterocyclic compound binding;GO:0016301//kinase activity;GO:0016773//phosphotransferase activity, alcohol group as acceptor;GO:0016740//transferase activity;GO:0005488//binding;GO:0016772//transferase activity, transferring phosphorus-containing groups;GO:0004672//protein kinase activity;GO:0003824//catalytic activity;GO:0036094//small mole…	GO:0044237//cellular metabolic process;GO:0008152//metabolic process;GO:0009987//cellular process
XLOC_021949	TCONS_00036806	PREDICTED: phosphatidylinositol 4-kinase alpha 1-like [Nicotiana tomentosiformis]	Environmental Information Processing;Metabolism	Signal transduction;Carbohydrate metabolism	ko00562//Inositol phosphate metabolism;ko04070//Phosphatidylinositol signaling system	K00888	-	-	-
XLOC_021953	TCONS_00036811	-	-	-	-	-	-	-	-
XLOC_021958	TCONS_00036818	-	-	-	-	-	-	-	-
XLOC_021990	TCONS_00036859	-	-	-	-	-	-	-	-
XLOC_022003	TCONS_00036878	PREDICTED: probable sulfate transporter 3.3 isoform X1 [Nicotiana tomentosiformis]	-	-	-	-	GO:0044425//membrane part;GO:0016020//membrane;GO:0031224//intrinsic component of membrane	GO:0015075//ion transmembrane transporter activity;GO:0022892//substrate-specific transporter activity;GO:0008509//anion transmembrane transporter activity;GO:0022804//active transmembrane transporter activity;GO:0005215//transporter activity;GO:0015291//secondary active transmembrane transporter activity;GO:0015103//inorganic anion transmembrane transporter activity;GO:0022857//transmembrane tra…	GO:0006811//ion transport;GO:1902578//single-organism localization;GO:0006820//anion transport;GO:0051234//establishment of localization;GO:0051179//localization;GO:0006810//transport;GO:0044699//single-organism process;GO:0015698//inorganic anion transport;GO:0044765//single-organism transport;GO:0044763//single-organism cellular process;GO:0072348//sulfur compound transport;GO:0008272//sulfate …
XLOC_022035	TCONS_00036923	PREDICTED: glutaredoxin-C9-like [Nicotiana sylvestris]	-	-	-	-	-	-	GO:0044699//single-organism process
XLOC_022145	TCONS_00037114	Os06g0517450, partial [Oryza sativa Japonica Group]	-	-	-	-	-	-	-
XLOC_022235	TCONS_00037285	-	-	-	-	-	-	-	-
XLOC_022259	TCONS_00037322	PREDICTED: sphingomyelin phosphodiesterase 4 [Vitis vinifera]	-	-	-	-	-	-	-
XLOC_022279	TCONS_00037346	PREDICTED: receptor-like serine/threonine-protein kinase At4g25390 [Nicotiana sylvestris]	-	-	-	-	-	GO:0003824//catalytic activity;GO:0097367//carbohydrate derivative binding;GO:0016773//phosphotransferase activity, alcohol group as acceptor;GO:1901363//heterocyclic compound binding;GO:0016301//kinase activity;GO:0004672//protein kinase activity;GO:0016772//transferase activity, transferring phosphorus-containing groups;GO:0001882//nucleoside binding;GO:0001883//purine nucleoside binding;GO:003…	GO:0044237//cellular metabolic process;GO:0044267//cellular protein metabolic process;GO:0071704//organic substance metabolic process;GO:0043412//macromolecule modification;GO:0044260//cellular macromolecule metabolic process;GO:0019538//protein metabolic process;GO:0009987//cellular process;GO:0006464//cellular protein modification process;GO:0044238//primary metabolic process;GO:0043170//macrom…
XLOC_022342	TCONS_00037437	Retrotransposon, unclassified-like protein [Theobroma cacao]	-	-	-	-	-	-	-
XLOC_022361	TCONS_00037466	-	-	-	-	-	-	-	-
XLOC_022366	TCONS_00037473	PREDICTED: mediator of RNA polymerase II transcription subunit 16 isoform X1 [Nicotiana tomentosiformis]	-	-	-	-	GO:0043234//protein complex;GO:0032991//macromolecular complex	-	GO:0009648//photoperiodism;GO:0009987//cellular process;GO:0009314//response to radiation;GO:0044763//single-organism cellular process;GO:0050896//response to stimulus;GO:0010228//vegetative to reproductive phase transition of meristem;GO:0009628//response to abiotic stimulus;GO:0048511//rhythmic process;GO:0009791//post-embryonic development;GO:0023051//regulation of signaling;GO:0044707//single…
XLOC_022368	TCONS_00037476	PREDICTED: glutamic acid-rich protein-like isoform X1 [Nicotiana tabacum]	-	-	-	-	-	-	-
XLOC_022394	TCONS_00037525	PREDICTED: pentatricopeptide repeat-containing protein At3g02650, mitochondrial [Nicotiana sylvestris]	Genetic Information Processing	Translation	ko03010//Ribosome	K02900	GO:0030529//intracellular ribonucleoprotein complex;GO:0044422//organelle part;GO:0005840//ribosome;GO:0032991//macromolecular complex;GO:0005623//cell;GO:0044424//intracellular part;GO:0043226//organelle;GO:0043228//non-membrane-bounded organelle;GO:0005737//cytoplasm;GO:0043229//intracellular organelle;GO:0044446//intracellular organelle part;GO:1990904//ribonucleoprotein complex;GO:0005622//in…	-	GO:0000003//reproduction;GO:0009791//post-embryonic development;GO:0022414//reproductive process;GO:0003006//developmental process involved in reproduction;GO:0044702//single organism reproductive process;GO:0048731//system development;GO:0048608//reproductive structure development;GO:0044699//single-organism process;GO:0044767//single-organism developmental process;GO:0048367//shoot system devel…
XLOC_022395	TCONS_00037526	PREDICTED: MATE efflux family protein 3, chloroplastic-like [Nicotiana tomentosiformis]	-	-	-	-	GO:0044425//membrane part;GO:0031224//intrinsic component of membrane;GO:0016020//membrane	GO:0022804//active transmembrane transporter activity;GO:0015291//secondary active transmembrane transporter activity;GO:0005215//transporter activity;GO:0022857//transmembrane transporter activity	GO:0050896//response to stimulus;GO:1902578//single-organism localization;GO:0006810//transport;GO:0044763//single-organism cellular process;GO:0009987//cellular process;GO:0042493//response to drug;GO:0044699//single-organism process;GO:0051234//establishment of localization;GO:0051179//localization;GO:0042221//response to chemical;GO:0015893//drug transport;GO:0044765//single-organism transport
XLOC_022448	TCONS_00037627	PREDICTED: zinc finger BED domain-containing protein RICESLEEPER 2-like [Nicotiana tabacum]	-	-	-	-	-	-	-
XLOC_022455	TCONS_00037640	-	-	-	-	-	-	-	-
XLOC_022460	TCONS_00037645	PREDICTED: uncharacterized protein LOC104086155 [Nicotiana tomentosiformis]	-	-	-	-	-	-	-
XLOC_022462	TCONS_00037648	transposon-like ORF [Brassica oleracea var. alboglabra] [Brassica oleracea]	-	-	-	-	-	-	-
XLOC_022469	TCONS_00037663	PREDICTED: protein LNK2-like [Nicotiana tabacum]	-	-	-	-	-	-	-
XLOC_022470	TCONS_00037664	PREDICTED: flocculation protein FLO11-like, partial [Nicotiana sylvestris]	-	-	-	-	-	-	-
XLOC_022507	TCONS_00037731	iron-sulfur cluster assembly protein NFU4 [Ipomoea batatas]	-	-	-	-	-	GO:0043169//cation binding;GO:0005488//binding;GO:0043167//ion binding;GO:0046914//transition metal ion binding;GO:0046872//metal ion binding	-
XLOC_022557	TCONS_00037806	PREDICTED: ATP-citrate synthase alpha chain protein 2-like [Nicotiana sylvestris]	Metabolism	Carbohydrate metabolism	ko00020//Citrate cycle (TCA cycle)	K01648	-	GO:0001883//purine nucleoside binding;GO:0032549//ribonucleoside binding;GO:0001882//nucleoside binding;GO:0036094//small molecule binding;GO:0004774//succinate-CoA ligase activity;GO:0005488//binding;GO:0016877//ligase activity, forming carbon-sulfur bonds;GO:0016878//acid-thiol ligase activity;GO:0016874//ligase activity;GO:1901363//heterocyclic compound binding;GO:0097159//organic cyclic compo…	-
XLOC_022596	TCONS_00037855	PREDICTED: coiled-coil domain-containing protein 15-like [Solanum tuberosum]	-	-	-	-	-	-	-
XLOC_022629	TCONS_00037920	PREDICTED: autophagy-related protein 18h-like isoform X1 [Nicotiana tomentosiformis]	-	-	-	-	-	-	GO:0050896//response to stimulus;GO:0006950//response to stress
XLOC_022630	TCONS_00037921	Retrovirus-related Pol polyprotein from transposon TNT 1-94 [Cajanus cajan]	-	-	-	-	-	-	-
XLOC_022657	TCONS_00037961	Nucleic acid-binding, OB-fold [Cynara cardunculus var. scolymus] [Cynara cardunculus]	Genetic Information Processing	Replication and repair	ko03420//Nucleotide excision repair;ko03430//Mismatch repair;ko03030//DNA replication;ko03440//Homologous recombination	K07466	-	-	-
XLOC_022691	TCONS_00038013	PREDICTED: IQ domain-containing protein IQM2 [Solanum tuberosum]	-	-	-	-	-	-	-
XLOC_022694	TCONS_00038017	-	-	-	-	-	-	-	-
XLOC_022785	TCONS_00038174	PREDICTED: serine/threonine-protein phosphatase 7 long form homolog [Nicotiana tabacum]	-	-	-	-	-	-	-
XLOC_022833	TCONS_00038257	PREDICTED: proteasomal ubiquitin receptor ADRM1-B-like [Nicotiana sylvestris]	Genetic Information Processing	Translation	ko00970//Aminoacyl-tRNA biosynthesis	K01876	-	-	-
XLOC_022847	TCONS_00038276	-	-	-	-	-	-	-	-
XLOC_022894	TCONS_00038360	BnaA09g28400D [Brassica napus]	-	-	-	-	-	-	GO:0009628//response to abiotic stimulus;GO:0050896//response to stimulus;GO:0006952//defense response;GO:0006950//response to stress
XLOC_022914	TCONS_00038396	-	-	-	-	-	-	-	-
XLOC_022993	TCONS_00038558	PREDICTED: transcription initiation factor TFIID subunit 9-like [Eucalyptus grandis]	-	-	-	-	-	GO:0003824//catalytic activity;GO:0016772//transferase activity, transferring phosphorus-containing groups;GO:0016740//transferase activity	-
XLOC_023039	TCONS_00038632	PREDICTED: uncharacterized protein LOC104102589 isoform X2 [Nicotiana tomentosiformis]	-	-	-	-	-	-	-
XLOC_023064	TCONS_00038670	PREDICTED: methionine--tRNA ligase, mitochondrial, partial [Erythranthe guttata]	-	-	-	-	-	-	-
XLOC_023065	TCONS_00038671	PREDICTED: microtubule-associated protein 70-2-like isoform X2 [Solanum tuberosum]	-	-	-	-	-	-	-
XLOC_023080	TCONS_00038690	PREDICTED: uncharacterized protein LOC107774055 [Nicotiana tabacum]	-	-	-	-	-	-	-
XLOC_023088	TCONS_00038699	PREDICTED: ribonuclease H-like [Nicotiana tabacum]	-	-	-	-	-	-	-
XLOC_023089	TCONS_00038700	PREDICTED: metallothionein-like protein type 3 [Nicotiana sylvestris]	-	-	-	-	-	GO:0046872//metal ion binding;GO:0043169//cation binding;GO:0005488//binding;GO:0043167//ion binding	-
XLOC_023145	TCONS_00038807	PREDICTED: uncharacterized mitochondrial protein AtMg00310-like [Nicotiana tabacum]	-	-	-	-	-	-	-
XLOC_023161	TCONS_00038850	PREDICTED: LOW QUALITY PROTEIN: linoleate 13S-lipoxygenase 2-1, chloroplastic-like [Nicotiana sylvestris]	Metabolism	Lipid metabolism	ko00591//Linoleic acid metabolism;ko00592//alpha-Linolenic acid metabolism	K00454	GO:0009536//plastid;GO:0031984//organelle subcompartment;GO:0005622//intracellular;GO:0044422//organelle part;GO:0044464//cell part;GO:0043227//membrane-bounded organelle;GO:0009532//plastid stroma;GO:0005623//cell;GO:0031976//plastid thylakoid;GO:0005737//cytoplasm;GO:0043231//intracellular membrane-bounded organelle;GO:0044446//intracellular organelle part;GO:0044435//plastid part;GO:0043229//i…	GO:0005488//binding;GO:0016701//oxidoreductase activity, acting on single donors with incorporation of molecular oxygen;GO:0046914//transition metal ion binding;GO:0043167//ion binding;GO:0003824//catalytic activity;GO:0046872//metal ion binding;GO:0016702//oxidoreductase activity, acting on single donors with incorporation of molecular oxygen, incorporation of two atoms of oxygen;GO:0043169//cat…	GO:0044699//single-organism process;GO:0043436//oxoacid metabolic process;GO:0009058//biosynthetic process;GO:0044710//single-organism metabolic process;GO:0044249//cellular biosynthetic process;GO:0071704//organic substance metabolic process;GO:0072330//monocarboxylic acid biosynthetic process;GO:0009987//cellular process;GO:0044711//single-organism biosynthetic process;GO:0032787//monocarboxyli…
XLOC_023213	TCONS_00038949	-	-	-	-	-	-	-	-
XLOC_023238	TCONS_00038985	-	-	-	-	-	-	-	-
XLOC_023239	TCONS_00038987	PREDICTED: putative late blight resistance protein homolog R1A-10 isoform X3 [Nicotiana tomentosiformis]	-	-	-	-	-	-	-
XLOC_023258	TCONS_00039015	PREDICTED: F-box protein At5g52880 [Nicotiana tomentosiformis]	-	-	-	-	-	-	-
XLOC_023324	TCONS_00039134	PREDICTED: uncharacterized protein LOC104240645 [Nicotiana sylvestris]	-	-	-	-	-	-	-
XLOC_023414	TCONS_00039285	Retrovirus-related Pol polyprotein from transposon TNT 1-94, partial [Cajanus cajan]	-	-	-	-	-	-	-
XLOC_023506	TCONS_00039446	-	-	-	-	-	-	-	-
XLOC_023568	TCONS_00039559	PREDICTED: 5' exonuclease Apollo isoform X1 [Nicotiana tabacum]	-	-	-	-	-	-	-
XLOC_023599	TCONS_00039627	PREDICTED: probable alpha,alpha-trehalose-phosphate synthase [UDP-forming] 7 [Nicotiana tomentosiformis]	Metabolism	Carbohydrate metabolism	ko00500//Starch and sucrose metabolism	K16055	GO:0044424//intracellular part;GO:0044444//cytoplasmic part;GO:0005622//intracellular;GO:0005737//cytoplasm;GO:0005623//cell;GO:0044464//cell part	-	GO:0044238//primary metabolic process;GO:0009311//oligosaccharide metabolic process;GO:0044710//single-organism metabolic process;GO:0005984//disaccharide metabolic process;GO:0005991//trehalose metabolic process;GO:0005975//carbohydrate metabolic process;GO:0044763//single-organism cellular process;GO:0009987//cellular process;GO:0044262//cellular carbohydrate metabolic process;GO:0008152//metab…
XLOC_023674	TCONS_00039763	-	-	-	-	-	-	-	-
XLOC_023684	TCONS_00039779	PREDICTED: uncharacterized protein LOC107782370 [Nicotiana tabacum]	-	-	-	-	-	-	-
XLOC_023849	TCONS_00040044	PREDICTED: peptidyl-prolyl cis-trans isomerase FKBP20-1 [Solanum tuberosum]	-	-	-	-	-	GO:0016859//cis-trans isomerase activity;GO:0003824//catalytic activity;GO:0016853//isomerase activity	GO:0019538//protein metabolic process;GO:0018193//peptidyl-amino acid modification;GO:0008152//metabolic process;GO:0044237//cellular metabolic process;GO:0036211//protein modification process;GO:0018208//peptidyl-proline modification;GO:0044267//cellular protein metabolic process;GO:0006464//cellular protein modification process;GO:0009987//cellular process;GO:0071704//organic substance metaboli…
XLOC_023956	TCONS_00040237	PREDICTED: proteasome activator subunit 4 isoform X2 [Nicotiana sylvestris]	Genetic Information Processing	Folding, sorting and degradation	ko03050//Proteasome	K06699	-	-	-
XLOC_023957	TCONS_00040240	PREDICTED: EPIDERMAL PATTERNING FACTOR-like protein 9 [Nicotiana tomentosiformis]	-	-	-	-	-	-	GO:0050793//regulation of developmental process;GO:0045682//regulation of epidermis development;GO:0007275//multicellular organism development;GO:0051094//positive regulation of developmental process;GO:2000026//regulation of multicellular organismal development;GO:0045684//positive regulation of epidermis development;GO:0003002//regionalization;GO:0051240//positive regulation of multicellular or…
XLOC_023966	TCONS_00040253	PREDICTED: serine/threonine-protein kinase tricorner-like [Nicotiana tabacum]	-	-	-	-	GO:0005737//cytoplasm;GO:0005622//intracellular;GO:0044464//cell part;GO:0043231//intracellular membrane-bounded organelle;GO:0044444//cytoplasmic part;GO:0043229//intracellular organelle;GO:0005623//cell;GO:0043226//organelle;GO:0044424//intracellular part;GO:0016020//membrane;GO:0043227//membrane-bounded organelle	GO:0003824//catalytic activity;GO:0097159//organic cyclic compound binding;GO:0005488//binding;GO:0016772//transferase activity, transferring phosphorus-containing groups;GO:0016773//phosphotransferase activity, alcohol group as acceptor;GO:0016740//transferase activity;GO:0001882//nucleoside binding;GO:0032550//purine ribonucleoside binding;GO:0016301//kinase activity;GO:1901363//heterocyclic co…	GO:0019538//protein metabolic process;GO:0044267//cellular protein metabolic process;GO:0006793//phosphorus metabolic process;GO:0044237//cellular metabolic process;GO:0044260//cellular macromolecule metabolic process;GO:0044238//primary metabolic process;GO:0006796//phosphate-containing compound metabolic process;GO:0009987//cellular process;GO:0043170//macromolecule metabolic process;GO:0036211…
XLOC_023970	TCONS_00040259	PREDICTED: glucosidase 2 subunit beta-like isoform X2 [Nicotiana tomentosiformis]	Genetic Information Processing	Folding, sorting and degradation	ko04141//Protein processing in endoplasmic reticulum	K08288	-	-	-
XLOC_023987	TCONS_00040286	-	-	-	-	-	-	-	-
XLOC_024006	TCONS_00040312	PREDICTED: E3 ubiquitin-protein ligase UPL7-like isoform X2 [Nicotiana tabacum]	Genetic Information Processing	Folding, sorting and degradation	ko04120//Ubiquitin mediated proteolysis	K10588	-	GO:0019787//ubiquitin-like protein transferase activity;GO:0003824//catalytic activity;GO:0016740//transferase activity	GO:0071704//organic substance metabolic process;GO:0044237//cellular metabolic process;GO:0006464//cellular protein modification process;GO:0036211//protein modification process;GO:0044238//primary metabolic process;GO:0008152//metabolic process;GO:0043412//macromolecule modification;GO:0070647//protein modification by small protein conjugation or removal;GO:0019538//protein metabolic process;GO:…
XLOC_024032	TCONS_00040365	DnaJ subfamily B member 12, partial [Ananas comosus]	-	-	-	-	-	-	-
XLOC_024083	TCONS_00040436	PREDICTED: dual specificity protein phosphatase PHS1 isoform X2 [Nicotiana tomentosiformis]	-	-	-	-	-	GO:0004721//phosphoprotein phosphatase activity;GO:0016788//hydrolase activity, acting on ester bonds;GO:0003824//catalytic activity;GO:0016787//hydrolase activity;GO:0016740//transferase activity;GO:0016791//phosphatase activity;GO:0042578//phosphoric ester hydrolase activity;GO:0016772//transferase activity, transferring phosphorus-containing groups	GO:0016311//dephosphorylation;GO:0030865//cortical cytoskeleton organization;GO:0007010//cytoskeleton organization;GO:0001101//response to acid chemical;GO:0006793//phosphorus metabolic process;GO:0044260//cellular macromolecule metabolic process;GO:0010118//stomatal movement;GO:0044237//cellular metabolic process;GO:0071704//organic substance metabolic process;GO:0008152//metabolic process;GO:00…
XLOC_024101	TCONS_00040470	-	-	-	-	-	-	-	-
XLOC_024142	TCONS_00040540	PREDICTED: BTB/POZ domain-containing protein FBL11-like [Nicotiana tabacum]	-	-	-	-	-	-	-
XLOC_024180	TCONS_00040603	-	-	-	-	-	-	-	-
XLOC_024257	TCONS_00040747	-	-	-	-	-	-	-	-
XLOC_024278	TCONS_00040798	PREDICTED: protein PPLZ12 [Nicotiana sylvestris]	-	-	-	-	GO:0044422//organelle part;GO:0043229//intracellular organelle;GO:0005911//cell-cell junction;GO:0044444//cytoplasmic part;GO:0043231//intracellular membrane-bounded organelle;GO:0044424//intracellular part;GO:0030054//cell junction;GO:0043227//membrane-bounded organelle;GO:0043226//organelle;GO:0005623//cell;GO:0044446//intracellular organelle part;GO:0044437//vacuolar part;GO:0005737//cytoplasm…	-	-
XLOC_024289	TCONS_00040821	PREDICTED: zinc finger BED domain-containing protein RICESLEEPER 2-like, partial [Nicotiana sylvestris]	-	-	-	-	-	-	-
XLOC_024308	TCONS_00040873	-	-	-	-	-	-	-	-
XLOC_024339	TCONS_00040912	PREDICTED: adhesive plaque matrix protein-like [Nicotiana tomentosiformis]	-	-	-	-	-	-	-
XLOC_024368	TCONS_00040957	-	-	-	-	-	-	-	-
XLOC_024396	TCONS_00040997	PREDICTED: ribonuclease E/G-like protein, chloroplastic isoform X1 [Nicotiana sylvestris]	-	-	-	-	-	GO:0016787//hydrolase activity;GO:0016788//hydrolase activity, acting on ester bonds;GO:0003676//nucleic acid binding;GO:0004518//nuclease activity;GO:1901363//heterocyclic compound binding;GO:0097159//organic cyclic compound binding;GO:0003824//catalytic activity;GO:0005488//binding	GO:0090304//nucleic acid metabolic process;GO:0046483//heterocycle metabolic process;GO:0006725//cellular aromatic compound metabolic process;GO:0006139//nucleobase-containing compound metabolic process;GO:0044237//cellular metabolic process;GO:0008152//metabolic process;GO:0071704//organic substance metabolic process;GO:0016070//RNA metabolic process;GO:0006807//nitrogen compound metabolic proce…
XLOC_024403	TCONS_00041008	PREDICTED: ion channel CASTOR-like [Nicotiana tabacum]	-	-	-	-	-	-	-
XLOC_024404	TCONS_00041010	PREDICTED: protein DAMAGED DNA-BINDING 2 [Nicotiana sylvestris]	Genetic Information Processing	Replication and repair;Folding, sorting and degradation	ko04120//Ubiquitin mediated proteolysis;ko03420//Nucleotide excision repair	K10140	-	GO:0005488//binding	-
XLOC_024503	TCONS_00041188	SAP domain-containing protein [Arabidopsis thaliana]	-	-	-	-	GO:0044424//intracellular part;GO:0043231//intracellular membrane-bounded organelle;GO:0043226//organelle;GO:0005623//cell;GO:0043229//intracellular organelle;GO:0044464//cell part;GO:0043227//membrane-bounded organelle;GO:0005622//intracellular	GO:0005488//binding;GO:0097159//organic cyclic compound binding	-
XLOC_024614	TCONS_00041351	PREDICTED: potassium channel SKOR-like [Capsicum annuum]	-	-	-	-	GO:0043226//organelle;GO:0043231//intracellular membrane-bounded organelle;GO:0043227//membrane-bounded organelle;GO:0044424//intracellular part;GO:0044464//cell part;GO:0005622//intracellular;GO:0005623//cell;GO:0043229//intracellular organelle	-	-
XLOC_024650	TCONS_00041414	PREDICTED: uncharacterized protein LOC107792339 [Nicotiana tabacum]	-	-	-	-	-	-	-
XLOC_024695	TCONS_00041501	-	-	-	-	-	-	-	-
XLOC_024718	TCONS_00041529	PREDICTED: (DL)-glycerol-3-phosphatase 2 isoform X1 [Nicotiana sylvestris]	-	-	-	-	GO:0043231//intracellular membrane-bounded organelle;GO:0005623//cell;GO:0043227//membrane-bounded organelle;GO:0005622//intracellular;GO:0043226//organelle;GO:0044464//cell part;GO:0044424//intracellular part;GO:0043229//intracellular organelle	GO:0042578//phosphoric ester hydrolase activity;GO:0016788//hydrolase activity, acting on ester bonds;GO:0016791//phosphatase activity;GO:0003824//catalytic activity;GO:0016787//hydrolase activity	GO:0019400//alditol metabolic process;GO:0044262//cellular carbohydrate metabolic process;GO:0044281//small molecule metabolic process;GO:0009987//cellular process;GO:0044238//primary metabolic process;GO:0005975//carbohydrate metabolic process;GO:0019751//polyol metabolic process;GO:0006066//alcohol metabolic process;GO:0071704//organic substance metabolic process;GO:0006796//phosphate-containin…
XLOC_024781	TCONS_00041637	-	-	-	-	-	-	-	-
XLOC_024836	TCONS_00041720	PREDICTED: NAD-dependent malic enzyme 62 kDa isoform, mitochondrial [Nicotiana sylvestris]	Metabolism	Global and Overview;Energy metabolism;Carbohydrate metabolism	ko01200//Carbon metabolism;ko00620//Pyruvate metabolism;ko00710//Carbon fixation in photosynthetic organisms	K00028	GO:0005623//cell;GO:0043226//organelle;GO:0044444//cytoplasmic part;GO:0043231//intracellular membrane-bounded organelle;GO:0005737//cytoplasm;GO:0044424//intracellular part;GO:0043227//membrane-bounded organelle;GO:0043229//intracellular organelle;GO:0044464//cell part;GO:0009536//plastid;GO:0005622//intracellular	GO:0016614//oxidoreductase activity, acting on CH-OH group of donors;GO:0005515//protein binding;GO:0004470//malic enzyme activity;GO:0005488//binding;GO:0016491//oxidoreductase activity;GO:0003824//catalytic activity;GO:0000166//nucleotide binding;GO:0032550//purine ribonucleoside binding;GO:1901363//heterocyclic compound binding;GO:0097367//carbohydrate derivative binding;GO:0001882//nucleoside…	GO:0019752//carboxylic acid metabolic process;GO:0008152//metabolic process;GO:0043436//oxoacid metabolic process;GO:0009987//cellular process;GO:0044710//single-organism metabolic process;GO:0071704//organic substance metabolic process;GO:0006082//organic acid metabolic process;GO:0044763//single-organism cellular process;GO:0044699//single-organism process;GO:0006970//response to osmotic stress…
XLOC_024842	TCONS_00041730	PREDICTED: uncharacterized protein LOC104117421 [Nicotiana tomentosiformis]	-	-	-	-	-	-	-
XLOC_024961	TCONS_00041956	DUF3119 family protein [Medicago truncatula]	-	-	-	-	GO:0044424//intracellular part;GO:0044464//cell part;GO:0043229//intracellular organelle;GO:0043227//membrane-bounded organelle;GO:0005623//cell;GO:0005622//intracellular;GO:0043231//intracellular membrane-bounded organelle;GO:0043226//organelle	-	-
XLOC_025053	TCONS_00042152	-	-	-	-	-	-	-	-
XLOC_025093	TCONS_00042204	5'-AMP-activated protein kinase subunit beta-1 [Gossypium arboreum]	-	-	-	-	-	-	-
XLOC_025103	TCONS_00042218	-	-	-	-	-	-	-	-
XLOC_025119	TCONS_00042238	PREDICTED: protein TRANSPARENT TESTA 12 [Nicotiana sylvestris]	-	-	-	-	GO:0044425//membrane part;GO:0016020//membrane;GO:0031224//intrinsic component of membrane	GO:0015291//secondary active transmembrane transporter activity;GO:0022804//active transmembrane transporter activity;GO:0022857//transmembrane transporter activity;GO:0005215//transporter activity	GO:0044763//single-organism cellular process;GO:0050896//response to stimulus;GO:0006810//transport;GO:0015893//drug transport;GO:0042221//response to chemical;GO:1902578//single-organism localization;GO:0051234//establishment of localization;GO:0042493//response to drug;GO:0044699//single-organism process;GO:0009987//cellular process;GO:0051179//localization;GO:0044765//single-organism transport
XLOC_025122	TCONS_00042242	PREDICTED: uncharacterized protein LOC104237492 [Nicotiana sylvestris]	-	-	-	-	-	-	-
XLOC_025139	TCONS_00042268	PREDICTED: vicilin-like antimicrobial peptides 2-2 [Nelumbo nucifera]	-	-	-	-	-	-	-
XLOC_025157	TCONS_00042297	-	-	-	-	-	-	-	-
XLOC_025162	TCONS_00042304	PREDICTED: peroxisome biogenesis protein 2-like isoform X1 [Solanum lycopersicum]	Cellular Processes	Transport and catabolism	ko04146//Peroxisome	K06664	GO:0044444//cytoplasmic part;GO:0030054//cell junction;GO:0005911//cell-cell junction;GO:0044464//cell part;GO:0005737//cytoplasm;GO:0044424//intracellular part;GO:0005622//intracellular;GO:0005623//cell	GO:0043169//cation binding;GO:0043167//ion binding;GO:0019787//ubiquitin-like protein transferase activity;GO:0005488//binding;GO:0046872//metal ion binding;GO:0046914//transition metal ion binding;GO:0016740//transferase activity;GO:0003824//catalytic activity	GO:0009639//response to red or far red light;GO:0044710//single-organism metabolic process;GO:0033036//macromolecule localization;GO:0009056//catabolic process;GO:0019538//protein metabolic process;GO:0033365//protein localization to organelle;GO:0006631//fatty acid metabolic process;GO:0044763//single-organism cellular process;GO:0043436//oxoacid metabolic process;GO:0016043//cellular component …
XLOC_025184	TCONS_00042331	-	-	-	-	-	-	-	-
XLOC_025186	TCONS_00042334	Retrovirus-related Pol polyprotein LINE-1, partial [Cajanus cajan]	-	-	-	-	-	GO:0003676//nucleic acid binding;GO:0016779//nucleotidyltransferase activity;GO:0016740//transferase activity;GO:0097159//organic cyclic compound binding;GO:0005488//binding;GO:1901363//heterocyclic compound binding;GO:0003824//catalytic activity;GO:0016772//transferase activity, transferring phosphorus-containing groups;GO:0034061//DNA polymerase activity	GO:0008152//metabolic process;GO:0046483//heterocycle metabolic process;GO:0006259//DNA metabolic process;GO:0006260//DNA replication;GO:0044237//cellular metabolic process;GO:0034641//cellular nitrogen compound metabolic process;GO:0044238//primary metabolic process;GO:0043170//macromolecule metabolic process;GO:0009059//macromolecule biosynthetic process;GO:0090304//nucleic acid metabolic proce…
XLOC_025221	TCONS_00042392	-	-	-	-	-	-	-	-
XLOC_025231	TCONS_00042410	PREDICTED: midasin [Nicotiana sylvestris]	Genetic Information Processing	Translation	ko03008//Ribosome biogenesis in eukaryotes	K14572	-	-	-
XLOC_025232	TCONS_00042411	PREDICTED: midasin [Nicotiana sylvestris]	Genetic Information Processing	Translation	ko03008//Ribosome biogenesis in eukaryotes	K14572	-	-	-
XLOC_025233	TCONS_00042412	PREDICTED: midasin [Nicotiana sylvestris]	Genetic Information Processing	Translation	ko03008//Ribosome biogenesis in eukaryotes	K14572	-	-	-
XLOC_025245	TCONS_00042429	-	-	-	-	-	-	-	-
XLOC_025259	TCONS_00042450	PREDICTED: 2-hydroxy-6-oxononadienedioate/2-hydroxy-6-oxononatrienedioate hydrolase isoform X1 [Solanum tuberosum]	-	-	-	-	-	-	-
XLOC_025278	TCONS_00042474	PREDICTED: protein downstream neighbor of Son [Capsicum annuum]	-	-	-	-	-	-	-
XLOC_025301	TCONS_00042501	ABC1-like protein [Zostera marina]	-	-	-	-	-	GO:0016740//transferase activity;GO:0003824//catalytic activity	-
XLOC_025391	TCONS_00042641	-	-	-	-	-	-	-	-
XLOC_025405	TCONS_00042665	PREDICTED: shikimate O-hydroxycinnamoyltransferase-like [Nicotiana tomentosiformis]	Metabolism	Biosynthesis of other secondary metabolites	ko00940//Phenylpropanoid biosynthesis;ko00945//Stilbenoid, diarylheptanoid and gingerol biosynthesis;ko00941//Flavonoid biosynthesis	K13065	-	GO:0016740//transferase activity;GO:0050734//hydroxycinnamoyltransferase activity;GO:0003824//catalytic activity;GO:0008374//O-acyltransferase activity;GO:0050737//O-hydroxycinnamoyltransferase activity;GO:0016747//transferase activity, transferring acyl groups other than amino-acyl groups;GO:0016746//transferase activity, transferring acyl groups	-
XLOC_025457	TCONS_00042751	PREDICTED: F-box/LRR-repeat protein At5g02910-like [Nicotiana sylvestris]	-	-	-	-	-	-	-
XLOC_025471	TCONS_00042779	PREDICTED: uncharacterized protein LOC104219318 [Nicotiana sylvestris]	-	-	-	-	-	-	-
XLOC_025490	TCONS_00042806	PREDICTED: probable NOT transcription complex subunit VIP2 isoform X2 [Nicotiana sylvestris]	Genetic Information Processing	Folding, sorting and degradation	ko03018//RNA degradation	K12605	GO:0043229//intracellular organelle;GO:0043226//organelle;GO:0043227//membrane-bounded organelle;GO:0005622//intracellular;GO:0044464//cell part;GO:0044424//intracellular part;GO:0043231//intracellular membrane-bounded organelle;GO:0005623//cell	-	GO:0009058//biosynthetic process;GO:0071704//organic substance metabolic process;GO:0009059//macromolecule biosynthetic process;GO:0006351//transcription, DNA-templated;GO:0006139//nucleobase-containing compound metabolic process;GO:0097659//nucleic acid-templated transcription;GO:0010467//gene expression;GO:0018130//heterocycle biosynthetic process;GO:0044238//primary metabolic process;GO:000680…
XLOC_025497	TCONS_00042821	-	-	-	-	-	-	-	-
XLOC_025526	TCONS_00042871	PREDICTED: formin-like protein 5 [Nicotiana sylvestris]	-	-	-	-	-	-	-
XLOC_025544	TCONS_00042899	PREDICTED: mRNA-decapping enzyme-like protein, partial [Nicotiana tabacum]	Genetic Information Processing	Folding, sorting and degradation	ko03018//RNA degradation	K12611	-	-	-
XLOC_025582	TCONS_00042964	PREDICTED: actin cytoskeleton-regulatory complex protein pan1 [Erythranthe guttata]	-	-	-	-	-	-	-
XLOC_025635	TCONS_00043036	PREDICTED: uncharacterized protein LOC104097992 [Nicotiana tomentosiformis]	-	-	-	-	-	-	-
XLOC_025710	TCONS_00043136	-	-	-	-	-	-	-	-
XLOC_025792	TCONS_00043257	-	-	-	-	-	-	-	-
XLOC_025876	TCONS_00043386	PREDICTED: uncharacterized mitochondrial protein AtMg00310-like [Nicotiana tabacum]	-	-	-	-	-	-	-
XLOC_025914	TCONS_00043446	-	-	-	-	-	-	-	-
XLOC_025939	TCONS_00043493	PREDICTED: epidermal growth factor receptor substrate 15-like 1 [Nicotiana sylvestris]	-	-	-	-	-	-	-
XLOC_025952	TCONS_00043511	PREDICTED: uncharacterized protein LOC104116234 [Nicotiana tomentosiformis]	-	-	-	-	-	-	-
XLOC_026089	TCONS_00043690	PREDICTED: prolyl 4-hydroxylase 1 [Nicotiana sylvestris]	Metabolism	Amino acid metabolism	ko00330//Arginine and proline metabolism	K00472	GO:0043231//intracellular membrane-bounded organelle;GO:0044464//cell part;GO:0044424//intracellular part;GO:0005623//cell;GO:0005622//intracellular;GO:0043227//membrane-bounded organelle;GO:0043229//intracellular organelle;GO:0043226//organelle	GO:0016705//oxidoreductase activity, acting on paired donors, with incorporation or reduction of molecular oxygen;GO:0016491//oxidoreductase activity;GO:0005488//binding;GO:0019842//vitamin binding;GO:0016706//oxidoreductase activity, acting on paired donors, with incorporation or reduction of molecular oxygen, 2-oxoglutarate as one donor, and incorporation of one atom each of oxygen into both do…	GO:1901605//alpha-amino acid metabolic process;GO:0046483//heterocycle metabolic process;GO:0006082//organic acid metabolic process;GO:0006464//cellular protein modification process;GO:0044267//cellular protein metabolic process;GO:0044281//small molecule metabolic process;GO:0036211//protein modification process;GO:0032787//monocarboxylic acid metabolic process;GO:1901564//organonitrogen compoun…
XLOC_026123	TCONS_00043763	-	-	-	-	-	-	-	-
XLOC_026307	TCONS_00044101	BnaC04g27900D [Brassica napus]	-	-	-	-	GO:0044464//cell part;GO:0005623//cell;GO:0043231//intracellular membrane-bounded organelle;GO:0005622//intracellular;GO:0043227//membrane-bounded organelle;GO:0044424//intracellular part;GO:0043229//intracellular organelle;GO:0043226//organelle	-	GO:0009314//response to radiation;GO:0009628//response to abiotic stimulus;GO:0042221//response to chemical;GO:0009416//response to light stimulus;GO:0071704//organic substance metabolic process;GO:0050896//response to stimulus;GO:0008152//metabolic process;GO:0009812//flavonoid metabolic process;GO:1901700//response to oxygen-containing compound;GO:0034285//response to disaccharide;GO:0009743//r…
XLOC_026321	TCONS_00044121	PREDICTED: serine/threonine-protein phosphatase 6 regulatory subunit 3 [Solanum lycopersicum]	-	-	-	-	GO:0044424//intracellular part;GO:0044444//cytoplasmic part;GO:0005622//intracellular;GO:0043227//membrane-bounded organelle;GO:0044446//intracellular organelle part;GO:0044422//organelle part;GO:0044464//cell part;GO:0043231//intracellular membrane-bounded organelle;GO:0005737//cytoplasm;GO:0044437//vacuolar part;GO:0043226//organelle;GO:0005623//cell;GO:0043229//intracellular organelle;GO:00057…	-	-
XLOC_026362	TCONS_00044191	PREDICTED: 26S protease regulatory subunit S10B homolog B-like, partial [Nicotiana tabacum]	-	-	-	-	-	-	-
XLOC_026376	TCONS_00044227	-	-	-	-	-	-	-	-
XLOC_026377	TCONS_00044229	PREDICTED: uncharacterized mitochondrial protein AtMg00810-like [Nicotiana tabacum]	Organismal Systems	Environmental adaptation	ko04626//Plant-pathogen interaction	K13420	-	-	-
XLOC_026384	TCONS_00044237	PREDICTED: uncharacterized mitochondrial protein AtMg00810-like [Nicotiana tabacum]	-	-	-	-	-	-	-
XLOC_026403	TCONS_00044268	PREDICTED: uncharacterized protein LOC107855008 [Capsicum annuum]	-	-	-	-	-	-	-
XLOC_026444	TCONS_00044370	-	-	-	-	-	-	-	-
XLOC_026494	TCONS_00044452	PREDICTED: molybdenum cofactor sulfurase-like isoform X2 [Nicotiana sylvestris]	-	-	-	-	GO:0044464//cell part;GO:0005623//cell	GO:0003824//catalytic activity;GO:0016829//lyase activity;GO:0005488//binding;GO:0046914//transition metal ion binding;GO:0016846//carbon-sulfur lyase activity;GO:0043169//cation binding;GO:0043168//anion binding;GO:0046872//metal ion binding;GO:0043167//ion binding	GO:0065002//intracellular protein transmembrane transport;GO:0051716//cellular response to stimulus;GO:0051707//response to other organism;GO:0009605//response to external stimulus;GO:0032787//monocarboxylic acid metabolic process;GO:0044237//cellular metabolic process;GO:0065007//biological regulation;GO:0044267//cellular protein metabolic process;GO:0070727//cellular macromolecule localization;…
XLOC_026580	TCONS_00044589	-	-	-	-	-	-	-	-
XLOC_026609	TCONS_00044663	PREDICTED: cyclin-dependent protein kinase inhibitor SMR1 [Nicotiana sylvestris]	-	-	-	-	-	-	-
XLOC_026634	TCONS_00044704	PREDICTED: uncharacterized mitochondrial protein AtMg00810-like [Nicotiana tabacum]	-	-	-	-	GO:0005576//extracellular region	GO:0043169//cation binding;GO:1901363//heterocyclic compound binding;GO:0016491//oxidoreductase activity;GO:0005488//binding;GO:0046914//transition metal ion binding;GO:0016740//transferase activity;GO:0097159//organic cyclic compound binding;GO:0046872//metal ion binding;GO:0004672//protein kinase activity;GO:0036094//small molecule binding;GO:0016301//kinase activity;GO:0043167//ion binding;GO:…	GO:0044237//cellular metabolic process;GO:0043170//macromolecule metabolic process;GO:0006725//cellular aromatic compound metabolic process;GO:0044710//single-organism metabolic process;GO:0008152//metabolic process;GO:0044699//single-organism process;GO:0044260//cellular macromolecule metabolic process;GO:0009987//cellular process;GO:1901360//organic cyclic compound metabolic process;GO:0071704/…
XLOC_026704	TCONS_00044849	-	-	-	-	-	-	-	-
XLOC_026715	TCONS_00044866	PREDICTED: neurofilament heavy polypeptide-like isoform X1 [Nicotiana tomentosiformis]	-	-	-	-	GO:0043229//intracellular organelle;GO:0044424//intracellular part;GO:0043227//membrane-bounded organelle;GO:0005737//cytoplasm;GO:0009536//plastid;GO:0043231//intracellular membrane-bounded organelle;GO:0044464//cell part;GO:0044444//cytoplasmic part;GO:0005623//cell;GO:0005622//intracellular;GO:0043226//organelle	-	-
XLOC_026738	TCONS_00044915	PREDICTED: uncharacterized protein LOC107813386, partial [Nicotiana tabacum]	-	-	-	-	-	-	-
XLOC_026752	TCONS_00044938	PREDICTED: probable phosphoinositide phosphatase SAC9 isoform X2 [Nicotiana tomentosiformis]	-	-	-	-	-	-	-
XLOC_026887	TCONS_00045152	PREDICTED: uncharacterized protein LOC104226520 isoform X1 [Nicotiana sylvestris]	-	-	-	-	-	-	-
XLOC_026924	TCONS_00045223	HSP20-like chaperones superfamily protein isoform 2, partial [Theobroma cacao]	-	-	-	-	GO:0009536//plastid;GO:0005737//cytoplasm;GO:0031967//organelle envelope;GO:0044446//intracellular organelle part;GO:0044444//cytoplasmic part;GO:0043229//intracellular organelle;GO:0005623//cell;GO:0005622//intracellular;GO:0044422//organelle part;GO:0044435//plastid part;GO:0044464//cell part;GO:0043227//membrane-bounded organelle;GO:0009526//plastid envelope;GO:0043226//organelle;GO:0031975//e…	-	-
XLOC_026926	TCONS_00045226	PREDICTED: aberrant root formation protein 4 isoform X3 [Nicotiana tomentosiformis]	-	-	-	-	-	-	-
XLOC_026927	TCONS_00045230	PREDICTED: aberrant root formation protein 4 isoform X3 [Nicotiana tomentosiformis]	-	-	-	-	-	-	-
XLOC_026949	TCONS_00045263	PREDICTED: cytochrome b561 and DOMON domain-containing protein At3g25290 [Ziziphus jujuba]	-	-	-	-	GO:0005911//cell-cell junction;GO:0031224//intrinsic component of membrane;GO:0044425//membrane part;GO:0030054//cell junction;GO:0016020//membrane	-	-
XLOC_027064	TCONS_00045453	PREDICTED: serine/arginine-rich splicing factor SC35-like [Nicotiana sylvestris]	Genetic Information Processing	Transcription	ko03040//Spliceosome	K12891	GO:0005737//cytoplasm;GO:0044446//intracellular organelle part;GO:0031974//membrane-enclosed lumen;GO:0016604//nuclear body;GO:0044444//cytoplasmic part;GO:0070013//intracellular organelle lumen;GO:0005622//intracellular;GO:0044464//cell part;GO:0031981//nuclear lumen;GO:0043226//organelle;GO:0005623//cell;GO:0043227//membrane-bounded organelle;GO:0043229//intracellular organelle;GO:0043233//orga…	GO:0036094//small molecule binding;GO:0005488//binding;GO:0097159//organic cyclic compound binding	-
XLOC_027082	TCONS_00045477	PREDICTED: nucleoporin GLE1-like isoform X2 [Nicotiana sylvestris]	-	-	-	-	-	-	-
XLOC_027151	TCONS_00045608	PREDICTED: uncharacterized protein LOC104086496 [Nicotiana tomentosiformis]	-	-	-	-	-	-	-
XLOC_027168	TCONS_00045634	Retrovirus-related Pol polyprotein from transposon TNT 1-94 [Cajanus cajan]	-	-	-	-	GO:0043227//membrane-bounded organelle;GO:0005623//cell;GO:0043226//organelle;GO:0044424//intracellular part;GO:0005622//intracellular;GO:0044464//cell part;GO:0043229//intracellular organelle;GO:0043231//intracellular membrane-bounded organelle	-	-
XLOC_027220	TCONS_00045705	PREDICTED: probable carbohydrate esterase At4g34215 [Solanum pennellii]	-	-	-	-	-	-	-
XLOC_027322	TCONS_00045891	PREDICTED: 1-acyl-sn-glycerol-3-phosphate acyltransferase 1, chloroplastic [Nicotiana tomentosiformis]	Metabolism	Lipid metabolism	ko00561//Glycerolipid metabolism;ko00564//Glycerophospholipid metabolism	K00655	-	-	GO:0044699//single-organism process;GO:0008152//metabolic process
XLOC_027399	TCONS_00046023	PREDICTED: uncharacterized protein LOC104222470 [Nicotiana sylvestris]	-	-	-	-	-	-	-
XLOC_027435	TCONS_00046085	PREDICTED: ribonuclease HI-like [Capsicum annuum]	-	-	-	-	-	-	-
XLOC_027502	TCONS_00046222	PREDICTED: F-box/FBD/LRR-repeat protein At5g53840-like [Nicotiana sylvestris]	-	-	-	-	-	-	-
XLOC_027605	TCONS_00046395	-	-	-	-	-	-	-	-
XLOC_027627	TCONS_00046425	Retrotransposon, unclassified-like protein [Theobroma cacao]	-	-	-	-	-	-	-
XLOC_027653	TCONS_00046473	PREDICTED: uncharacterized protein LOC107784898 isoform X1 [Nicotiana tabacum]	-	-	-	-	-	-	-
XLOC_027726	TCONS_00046574	-	-	-	-	-	-	-	-
XLOC_027744	TCONS_00046601	PREDICTED: staphylococcal nuclease domain-containing protein 1-like [Nicotiana sylvestris]	-	-	-	-	GO:1990904//ribonucleoprotein complex;GO:0044424//intracellular part;GO:0043229//intracellular organelle;GO:0005623//cell;GO:0044444//cytoplasmic part;GO:0043226//organelle;GO:0030529//intracellular ribonucleoprotein complex;GO:0043227//membrane-bounded organelle;GO:0030054//cell junction;GO:0005911//cell-cell junction;GO:0031332//RNAi effector complex;GO:0005622//intracellular;GO:0012505//endome…	GO:0005488//binding;GO:0003824//catalytic activity;GO:0097159//organic cyclic compound binding;GO:0016787//hydrolase activity	GO:0009987//cellular process;GO:0044707//single-multicellular organism process;GO:0006629//lipid metabolic process;GO:0016101//diterpenoid metabolic process;GO:0044281//small molecule metabolic process;GO:0044763//single-organism cellular process;GO:0071704//organic substance metabolic process;GO:0044238//primary metabolic process;GO:0009892//negative regulation of metabolic process;GO:0006720//i…
XLOC_027792	TCONS_00046662	PREDICTED: 50S ribosomal protein L18 [Capsicum annuum]	Genetic Information Processing	Translation	ko03010//Ribosome	K02881	GO:0030529//intracellular ribonucleoprotein complex;GO:0032991//macromolecular complex;GO:1990904//ribonucleoprotein complex;GO:0044464//cell part;GO:0005622//intracellular;GO:0044424//intracellular part;GO:0005623//cell	GO:0005198//structural molecule activity	GO:0071704//organic substance metabolic process;GO:0010467//gene expression;GO:0043170//macromolecule metabolic process;GO:0008152//metabolic process
XLOC_027834	TCONS_00046732	PREDICTED: protein EFR3 homolog [Nicotiana tabacum]	-	-	-	-	GO:0016020//membrane	-	-
XLOC_027870	TCONS_00046781	-	-	-	-	-	-	-	-
XLOC_027881	TCONS_00046799	NADH-ubiquinone oxidoreductase 11 kDa subunit [Theobroma cacao]	-	-	-	-	-	-	-
XLOC_027950	TCONS_00046911	-	-	-	-	-	-	-	-
XLOC_027963	TCONS_00046928	PREDICTED: mediator of RNA polymerase II transcription subunit 16 isoform X1 [Nicotiana tomentosiformis]	-	-	-	-	GO:0032991//macromolecular complex;GO:0043234//protein complex	-	GO:0002831//regulation of response to biotic stimulus;GO:0044699//single-organism process;GO:0000003//reproduction;GO:0061458//reproductive system development;GO:0032502//developmental process;GO:0048511//rhythmic process;GO:0048583//regulation of response to stimulus;GO:0044767//single-organism developmental process;GO:0048574//long-day photoperiodism, flowering;GO:0050794//regulation of cellula…
XLOC_028027	TCONS_00047060	-	-	-	-	-	-	-	-
XLOC_028072	TCONS_00047122	PREDICTED: uncharacterized protein LOC104101280 [Nicotiana tomentosiformis]	-	-	-	-	-	-	-
XLOC_028174	TCONS_00047279	PREDICTED: V-type proton ATPase subunit d2-like isoform X2 [Nicotiana sylvestris]	Cellular Processes;Metabolism	Transport and catabolism;Energy metabolism	ko00190//Oxidative phosphorylation;ko04145//Phagosome	K02146	GO:0016020//membrane;GO:0043227//membrane-bounded organelle;GO:0005911//cell-cell junction;GO:0098796//membrane protein complex;GO:0005623//cell;GO:0005622//intracellular;GO:0030054//cell junction;GO:0044444//cytoplasmic part;GO:0033176//proton-transporting V-type ATPase complex;GO:0032991//macromolecular complex;GO:0043229//intracellular organelle;GO:0043231//intracellular membrane-bounded organ…	GO:0005215//transporter activity;GO:0008324//cation transmembrane transporter activity;GO:0015075//ion transmembrane transporter activity;GO:0022890//inorganic cation transmembrane transporter activity;GO:0015077//monovalent inorganic cation transmembrane transporter activity;GO:0022857//transmembrane transporter activity;GO:0022891//substrate-specific transmembrane transporter activity;GO:002289…	GO:0098660//inorganic ion transmembrane transport;GO:0051179//localization;GO:0098655//cation transmembrane transport;GO:0044699//single-organism process;GO:0034220//ion transmembrane transport;GO:0015672//monovalent inorganic cation transport;GO:0044765//single-organism transport;GO:1902578//single-organism localization;GO:0044763//single-organism cellular process;GO:0006812//cation transport;GO…
XLOC_028267	TCONS_00047443	PREDICTED: B3 domain-containing protein REM10-like isoform X1 [Nicotiana sylvestris]	-	-	-	-	-	-	-
XLOC_028321	TCONS_00047541	PREDICTED: uncharacterized protein LOC104249681 isoform X1 [Nicotiana sylvestris]	-	-	-	-	-	-	-
XLOC_028334	TCONS_00047561	PREDICTED: protein DCL, chloroplastic [Nicotiana sylvestris]	-	-	-	-	GO:0009536//plastid;GO:0005737//cytoplasm;GO:0043229//intracellular organelle;GO:0043227//membrane-bounded organelle;GO:0043226//organelle;GO:0005623//cell;GO:0005622//intracellular;GO:0044444//cytoplasmic part;GO:0044464//cell part;GO:0044424//intracellular part;GO:0043231//intracellular membrane-bounded organelle	GO:0048037//cofactor binding;GO:0005488//binding;GO:0046872//metal ion binding;GO:0043167//ion binding;GO:0046914//transition metal ion binding;GO:0043169//cation binding	GO:0008152//metabolic process;GO:0071704//organic substance metabolic process;GO:0006807//nitrogen compound metabolic process;GO:1901564//organonitrogen compound metabolic process
XLOC_028350	TCONS_00047580	-	-	-	-	-	-	-	-
XLOC_028351	TCONS_00047581	-	-	-	-	-	-	-	-
XLOC_028436	TCONS_00047715	PREDICTED: ABC transporter A family member 1-like [Nicotiana sylvestris]	Environmental Information Processing	Membrane transport	ko02010//ABC transporters	K05641	-	-	-
XLOC_028448	TCONS_00047738	polyprotein [Glycine max]	-	-	-	-	-	-	-
XLOC_028516	TCONS_00047846	PREDICTED: WAT1-related protein At1g09380-like [Nicotiana sylvestris]	-	-	-	-	-	-	-
XLOC_028682	TCONS_00048098	-	-	-	-	-	-	-	-
XLOC_028705	TCONS_00048149	3-isopropylmalate dehydratase large subunit [Gossypium arboreum]	-	-	-	-	-	-	-
XLOC_028723	TCONS_00048182	PREDICTED: golgin subfamily B member 1 isoform X1 [Nicotiana tomentosiformis]	-	-	-	-	-	-	-
XLOC_028755	TCONS_00048223	PREDICTED: sugar transport protein 13-like [Nicotiana tabacum]	-	-	-	-	-	-	-
XLOC_028829	TCONS_00048357	-	-	-	-	-	-	-	-
XLOC_028879	TCONS_00048451	Os06g0517450, partial [Oryza sativa Japonica Group]	-	-	-	-	-	-	-
XLOC_028924	TCONS_00048542	non-LTR retroelement reverse transcriptase-like protein [Arabidopsis thaliana]	-	-	-	-	-	-	-
XLOC_029011	TCONS_00048680	-	-	-	-	-	-	-	-
XLOC_029022	TCONS_00048700	PREDICTED: kinesin-13A-like [Nicotiana tabacum]	-	-	-	-	-	-	-
XLOC_029026	TCONS_00048704	PREDICTED: phosphatidylinositol transfer protein 1-like [Nicotiana tabacum]	-	-	-	-	-	-	-
XLOC_029193	TCONS_00048976	Phox/Bem1p [Cynara cardunculus var. scolymus] [Cynara cardunculus]	-	-	-	-	-	-	-
XLOC_029391	TCONS_00049374	PREDICTED: MADS-box protein SOC1 isoform X1 [Nicotiana sylvestris]	-	-	-	-	GO:0043229//intracellular organelle;GO:0043231//intracellular membrane-bounded organelle;GO:0005622//intracellular;GO:0044424//intracellular part;GO:0005623//cell;GO:0043226//organelle;GO:0043227//membrane-bounded organelle;GO:0044464//cell part	GO:0097159//organic cyclic compound binding;GO:0005488//binding;GO:0001071//nucleic acid binding transcription factor activity;GO:0005515//protein binding;GO:1901363//heterocyclic compound binding;GO:0003676//nucleic acid binding	GO:0006139//nucleobase-containing compound metabolic process;GO:0043170//macromolecule metabolic process;GO:0097659//nucleic acid-templated transcription;GO:0034645//cellular macromolecule biosynthetic process;GO:0006725//cellular aromatic compound metabolic process;GO:0018130//heterocycle biosynthetic process;GO:0009059//macromolecule biosynthetic process;GO:0034654//nucleobase-containing compou…
XLOC_029398	TCONS_00049381	PREDICTED: flocculation protein FLO11-like, partial [Nicotiana sylvestris]	-	-	-	-	-	-	-
XLOC_029461	TCONS_00049492	PREDICTED: putative late blight resistance protein homolog R1A-3 [Nicotiana sylvestris]	-	-	-	-	-	-	-
XLOC_029568	TCONS_00049642	PREDICTED: zinc finger BED domain-containing protein RICESLEEPER 2-like [Nicotiana tabacum]	-	-	-	-	-	-	-
XLOC_029683	TCONS_00049854	transposon protein-like [Arabidopsis thaliana]	-	-	-	-	-	-	-
XLOC_029761	TCONS_00049978	-	-	-	-	-	-	-	-
XLOC_029833	TCONS_00050096	-	-	-	-	-	-	-	-
XLOC_029913	TCONS_00050226	PREDICTED: uncharacterized protein LOC107826876 [Nicotiana tabacum]	-	-	-	-	-	-	-
XLOC_029954	TCONS_00050287	PREDICTED: microtubule-associated protein RP/EB family member 1-like [Nicotiana tomentosiformis]	-	-	-	-	-	-	-
XLOC_029963	TCONS_00050302	PREDICTED: zeatin O-xylosyltransferase-like [Nicotiana tomentosiformis]	-	-	-	-	-	-	-
XLOC_029971	TCONS_00050315	GYF domain-containing-like protein isoform 1 [Theobroma cacao]	-	-	-	-	-	-	-
XLOC_030006	TCONS_00050406	Integrase core domain containing protein [Solanum demissum]	-	-	-	-	-	GO:0004553//hydrolase activity, hydrolyzing O-glycosyl compounds;GO:0016818//hydrolase activity, acting on acid anhydrides, in phosphorus-containing anhydrides;GO:0097159//organic cyclic compound binding;GO:0017111//nucleoside-triphosphatase activity;GO:0003824//catalytic activity;GO:0036094//small molecule binding;GO:0016798//hydrolase activity, acting on glycosyl bonds;GO:0016462//pyrophosphata…	GO:0006139//nucleobase-containing compound metabolic process;GO:0006807//nitrogen compound metabolic process;GO:0034641//cellular nitrogen compound metabolic process;GO:0044237//cellular metabolic process;GO:0006259//DNA metabolic process;GO:0008152//metabolic process;GO:0044710//single-organism metabolic process;GO:1901360//organic cyclic compound metabolic process;GO:0006725//cellular aromatic …
XLOC_030011	TCONS_00050412	PREDICTED: (6-4)DNA photolyase isoform X3 [Nicotiana sylvestris]	-	-	-	-	-	GO:0003824//catalytic activity;GO:0016829//lyase activity;GO:0016830//carbon-carbon lyase activity	GO:0044238//primary metabolic process;GO:0006259//DNA metabolic process;GO:1901360//organic cyclic compound metabolic process;GO:0009416//response to light stimulus;GO:0009628//response to abiotic stimulus;GO:0071704//organic substance metabolic process;GO:0050896//response to stimulus;GO:0006725//cellular aromatic compound metabolic process;GO:0009314//response to radiation;GO:0008152//metabolic…
XLOC_030015	TCONS_00050418	-	-	-	-	-	-	-	-
XLOC_030068	TCONS_00050492	At3g24750 [Arabidopsis thaliana]	-	-	-	-	-	-	-
XLOC_030101	TCONS_00050541	PREDICTED: DNA repair/transcription protein MET18/MMS19 isoform X1 [Nicotiana tomentosiformis]	-	-	-	-	-	-	-
XLOC_030116	TCONS_00050561	PREDICTED: calmodulin-binding transcription activator 4-like isoform X2 [Nicotiana sylvestris]	-	-	-	-	GO:0044464//cell part;GO:0005622//intracellular;GO:0043226//organelle;GO:0043229//intracellular organelle;GO:0043231//intracellular membrane-bounded organelle;GO:0005737//cytoplasm;GO:0044424//intracellular part;GO:0043227//membrane-bounded organelle;GO:0005623//cell;GO:0044444//cytoplasmic part	GO:1901363//heterocyclic compound binding;GO:0003676//nucleic acid binding;GO:0097159//organic cyclic compound binding;GO:0005488//binding	-
XLOC_030133	TCONS_00050586	Adenine nucleotide alpha hydrolases-like superfamily protein isoform 3, partial [Theobroma cacao]	-	-	-	-	-	-	-
XLOC_030201	TCONS_00050686	PREDICTED: deoxynucleoside triphosphate triphosphohydrolase SAMHD1 homolog, partial [Nicotiana sylvestris]	-	-	-	-	-	GO:0043169//cation binding;GO:0003824//catalytic activity;GO:0042578//phosphoric ester hydrolase activity;GO:0016788//hydrolase activity, acting on ester bonds;GO:0005488//binding;GO:0043167//ion binding;GO:0016787//hydrolase activity	-
XLOC_030254	TCONS_00050761	PREDICTED: 30S ribosomal protein S20, chloroplastic-like [Nicotiana tabacum]	Genetic Information Processing	Translation	ko03010//Ribosome	K02968	GO:0044444//cytoplasmic part;GO:0032991//macromolecular complex;GO:0005622//intracellular;GO:0005737//cytoplasm;GO:0044464//cell part;GO:0030529//intracellular ribonucleoprotein complex;GO:0009536//plastid;GO:0044446//intracellular organelle part;GO:0031967//organelle envelope;GO:0005623//cell;GO:0043227//membrane-bounded organelle;GO:0043229//intracellular organelle;GO:0031975//envelope;GO:00432…	GO:0005198//structural molecule activity;GO:0005488//binding;GO:0003676//nucleic acid binding;GO:0097159//organic cyclic compound binding;GO:1901363//heterocyclic compound binding	GO:0010467//gene expression;GO:0043170//macromolecule metabolic process;GO:0008152//metabolic process;GO:0071704//organic substance metabolic process
XLOC_030314	TCONS_00050859	-	-	-	-	-	-	-	-
XLOC_030324	TCONS_00050875	-	-	-	-	-	-	-	-
XLOC_030325	TCONS_00050876	PREDICTED: uncharacterized protein LOC104232626 [Nicotiana sylvestris]	-	-	-	-	-	-	-
XLOC_030421	TCONS_00051058	-	-	-	-	-	-	-	-
XLOC_030435	TCONS_00051080	-	-	-	-	-	-	-	-
XLOC_030453	TCONS_00051113	PREDICTED: AUGMIN subunit 6-like isoform X3 [Nicotiana tabacum]	-	-	-	-	-	-	-
XLOC_030493	TCONS_00051182	-	-	-	-	-	-	-	-
XLOC_030524	TCONS_00051245	PREDICTED: CLAVATA3/ESR (CLE)-related protein 25-like [Nicotiana tomentosiformis]	-	-	-	-	-	-	-
XLOC_030600	TCONS_00051366	PREDICTED: RNA polymerase II-associated protein 3 isoform X4 [Nicotiana tomentosiformis]	-	-	-	-	-	-	-
XLOC_030648	TCONS_00051444	PREDICTED: pentatricopeptide repeat-containing protein At4g02750-like [Nicotiana tomentosiformis]	-	-	-	-	-	-	-
XLOC_030649	TCONS_00051445	PREDICTED: LOW QUALITY PROTEIN: pentatricopeptide repeat-containing protein At4g02750-like, partial [Nicotiana tomentosiformis]	-	-	-	-	-	-	-
XLOC_030671	TCONS_00051479	PREDICTED: poly(A) polymerase type 3-like [Nicotiana tomentosiformis]	Genetic Information Processing	Translation	ko03015//mRNA surveillance pathway	K14376	GO:0043227//membrane-bounded organelle;GO:0043229//intracellular organelle;GO:0005622//intracellular;GO:0043226//organelle;GO:0044464//cell part;GO:0005623//cell;GO:0043231//intracellular membrane-bounded organelle;GO:0044424//intracellular part	GO:0016740//transferase activity;GO:0097159//organic cyclic compound binding;GO:0070566//adenylyltransferase activity;GO:0003676//nucleic acid binding;GO:1901363//heterocyclic compound binding;GO:0005488//binding;GO:0016779//nucleotidyltransferase activity;GO:0003824//catalytic activity;GO:0016772//transferase activity, transferring phosphorus-containing groups	GO:0046483//heterocycle metabolic process;GO:0006807//nitrogen compound metabolic process;GO:0043170//macromolecule metabolic process;GO:0006725//cellular aromatic compound metabolic process;GO:1901360//organic cyclic compound metabolic process;GO:0071704//organic substance metabolic process;GO:0034641//cellular nitrogen compound metabolic process;GO:0006139//nucleobase-containing compound metabo…
XLOC_030688	TCONS_00051513	Inositol monophosphatase family protein isoform 1 [Theobroma cacao]	Metabolism	Energy metabolism	ko00920//Sulfur metabolism	K01082	GO:0005737//cytoplasm;GO:0044464//cell part;GO:0005623//cell;GO:0043229//intracellular organelle;GO:0009536//plastid;GO:0043231//intracellular membrane-bounded organelle;GO:0043226//organelle;GO:0044424//intracellular part;GO:0043227//membrane-bounded organelle;GO:0044444//cytoplasmic part;GO:0005622//intracellular	-	GO:0071704//organic substance metabolic process;GO:0006629//lipid metabolic process;GO:0046488//phosphatidylinositol metabolic process;GO:0044255//cellular lipid metabolic process;GO:0006644//phospholipid metabolic process;GO:0008152//metabolic process;GO:0046486//glycerolipid metabolic process;GO:0044238//primary metabolic process;GO:0009987//cellular process;GO:0044763//single-organism cellular…
XLOC_030702	TCONS_00051529	-	-	-	-	-	-	-	-
XLOC_030727	TCONS_00051562	Nucleotidyltransferase family protein isoform 1 [Theobroma cacao]	-	-	-	-	-	-	-
XLOC_030797	TCONS_00051689	PREDICTED: replication protein A 70 kDa DNA-binding subunit A-like isoform X1 [Nicotiana tabacum]	Genetic Information Processing	Replication and repair	ko03420//Nucleotide excision repair;ko03430//Mismatch repair;ko03030//DNA replication;ko03440//Homologous recombination	K07466	-	-	-
XLOC_030831	TCONS_00051750	PREDICTED: steroid 5-alpha-reductase DET2-like [Nicotiana tabacum]	Metabolism	Metabolism of terpenoids and polyketides	ko00905//Brassinosteroid biosynthesis	K09591	GO:0031224//intrinsic component of membrane;GO:0016020//membrane;GO:0005622//intracellular;GO:0005623//cell;GO:0044425//membrane part;GO:0044464//cell part;GO:0044424//intracellular part	GO:0016491//oxidoreductase activity;GO:0033765//steroid dehydrogenase activity, acting on the CH-CH group of donors;GO:0003824//catalytic activity;GO:0016229//steroid dehydrogenase activity;GO:0016628//oxidoreductase activity, acting on the CH-CH group of donors, NAD or NADP as acceptor;GO:0016627//oxidoreductase activity, acting on the CH-CH group of donors;GO:0035671//enone reductase activity	GO:1901360//organic cyclic compound metabolic process;GO:0009987//cellular process;GO:0046165//alcohol biosynthetic process;GO:1901362//organic cyclic compound biosynthetic process;GO:1901615//organic hydroxy compound metabolic process;GO:0000003//reproduction;GO:0006694//steroid biosynthetic process;GO:0044763//single-organism cellular process;GO:0022414//reproductive process;GO:0071840//cellula…
XLOC_030836	TCONS_00051756	Os06g0205337 [Oryza sativa Japonica Group]	-	-	-	-	-	-	-
XLOC_030840	TCONS_00051761	PREDICTED: EPIDERMAL PATTERNING FACTOR-like protein 1 [Nicotiana tomentosiformis]	-	-	-	-	-	-	-
XLOC_030845	TCONS_00051768	PREDICTED: E3 SUMO-protein ligase SIZ1-like isoform X3 [Nicotiana sylvestris]	-	-	-	-	-	-	-
XLOC_030908	TCONS_00051886	Nuclear factor 1 A-type isoform 1 [Dorcoceras hygrometricum]	-	-	-	-	-	-	GO:0006950//response to stress;GO:0009628//response to abiotic stimulus;GO:0042221//response to chemical;GO:0006970//response to osmotic stress;GO:0050896//response to stimulus;GO:0001101//response to acid chemical
XLOC_031020	TCONS_00052070	PREDICTED: zinc finger CCCH domain-containing protein 41-like [Nicotiana tomentosiformis]	-	-	-	-	-	GO:0003676//nucleic acid binding;GO:0097159//organic cyclic compound binding;GO:1901363//heterocyclic compound binding;GO:0036094//small molecule binding;GO:0005488//binding;GO:0043169//cation binding;GO:0043167//ion binding	-
XLOC_031024	TCONS_00052075	PREDICTED: kinesin-13A-like [Nicotiana tabacum]	-	-	-	-	-	-	-
XLOC_031059	TCONS_00052136	-	-	-	-	-	-	-	-
XLOC_031061	TCONS_00052138	PREDICTED: U1 snRNP-associated protein usp106-like [Capsicum annuum]	-	-	-	-	GO:0044428//nuclear part;GO:0005634//nucleus;GO:0030529//intracellular ribonucleoprotein complex;GO:0044424//intracellular part;GO:0044422//organelle part;GO:0005622//intracellular;GO:0043226//organelle;GO:0044464//cell part;GO:0005623//cell;GO:0043229//intracellular organelle;GO:1990904//ribonucleoprotein complex;GO:0043227//membrane-bounded organelle;GO:0043231//intracellular membrane-bounded o…	GO:1901363//heterocyclic compound binding;GO:0005488//binding;GO:0003676//nucleic acid binding;GO:0044822//poly(A) RNA binding;GO:0097159//organic cyclic compound binding;GO:0003723//RNA binding	GO:0006139//nucleobase-containing compound metabolic process;GO:0022613//ribonucleoprotein complex biogenesis;GO:0090304//nucleic acid metabolic process;GO:0071704//organic substance metabolic process;GO:0000377//RNA splicing, via transesterification reactions with bulged adenosine as nucleophile;GO:0034622//cellular macromolecular complex assembly;GO:0022607//cellular component assembly;GO:00003…
XLOC_031072	TCONS_00052153	-	-	-	-	-	-	-	-
XLOC_031093	TCONS_00052190	BnaC08g38500D [Brassica napus]	-	-	-	-	-	-	-
XLOC_031095	TCONS_00052198	PREDICTED: UPF0554 protein isoform X2 [Nicotiana sylvestris]	-	-	-	-	-	-	-
XLOC_031111	TCONS_00052222	PREDICTED: phragmoplast orienting kinesin-1-like [Nicotiana tabacum]	-	-	-	-	-	-	-
XLOC_031123	TCONS_00052241	HSP20-like chaperones superfamily protein isoform 1 [Theobroma cacao]	-	-	-	-	-	-	-
XLOC_031168	TCONS_00052317	PREDICTED: protein SAND-like isoform X3 [Nicotiana sylvestris]	-	-	-	-	-	-	-
XLOC_031175	TCONS_00052331	PREDICTED: uncharacterized protein LOC104109146 [Nicotiana tomentosiformis]	-	-	-	-	-	-	-
XLOC_031197	TCONS_00052369	PREDICTED: mediator of RNA polymerase II transcription subunit 14 [Nicotiana sylvestris]	-	-	-	-	GO:0043234//protein complex;GO:0032991//macromolecular complex	GO:0000989//transcription factor activity, transcription factor binding;GO:0001076//transcription factor activity, RNA polymerase II transcription factor binding;GO:0000988//transcription factor activity, protein binding	GO:0006351//transcription, DNA-templated;GO:0046483//heterocycle metabolic process;GO:0009059//macromolecule biosynthetic process;GO:0018130//heterocycle biosynthetic process;GO:0006807//nitrogen compound metabolic process;GO:1901576//organic substance biosynthetic process;GO:0032774//RNA biosynthetic process;GO:0008152//metabolic process;GO:0006725//cellular aromatic compound metabolic process;G…
XLOC_031213	TCONS_00052415	pentatricopeptide repeat-containing protein [Arabidopsis thaliana]	-	-	-	-	-	-	-
XLOC_031277	TCONS_00052533	-	-	-	-	-	-	-	-
XLOC_031278	TCONS_00052538	-	-	-	-	-	-	-	-
XLOC_031280	TCONS_00052540	-	-	-	-	-	-	-	-
XLOC_031287	TCONS_00052548	-	-	-	-	-	-	-	-
XLOC_031304	TCONS_00052576	-	-	-	-	-	-	-	-
XLOC_031532	TCONS_00052945	PREDICTED: vacuolar protein sorting-associated protein 13-like isoform X2 [Nicotiana tabacum]	-	-	-	-	-	-	-
XLOC_031596	TCONS_00053044	ARF guanine-nucleotide exchange factor GNOM-like [Nicotiana tabacum]	Cellular Processes	Transport and catabolism	ko04144//Endocytosis	K18443	-	GO:0005085//guanyl-nucleotide exchange factor activity;GO:0098772//molecular function regulator	GO:0050789//regulation of biological process;GO:0007264//small GTPase mediated signal transduction;GO:0050794//regulation of cellular process;GO:0050896//response to stimulus;GO:0007165//signal transduction;GO:0009987//cellular process;GO:0007154//cell communication;GO:0032011//ARF protein signal transduction;GO:0051716//cellular response to stimulus;GO:0023052//signaling;GO:0035556//intracellula…
XLOC_031606	TCONS_00053061	PREDICTED: uro-adherence factor A-like [Solanum tuberosum]	-	-	-	-	-	-	-
XLOC_031611	TCONS_00053067	PREDICTED: 50S ribosomal protein L18, chloroplastic-like [Fragaria vesca subsp. vesca] [Fragaria vesca]	-	-	-	-	-	-	-
XLOC_031659	TCONS_00053136	PREDICTED: ENHANCER OF AG-4 protein 2-like isoform X2 [Nicotiana tomentosiformis]	-	-	-	-	-	-	-
XLOC_031679	TCONS_00053162	PREDICTED: protein CutA, chloroplastic [Nicotiana tomentosiformis]	-	-	-	-	-	GO:0043167//ion binding;GO:0046914//transition metal ion binding;GO:0005488//binding;GO:0046872//metal ion binding;GO:0043169//cation binding	GO:0042221//response to chemical;GO:0050896//response to stimulus;GO:0010035//response to inorganic substance
XLOC_031701	TCONS_00053198	PREDICTED: uncharacterized mitochondrial protein AtMg00810-like [Nicotiana tabacum]	Organismal Systems	Environmental adaptation	ko04626//Plant-pathogen interaction	K13420	-	-	-
XLOC_031718	TCONS_00053225	Transposon TX1 uncharacterized [Cajanus cajan]	-	-	-	-	-	-	-
XLOC_031752	TCONS_00053296	-	-	-	-	-	-	-	-
XLOC_031811	TCONS_00053388	PREDICTED: pentatricopeptide repeat-containing protein At3g02650, mitochondrial [Solanum pennellii]	-	-	-	-	-	-	-
XLOC_031812	TCONS_00053389	-	-	-	-	-	-	-	-
XLOC_031856	TCONS_00053459	PREDICTED: uncharacterized protein LOC104229818 [Nicotiana sylvestris]	-	-	-	-	-	-	-
XLOC_031940	TCONS_00053602	PREDICTED: uncharacterized protein LOC104114869 [Nicotiana tomentosiformis]	-	-	-	-	-	-	-
XLOC_031951	TCONS_00053620	PREDICTED: transcription factor E2FA isoform X2 [Nicotiana tomentosiformis]	-	-	-	-	GO:0043231//intracellular membrane-bounded organelle;GO:0044424//intracellular part;GO:0043234//protein complex;GO:0043229//intracellular organelle;GO:0043226//organelle;GO:0044464//cell part;GO:0043227//membrane-bounded organelle;GO:0005623//cell;GO:0032991//macromolecular complex;GO:0005622//intracellular	GO:0001071//nucleic acid binding transcription factor activity;GO:1901363//heterocyclic compound binding;GO:0097159//organic cyclic compound binding;GO:0005488//binding;GO:0003676//nucleic acid binding	GO:0034641//cellular nitrogen compound metabolic process;GO:0019438//aromatic compound biosynthetic process;GO:0009987//cellular process;GO:0009058//biosynthetic process;GO:0044249//cellular biosynthetic process;GO:0034645//cellular macromolecule biosynthetic process;GO:0006139//nucleobase-containing compound metabolic process;GO:0016070//RNA metabolic process;GO:0018130//heterocycle biosynthetic…
XLOC_031975	TCONS_00053655	-	-	-	-	-	-	-	-
XLOC_032030	TCONS_00053735	-	-	-	-	-	-	-	-
XLOC_032046	TCONS_00053784	PREDICTED: protein ENHANCED DISEASE RESISTANCE 2-like [Nicotiana tomentosiformis]	-	-	-	-	GO:0016020//membrane	GO:0005488//binding	-
XLOC_032141	TCONS_00053940	PREDICTED: DNA mismatch repair protein PMS1 [Nicotiana sylvestris]	Genetic Information Processing	Replication and repair	ko03430//Mismatch repair	K10858	GO:1990391//DNA repair complex;GO:0044464//cell part;GO:0005622//intracellular;GO:0044424//intracellular part;GO:0032300//mismatch repair complex;GO:0043234//protein complex;GO:0032991//macromolecular complex;GO:0005623//cell	GO:0001883//purine nucleoside binding;GO:1901363//heterocyclic compound binding;GO:0032550//purine ribonucleoside binding;GO:0097159//organic cyclic compound binding;GO:0097367//carbohydrate derivative binding;GO:0001882//nucleoside binding;GO:0003677//DNA binding;GO:0032549//ribonucleoside binding;GO:0005488//binding;GO:0036094//small molecule binding;GO:0003690//double-stranded DNA binding;GO:0…	GO:0044699//single-organism process;GO:0090304//nucleic acid metabolic process;GO:1901360//organic cyclic compound metabolic process;GO:0051716//cellular response to stimulus;GO:0071704//organic substance metabolic process;GO:0006259//DNA metabolic process;GO:0006725//cellular aromatic compound metabolic process;GO:0044260//cellular macromolecule metabolic process;GO:0046483//heterocycle metaboli…
XLOC_032273	TCONS_00054151	-	-	-	-	-	-	-	-
XLOC_032351	TCONS_00054286	Acyl-CoA synthetase family member 4 [Cajanus cajan]	-	-	-	-	-	-	-
XLOC_032375	TCONS_00054319	PREDICTED: uncharacterized protein LOC104115448 [Nicotiana tomentosiformis]	-	-	-	-	-	-	-
XLOC_032423	TCONS_00054415	PREDICTED: sulfate transporter 1.3-like [Nicotiana tomentosiformis]	-	-	-	-	GO:0016020//membrane;GO:0044425//membrane part;GO:0031224//intrinsic component of membrane	GO:0008509//anion transmembrane transporter activity;GO:0015291//secondary active transmembrane transporter activity;GO:0015075//ion transmembrane transporter activity;GO:0005215//transporter activity;GO:0015103//inorganic anion transmembrane transporter activity;GO:0022804//active transmembrane transporter activity;GO:0022891//substrate-specific transmembrane transporter activity;GO:0022892//sub…	GO:0044699//single-organism process;GO:0015698//inorganic anion transport;GO:0051179//localization;GO:0008272//sulfate transport;GO:0009987//cellular process;GO:0051234//establishment of localization;GO:0044765//single-organism transport;GO:1902578//single-organism localization;GO:0006811//ion transport;GO:0072348//sulfur compound transport;GO:0006810//transport;GO:0044763//single-organism cellul…
XLOC_032446	TCONS_00054447	PREDICTED: 50S ribosomal protein L17-like [Gossypium hirsutum]	Genetic Information Processing	Translation	ko03010//Ribosome	K02879	GO:0005622//intracellular;GO:0044424//intracellular part;GO:0030529//intracellular ribonucleoprotein complex;GO:0044464//cell part;GO:0005623//cell;GO:1990904//ribonucleoprotein complex;GO:0032991//macromolecular complex	GO:0005198//structural molecule activity	GO:0010467//gene expression;GO:0071704//organic substance metabolic process;GO:0008152//metabolic process;GO:0043170//macromolecule metabolic process
XLOC_032447	TCONS_00054448	-	-	-	-	-	-	-	-
XLOC_032472	TCONS_00054489	-	-	-	-	-	-	-	-
XLOC_032481	TCONS_00054498	PREDICTED: uncharacterized protein LOC104213798 [Nicotiana sylvestris]	-	-	-	-	-	-	-
XLOC_032497	TCONS_00054520	PREDICTED: endochitinase A-like, partial [Nicotiana tabacum]	Genetic Information Processing	Transcription	ko03040//Spliceosome	K12824	-	-	-
XLOC_032498	TCONS_00054522	PREDICTED: protein HYPER-SENSITIVITY-RELATED 4-like [Nicotiana tabacum]	-	-	-	-	-	-	-
XLOC_032584	TCONS_00054682	PREDICTED: B3 domain-containing protein Os01g0905400-like [Nicotiana tabacum]	-	-	-	-	GO:0043231//intracellular membrane-bounded organelle;GO:0044424//intracellular part;GO:0044464//cell part;GO:0005623//cell;GO:0043227//membrane-bounded organelle;GO:0043229//intracellular organelle;GO:0005622//intracellular;GO:0043226//organelle	GO:0097159//organic cyclic compound binding;GO:0003676//nucleic acid binding;GO:0005488//binding;GO:1901363//heterocyclic compound binding	GO:0032774//RNA biosynthetic process;GO:0019438//aromatic compound biosynthetic process;GO:0009058//biosynthetic process;GO:0090304//nucleic acid metabolic process;GO:0016070//RNA metabolic process;GO:0009987//cellular process;GO:0008152//metabolic process;GO:1901576//organic substance biosynthetic process;GO:0044237//cellular metabolic process;GO:0044238//primary metabolic process;GO:0006807//ni…
XLOC_032608	TCONS_00054716	PREDICTED: nuclear cap-binding protein subunit 1 isoform X3 [Nicotiana sylvestris]	Genetic Information Processing	Transcription;Translation	ko03013//RNA transport;ko03040//Spliceosome;ko03015//mRNA surveillance pathway	K12882	GO:0032991//macromolecular complex;GO:0043234//protein complex;GO:0034518//RNA cap binding complex	GO:0005488//binding;GO:1901363//heterocyclic compound binding;GO:0003676//nucleic acid binding;GO:0003723//RNA binding;GO:0097159//organic cyclic compound binding	GO:0071407//cellular response to organic cyclic compound;GO:0071702//organic substance transport;GO:0048519//negative regulation of biological process;GO:0016070//RNA metabolic process;GO:0060255//regulation of macromolecule metabolic process;GO:0050896//response to stimulus;GO:0044710//single-organism metabolic process;GO:0034248//regulation of cellular amide metabolic process;GO:0031327//negati…
XLOC_032652	TCONS_00054797	PREDICTED: 4-hydroxy-3-methylbut-2-en-1-yl diphosphate synthase (ferredoxin), chloroplastic [Nicotiana tabacum]	Metabolism	Metabolism of terpenoids and polyketides	ko00900//Terpenoid backbone biosynthesis	K03526	GO:0044422//organelle part;GO:0043227//membrane-bounded organelle;GO:0009536//plastid;GO:0043231//intracellular membrane-bounded organelle;GO:0005623//cell;GO:0043226//organelle;GO:0044444//cytoplasmic part;GO:0044464//cell part;GO:0044435//plastid part;GO:0009526//plastid envelope;GO:0031975//envelope;GO:0005737//cytoplasm;GO:0005622//intracellular;GO:0043229//intracellular organelle;GO:0031967/…	GO:0016491//oxidoreductase activity;GO:0043169//cation binding;GO:0046872//metal ion binding;GO:0005488//binding;GO:0016725//oxidoreductase activity, acting on CH or CH2 groups;GO:0052592//oxidoreductase activity, acting on CH or CH2 groups, with an iron-sulfur protein as acceptor;GO:0046914//transition metal ion binding;GO:0043167//ion binding;GO:0003824//catalytic activity	GO:0044238//primary metabolic process;GO:0009814//defense response, incompatible interaction;GO:0006720//isoprenoid metabolic process;GO:0098542//defense response to other organism;GO:0051707//response to other organism;GO:0050896//response to stimulus;GO:0044710//single-organism metabolic process;GO:0009607//response to biotic stimulus;GO:0045087//innate immune response;GO:0006629//lipid metabol…
XLOC_032666	TCONS_00054816	-	-	-	-	-	-	-	-
XLOC_032671	TCONS_00054822	-	-	-	-	-	-	-	-
XLOC_032673	TCONS_00054824	TATA-box-binding protein [Solanum tuberosum]	Genetic Information Processing	Transcription	ko03022//Basal transcription factors	K03120	-	-	-
XLOC_032794	TCONS_00055024	Os01g0650800, partial [Oryza sativa Japonica Group]	-	-	-	-	-	-	-
XLOC_032806	TCONS_00055043	PREDICTED: proteoglycan 4-like [Nicotiana sylvestris]	-	-	-	-	-	-	-
XLOC_032807	TCONS_00055046	PREDICTED: hepatoma-derived growth factor-related protein 2 [Eucalyptus grandis]	Cellular Processes	Transport and catabolism	ko04144//Endocytosis	K19476	-	-	-
XLOC_032833	TCONS_00055086	PREDICTED: mucin-19 isoform X1 [Nicotiana sylvestris]	-	-	-	-	-	-	-
XLOC_032836	TCONS_00055092	Os10g0192300 [Oryza sativa Japonica Group]	-	-	-	-	-	-	-
XLOC_032898	TCONS_00055187	PREDICTED: uncharacterized protein LOC107866378 [Capsicum annuum]	-	-	-	-	-	-	-
XLOC_032940	TCONS_00055244	-	-	-	-	-	-	-	-
XLOC_032964	TCONS_00055282	BnaA05g15690D [Brassica napus]	-	-	-	-	-	-	-
XLOC_033005	TCONS_00055349	-	-	-	-	-	-	-	-
XLOC_033013	TCONS_00055362	-	-	-	-	-	-	-	-
XLOC_033014	TCONS_00055364	PREDICTED: neuroguidin [Nicotiana tomentosiformis]	-	-	-	-	-	-	-
XLOC_033016	TCONS_00055367	PREDICTED: neuroguidin [Nicotiana tomentosiformis]	-	-	-	-	-	-	-
XLOC_033031	TCONS_00055394	polypeptide with an integrase domain [Petunia x hybrida]	-	-	-	-	-	-	-
XLOC_033063	TCONS_00055438	PREDICTED: pectinesterase 1-like [Solanum pennellii]	-	-	-	-	-	-	-
XLOC_033122	TCONS_00055544	PREDICTED: E3 ubiquitin-protein ligase RBBP6-like isoform X2 [Nicotiana tomentosiformis]	-	-	-	-	-	-	-
XLOC_033143	TCONS_00055571	-	-	-	-	-	-	-	-
XLOC_033174	TCONS_00055634	-	-	-	-	-	-	-	-
XLOC_033220	TCONS_00055704	BnaC02g38090D [Brassica napus]	-	-	-	-	-	-	-
XLOC_033326	TCONS_00055890	-	-	-	-	-	-	-	-
XLOC_033360	TCONS_00055953	PREDICTED: vesicle transport protein GOT1B [Nicotiana tomentosiformis]	-	-	-	-	-	-	GO:0051179//localization;GO:0006810//transport;GO:0051234//establishment of localization
XLOC_033366	TCONS_00055963	PREDICTED: alcohol dehydrogenase-like isoform X5 [Nicotiana sylvestris]	Metabolism	Amino acid metabolism;Global and Overview;Carbohydrate metabolism;Lipid metabolism	ko01200//Carbon metabolism;ko00010//Glycolysis / Gluconeogenesis;ko00350//Tyrosine metabolism;ko01220//Degradation of aromatic compounds;ko00071//Fatty acid degradation	K00121	-	GO:0043169//cation binding;GO:0046914//transition metal ion binding;GO:0003824//catalytic activity;GO:0005488//binding;GO:0046872//metal ion binding;GO:0043167//ion binding	GO:0044710//single-organism metabolic process;GO:0044699//single-organism process;GO:0008152//metabolic process
XLOC_033382	TCONS_00055985	BnaAnng34270D, partial [Brassica napus]	Genetic Information Processing	Replication and repair;Folding, sorting and degradation	ko04120//Ubiquitin mediated proteolysis;ko03420//Nucleotide excision repair	K10610	GO:0043231//intracellular membrane-bounded organelle;GO:0043226//organelle;GO:0005622//intracellular;GO:0043229//intracellular organelle;GO:0043227//membrane-bounded organelle;GO:0005623//cell;GO:0044424//intracellular part;GO:0044464//cell part	GO:0005488//binding;GO:0097159//organic cyclic compound binding	-
XLOC_033395	TCONS_00056002	PREDICTED: urease, partial [Nicotiana sylvestris]	Metabolism	Amino acid metabolism;Nucleotide metabolism	ko00230//Purine metabolism;ko00220//Arginine biosynthesis	K01427	-	GO:0043169//cation binding;GO:0003824//catalytic activity;GO:0046914//transition metal ion binding;GO:0005488//binding;GO:0043167//ion binding;GO:0016811//hydrolase activity, acting on carbon-nitrogen (but not peptide) bonds, in linear amides;GO:0046872//metal ion binding;GO:0016787//hydrolase activity;GO:0016810//hydrolase activity, acting on carbon-nitrogen (but not peptide) bonds	GO:0044237//cellular metabolic process;GO:1901564//organonitrogen compound metabolic process;GO:0009987//cellular process;GO:0071941//nitrogen cycle metabolic process;GO:0019627//urea metabolic process;GO:0043603//cellular amide metabolic process;GO:0044281//small molecule metabolic process;GO:0044763//single-organism cellular process;GO:0044710//single-organism metabolic process;GO:0008152//meta…
XLOC_033432	TCONS_00056064	PREDICTED: uncharacterized protein LOC104232287 isoform X3 [Nicotiana sylvestris]	-	-	-	-	-	-	-
XLOC_033449	TCONS_00056115	PREDICTED: tubulin-folding cofactor B-like isoform X2 [Nicotiana tabacum]	-	-	-	-	-	-	-
XLOC_033480	TCONS_00056159	PREDICTED: serine/threonine-protein kinase TOUSLED-like isoform X1 [Nicotiana tomentosiformis]	-	-	-	-	-	GO:0016740//transferase activity;GO:0016772//transferase activity, transferring phosphorus-containing groups;GO:1901363//heterocyclic compound binding;GO:0016301//kinase activity;GO:0005488//binding;GO:0016773//phosphotransferase activity, alcohol group as acceptor;GO:0004672//protein kinase activity;GO:0036094//small molecule binding;GO:0003824//catalytic activity;GO:0097159//organic cyclic comp…	-
XLOC_033492	TCONS_00056181	F9C16.18 [Arabidopsis thaliana]	-	-	-	-	-	-	-
XLOC_033501	TCONS_00056191	PREDICTED: probable LRR receptor-like serine/threonine-protein kinase RFK1 [Nicotiana tomentosiformis]	-	-	-	-	-	-	-
XLOC_033513	TCONS_00056209	PREDICTED: cellulose synthase-like protein G2 [Nicotiana sylvestris]	-	-	-	-	GO:0016020//membrane;GO:0044425//membrane part;GO:0031224//intrinsic component of membrane	GO:0016757//transferase activity, transferring glycosyl groups;GO:0016740//transferase activity;GO:0046527//glucosyltransferase activity;GO:0016758//transferase activity, transferring hexosyl groups;GO:0016759//cellulose synthase activity;GO:0003824//catalytic activity	GO:0030243//cellulose metabolic process;GO:0071704//organic substance metabolic process;GO:0008152//metabolic process;GO:0044237//cellular metabolic process;GO:0005976//polysaccharide metabolic process;GO:0044260//cellular macromolecule metabolic process;GO:0043170//macromolecule metabolic process;GO:0044238//primary metabolic process;GO:0006073//cellular glucan metabolic process;GO:0044264//cell…
XLOC_033517	TCONS_00056214	DNA-directed RNA polymerase subunit beta' [Gossypium arboreum]	-	-	-	-	-	-	-
XLOC_033586	TCONS_00056313	PREDICTED: uncharacterized protein LOC104118194 [Nicotiana tomentosiformis]	-	-	-	-	-	-	-
XLOC_033588	TCONS_00056316	PREDICTED: calmodulin-interacting protein 111 isoform X1 [Nicotiana sylvestris]	-	-	-	-	-	-	-
XLOC_033589	TCONS_00056317	Retrotransposon, unclassified-like protein [Theobroma cacao]	-	-	-	-	-	-	-
XLOC_033623	TCONS_00056380	-	-	-	-	-	-	-	-
XLOC_033699	TCONS_00056490	-	-	-	-	-	-	-	-
XLOC_033706	TCONS_00056497	Magnesium-chelatase subunit H [Gossypium arboreum]	-	-	-	-	-	-	-
XLOC_033708	TCONS_00056501	PREDICTED: probable basic-leucine zipper transcription factor Q [Nicotiana sylvestris]	-	-	-	-	-	-	-
XLOC_033709	TCONS_00056504	PREDICTED: 2-alkenal reductase (NADP(+)-dependent)-like, partial [Nicotiana tabacum]	-	-	-	-	-	-	-
XLOC_033712	TCONS_00056508	-	-	-	-	-	-	-	-
XLOC_033740	TCONS_00056556	Chromatin modification-related protein EAF7 [Cynara cardunculus var. scolymus] [Cynara cardunculus]	-	-	-	-	-	-	-
XLOC_033745	TCONS_00056561	PREDICTED: protein EXECUTER 1, chloroplastic [Nicotiana tomentosiformis]	-	-	-	-	GO:0034357//photosynthetic membrane;GO:0044436//thylakoid part;GO:0005622//intracellular;GO:0044424//intracellular part;GO:0016020//membrane;GO:0009579//thylakoid;GO:0005623//cell;GO:0044464//cell part	-	GO:0009987//cellular process;GO:0034614//cellular response to reactive oxygen species;GO:0050896//response to stimulus;GO:0071452//cellular response to singlet oxygen;GO:0051716//cellular response to stimulus;GO:0010035//response to inorganic substance;GO:0006979//response to oxidative stress;GO:0042221//response to chemical;GO:0000304//response to singlet oxygen;GO:0006950//response to stress;GO…
XLOC_033767	TCONS_00056591	-	-	-	-	-	-	-	-
XLOC_033790	TCONS_00056627	Ankyrin and armadillo repeat-containing protein [Glycine soja]	-	-	-	-	-	-	-
XLOC_033846	TCONS_00056736	PREDICTED: transposon Ty3-G Gag-Pol polyprotein [Populus euphratica]	-	-	-	-	-	-	-
XLOC_033854	TCONS_00056745	TNP2 [Glycine max]	-	-	-	-	-	-	-
XLOC_033881	TCONS_00056780	PREDICTED: heavy metal-associated isoprenylated plant protein 26-like [Vigna angularis]	-	-	-	-	-	GO:0043167//ion binding;GO:0005488//binding;GO:0043169//cation binding	GO:0006812//cation transport;GO:0006810//transport;GO:0006811//ion transport;GO:1902578//single-organism localization;GO:0051234//establishment of localization;GO:0051179//localization;GO:0044765//single-organism transport;GO:0044699//single-organism process
XLOC_033937	TCONS_00056877	PREDICTED: agamous-like MADS-box protein AGL27 [Nicotiana sylvestris]	-	-	-	-	GO:0005622//intracellular;GO:0043226//organelle;GO:0005623//cell;GO:0044464//cell part;GO:0044424//intracellular part;GO:0043227//membrane-bounded organelle;GO:0043229//intracellular organelle;GO:0043231//intracellular membrane-bounded organelle	GO:0097159//organic cyclic compound binding;GO:1901363//heterocyclic compound binding;GO:0005515//protein binding;GO:0003676//nucleic acid binding;GO:0001071//nucleic acid binding transcription factor activity;GO:0005488//binding	GO:0090304//nucleic acid metabolic process;GO:0006351//transcription, DNA-templated;GO:0032774//RNA biosynthetic process;GO:0044237//cellular metabolic process;GO:0044271//cellular nitrogen compound biosynthetic process;GO:0019438//aromatic compound biosynthetic process;GO:0006725//cellular aromatic compound metabolic process;GO:1901362//organic cyclic compound biosynthetic process;GO:0034641//ce…
XLOC_033970	TCONS_00056931	-	-	-	-	-	-	-	-
XLOC_033973	TCONS_00056935	PREDICTED: enolase-phosphatase E1-like [Nicotiana sylvestris]	-	-	-	-	-	-	-
XLOC_034019	TCONS_00056997	PREDICTED: early nodulin-93-like [Capsicum annuum]	-	-	-	-	-	-	-
XLOC_034033	TCONS_00057015	-	-	-	-	-	-	-	-
XLOC_034093	TCONS_00057142	PREDICTED: E3 ubiquitin-protein ligase UPL2-like isoform X2 [Nicotiana tomentosiformis]	Genetic Information Processing	Folding, sorting and degradation	ko04120//Ubiquitin mediated proteolysis	K10592	-	GO:0019787//ubiquitin-like protein transferase activity;GO:0003824//catalytic activity;GO:0016740//transferase activity	GO:0043412//macromolecule modification;GO:0006464//cellular protein modification process;GO:0036211//protein modification process;GO:0044237//cellular metabolic process;GO:0043170//macromolecule metabolic process;GO:0071704//organic substance metabolic process;GO:0009987//cellular process;GO:0044238//primary metabolic process;GO:0019538//protein metabolic process;GO:0008152//metabolic process;GO:…
XLOC_034151	TCONS_00057229	PREDICTED: 3-isopropylmalate dehydratase large subunit-like [Nicotiana tabacum]	Metabolism	Amino acid metabolism;Global and Overview;Carbohydrate metabolism	ko01230//Biosynthesis of amino acids;ko00290//Valine, leucine and isoleucine biosynthesis;ko01210//2-Oxocarboxylic acid metabolism;ko00660//C5-Branched dibasic acid metabolism	K01703	GO:0044444//cytoplasmic part;GO:0043231//intracellular membrane-bounded organelle;GO:0044435//plastid part;GO:0044464//cell part;GO:0005622//intracellular;GO:0043226//organelle;GO:0044422//organelle part;GO:0043227//membrane-bounded organelle;GO:0043229//intracellular organelle;GO:0009532//plastid stroma;GO:0044446//intracellular organelle part;GO:0044424//intracellular part;GO:0009536//plastid;G…	GO:0016829//lyase activity;GO:0003824//catalytic activity;GO:0051540//metal cluster binding;GO:0005488//binding;GO:0016853//isomerase activity;GO:0016835//carbon-oxygen lyase activity;GO:0016866//intramolecular transferase activity;GO:0016836//hydro-lyase activity;GO:0051536//iron-sulfur cluster binding	GO:0044550//secondary metabolite biosynthetic process;GO:0044249//cellular biosynthetic process;GO:0043436//oxoacid metabolic process;GO:1901657//glycosyl compound metabolic process;GO:1901576//organic substance biosynthetic process;GO:0042221//response to chemical;GO:1901659//glycosyl compound biosynthetic process;GO:0071704//organic substance metabolic process;GO:0019758//glycosinolate biosynth…
XLOC_034197	TCONS_00057294	polyprotein-like [Solanum chilense]	Environmental Information Processing	Membrane transport	ko02010//ABC transporters	K05658	-	GO:0003824//catalytic activity;GO:0004518//nuclease activity;GO:0008233//peptidase activity;GO:0046872//metal ion binding;GO:0005488//binding;GO:0016788//hydrolase activity, acting on ester bonds;GO:0004175//endopeptidase activity;GO:0016787//hydrolase activity;GO:0070011//peptidase activity, acting on L-amino acid peptides;GO:0043169//cation binding;GO:0016772//transferase activity, transferring…	GO:0051604//protein maturation;GO:0044260//cellular macromolecule metabolic process;GO:0044237//cellular metabolic process;GO:0006259//DNA metabolic process;GO:0044238//primary metabolic process;GO:0016485//protein processing;GO:0043170//macromolecule metabolic process;GO:0034641//cellular nitrogen compound metabolic process;GO:0006139//nucleobase-containing compound metabolic process;GO:0009059/…
XLOC_034204	TCONS_00057303	-	-	-	-	-	-	-	-
XLOC_034215	TCONS_00057319	PREDICTED: DNA topoisomerase 1-like isoform X1 [Nicotiana tabacum]	-	-	-	-	-	-	-
XLOC_034246	TCONS_00057369	PREDICTED: DNA-directed RNA polymerases IV and V subunit 2-like [Nicotiana tabacum]	-	-	-	-	GO:0070013//intracellular organelle lumen;GO:0031974//membrane-enclosed lumen;GO:0055029//nuclear DNA-directed RNA polymerase complex;GO:0031981//nuclear lumen;GO:0044422//organelle part;GO:1990234//transferase complex;GO:0043228//non-membrane-bounded organelle;GO:0005654//nucleoplasm;GO:0043226//organelle;GO:0044454//nuclear chromosome part;GO:0043234//protein complex;GO:0044451//nucleoplasm par…	GO:0003676//nucleic acid binding;GO:0036094//small molecule binding;GO:0001882//nucleoside binding;GO:0003824//catalytic activity;GO:0016779//nucleotidyltransferase activity;GO:1901363//heterocyclic compound binding;GO:0016772//transferase activity, transferring phosphorus-containing groups;GO:0097367//carbohydrate derivative binding;GO:0005488//binding;GO:0097159//organic cyclic compound binding…	GO:0002682//regulation of immune system process;GO:0009605//response to external stimulus;GO:0046483//heterocycle metabolic process;GO:0010629//negative regulation of gene expression;GO:0035194//posttranscriptional gene silencing by RNA;GO:0009987//cellular process;GO:0043170//macromolecule metabolic process;GO:0050896//response to stimulus;GO:0050789//regulation of biological process;GO:0044260/…
XLOC_034256	TCONS_00057385	Cyclophilin-like peptidyl-prolyl cis-trans isomerase family protein isoform 1 [Theobroma cacao]	-	-	-	-	-	-	-
XLOC_034259	TCONS_00057388	-	-	-	-	-	-	-	-
XLOC_034262	TCONS_00057392	PREDICTED: UPF0613 protein PB24D3.06c isoform X2 [Nicotiana tabacum]	-	-	-	-	-	-	-
XLOC_034277	TCONS_00057428	PREDICTED: disease resistance response protein 206-like [Nicotiana tabacum]	-	-	-	-	-	-	-
XLOC_034285	TCONS_00057436	PREDICTED: tryptophan--tRNA ligase, cytoplasmic-like, partial [Nicotiana tabacum]	Genetic Information Processing	Translation	ko00970//Aminoacyl-tRNA biosynthesis	K01867	GO:0005623//cell;GO:0044424//intracellular part;GO:0044464//cell part;GO:0005622//intracellular	GO:0001883//purine nucleoside binding;GO:0036094//small molecule binding;GO:0016874//ligase activity;GO:0097367//carbohydrate derivative binding;GO:0032549//ribonucleoside binding;GO:0097159//organic cyclic compound binding;GO:0003824//catalytic activity;GO:0016876//ligase activity, forming aminoacyl-tRNA and related compounds;GO:1901363//heterocyclic compound binding;GO:0016875//ligase activity,…	GO:0044249//cellular biosynthetic process;GO:0043043//peptide biosynthetic process;GO:0044699//single-organism process;GO:0043604//amide biosynthetic process;GO:0046483//heterocycle metabolic process;GO:0044237//cellular metabolic process;GO:1901566//organonitrogen compound biosynthetic process;GO:0044238//primary metabolic process;GO:0010467//gene expression;GO:0006412//translation;GO:0043436//o…
XLOC_034320	TCONS_00057488	PREDICTED: RNA polymerase II C-terminal domain phosphatase-like 1 [Nicotiana tomentosiformis]	-	-	-	-	-	GO:0016787//hydrolase activity;GO:0016788//hydrolase activity, acting on ester bonds;GO:0016791//phosphatase activity;GO:0042578//phosphoric ester hydrolase activity;GO:0003824//catalytic activity	GO:1901362//organic cyclic compound biosynthetic process;GO:0010467//gene expression;GO:0006970//response to osmotic stress;GO:0018130//heterocycle biosynthetic process;GO:0050896//response to stimulus;GO:0046483//heterocycle metabolic process;GO:0044260//cellular macromolecule metabolic process;GO:0044249//cellular biosynthetic process;GO:0044271//cellular nitrogen compound biosynthetic process;…
XLOC_034321	TCONS_00057489	PREDICTED: RNA polymerase II C-terminal domain phosphatase-like 1 [Nicotiana sylvestris]	-	-	-	-	-	GO:0042578//phosphoric ester hydrolase activity;GO:0016788//hydrolase activity, acting on ester bonds;GO:0016791//phosphatase activity;GO:0016787//hydrolase activity;GO:0003824//catalytic activity	GO:0006139//nucleobase-containing compound metabolic process;GO:0034654//nucleobase-containing compound biosynthetic process;GO:0034645//cellular macromolecule biosynthetic process;GO:0071704//organic substance metabolic process;GO:0006351//transcription, DNA-templated;GO:0046483//heterocycle metabolic process;GO:1901576//organic substance biosynthetic process;GO:0044237//cellular metabolic proce…
XLOC_034345	TCONS_00057535	PREDICTED: probable serine incorporator isoform X2 [Solanum tuberosum]	-	-	-	-	-	-	-
XLOC_034532	TCONS_00057810	PREDICTED: 116 kDa U5 small nuclear ribonucleoprotein component-like [Nicotiana tomentosiformis]	Genetic Information Processing	Transcription	ko03040//Spliceosome	K12852	GO:0043227//membrane-bounded organelle;GO:0044446//intracellular organelle part;GO:0044424//intracellular part;GO:0043231//intracellular membrane-bounded organelle;GO:0031981//nuclear lumen;GO:0030312//external encapsulating structure;GO:0043229//intracellular organelle;GO:0005654//nucleoplasm;GO:0005623//cell;GO:0044428//nuclear part;GO:0005634//nucleus;GO:0044451//nucleoplasm part;GO:0031974//m…	GO:0097367//carbohydrate derivative binding;GO:0003824//catalytic activity;GO:0016787//hydrolase activity;GO:0032550//purine ribonucleoside binding;GO:0036094//small molecule binding;GO:0001882//nucleoside binding;GO:0016817//hydrolase activity, acting on acid anhydrides;GO:0016818//hydrolase activity, acting on acid anhydrides, in phosphorus-containing anhydrides;GO:0016462//pyrophosphatase acti…	GO:1901564//organonitrogen compound metabolic process;GO:0044767//single-organism developmental process;GO:0009117//nucleotide metabolic process;GO:0019953//sexual reproduction;GO:0071704//organic substance metabolic process;GO:0007292//female gamete generation;GO:0044703//multi-organism reproductive process;GO:0009561//megagametogenesis;GO:1901135//carbohydrate derivative metabolic process;GO:00…
XLOC_034543	TCONS_00057823	probable methyltransferase PMT2 [Nicotiana tabacum]	-	-	-	-	-	GO:1901363//heterocyclic compound binding;GO:0005488//binding;GO:0016741//transferase activity, transferring one-carbon groups;GO:0003824//catalytic activity;GO:0003676//nucleic acid binding;GO:0097159//organic cyclic compound binding;GO:0016740//transferase activity	GO:0008152//metabolic process
XLOC_034550	TCONS_00057841	-	-	-	-	-	-	-	-
XLOC_034566	TCONS_00057866	PREDICTED: zinc finger CCCH domain-containing protein 41-like [Nicotiana tomentosiformis]	-	-	-	-	-	-	-
XLOC_034581	TCONS_00057892	PREDICTED: regulatory-associated protein of TOR 1-like [Nicotiana sylvestris]	-	-	-	-	GO:0044424//intracellular part;GO:0005622//intracellular;GO:0044464//cell part;GO:0005623//cell;GO:0038201//TOR complex	-	GO:0050896//response to stimulus;GO:0007165//signal transduction;GO:0044763//single-organism cellular process;GO:0044700//single organism signaling;GO:0051716//cellular response to stimulus;GO:0050794//regulation of cellular process;GO:0050789//regulation of biological process;GO:0023052//signaling;GO:0044699//single-organism process;GO:0065007//biological regulation;GO:0007154//cell communicatio…
XLOC_034590	TCONS_00057902	PREDICTED: pre-mRNA-processing-splicing factor 8-like, partial [Nicotiana tabacum]	Genetic Information Processing	Transcription	ko03040//Spliceosome	K12856	GO:0005911//cell-cell junction;GO:0044424//intracellular part;GO:0030529//intracellular ribonucleoprotein complex;GO:0030054//cell junction;GO:0005622//intracellular;GO:0005623//cell;GO:1990904//ribonucleoprotein complex;GO:0044464//cell part;GO:0032991//macromolecular complex	GO:0017069//snRNA binding;GO:0097159//organic cyclic compound binding;GO:0003676//nucleic acid binding;GO:1901363//heterocyclic compound binding;GO:0005488//binding;GO:0003723//RNA binding	GO:0008380//RNA splicing;GO:0044260//cellular macromolecule metabolic process;GO:0009987//cellular process;GO:0071704//organic substance metabolic process;GO:0044237//cellular metabolic process;GO:0044238//primary metabolic process;GO:0000377//RNA splicing, via transesterification reactions with bulged adenosine as nucleophile;GO:0000375//RNA splicing, via transesterification reactions;GO:0006807…
XLOC_034617	TCONS_00057945	PREDICTED: uncharacterized protein LOC107803976 [Nicotiana tabacum]	-	-	-	-	-	-	-
XLOC_034626	TCONS_00057956	ribulose-1,5-bisphosphate carboxylase/oxygenase large subunit (chloroplast) [Baccharis halimifolia]	Metabolism	Global and Overview;Energy metabolism;Carbohydrate metabolism	ko01200//Carbon metabolism;ko00630//Glyoxylate and dicarboxylate metabolism;ko00710//Carbon fixation in photosynthetic organisms	K01601	GO:0044464//cell part;GO:0043231//intracellular membrane-bounded organelle;GO:0044444//cytoplasmic part;GO:0043229//intracellular organelle;GO:0005623//cell;GO:0044424//intracellular part;GO:0043227//membrane-bounded organelle;GO:0005737//cytoplasm;GO:0009536//plastid;GO:0005622//intracellular;GO:0043226//organelle	GO:0016830//carbon-carbon lyase activity;GO:0016491//oxidoreductase activity;GO:0003824//catalytic activity;GO:0016829//lyase activity;GO:0043167//ion binding;GO:0043169//cation binding;GO:0016831//carboxy-lyase activity;GO:0005488//binding;GO:0046872//metal ion binding	GO:0009058//biosynthetic process;GO:0044699//single-organism process;GO:0071704//organic substance metabolic process;GO:0008152//metabolic process;GO:0015977//carbon fixation;GO:0043094//cellular metabolic compound salvage;GO:0044237//cellular metabolic process;GO:0044249//cellular biosynthetic process;GO:0044710//single-organism metabolic process;GO:0009987//cellular process
XLOC_034642	TCONS_00058001	-	-	-	-	-	-	-	-
XLOC_034685	TCONS_00058089	PREDICTED: probable splicing factor 3A subunit 1, partial [Nicotiana tomentosiformis]	Genetic Information Processing	Transcription	ko03040//Spliceosome	K12825	-	GO:0005488//binding;GO:0097159//organic cyclic compound binding;GO:1901363//heterocyclic compound binding;GO:0003676//nucleic acid binding	GO:0043170//macromolecule metabolic process;GO:0071704//organic substance metabolic process;GO:0010467//gene expression;GO:0008152//metabolic process
XLOC_034698	TCONS_00058105	PREDICTED: tyrosine--tRNA ligase, cytoplasmic-like isoform X2 [Nicotiana tomentosiformis]	Genetic Information Processing	Translation	ko00970//Aminoacyl-tRNA biosynthesis	K01866	-	GO:0001882//nucleoside binding;GO:0004812//aminoacyl-tRNA ligase activity;GO:0097159//organic cyclic compound binding;GO:0097367//carbohydrate derivative binding;GO:0001883//purine nucleoside binding;GO:0016876//ligase activity, forming aminoacyl-tRNA and related compounds;GO:1901363//heterocyclic compound binding;GO:0016874//ligase activity;GO:0003824//catalytic activity;GO:0036094//small molecu…	GO:0006518//peptide metabolic process;GO:0071704//organic substance metabolic process;GO:0019538//protein metabolic process;GO:0044260//cellular macromolecule metabolic process;GO:0044267//cellular protein metabolic process;GO:0043604//amide biosynthetic process;GO:0009987//cellular process;GO:0034645//cellular macromolecule biosynthetic process;GO:0044271//cellular nitrogen compound biosynthetic…
XLOC_034712	TCONS_00058130	PREDICTED: transcription factor PIF1-like [Nicotiana tomentosiformis]	-	-	-	-	-	GO:0005515//protein binding;GO:0005488//binding	-
XLOC_034746	TCONS_00058178	-	-	-	-	-	-	-	-
XLOC_034759	TCONS_00058199	-	-	-	-	-	-	-	-
XLOC_034773	TCONS_00058220	PREDICTED: protein EARLY FLOWERING 3 [Solanum tuberosum]	Organismal Systems	Environmental adaptation	ko04712//Circadian rhythm - plant	K12125	-	-	-
XLOC_034774	TCONS_00058222	PREDICTED: transposon TX1 uncharacterized 149 kDa protein [Vitis vinifera]	-	-	-	-	-	GO:0003824//catalytic activity;GO:1901363//heterocyclic compound binding;GO:0097159//organic cyclic compound binding;GO:0016772//transferase activity, transferring phosphorus-containing groups;GO:0005488//binding;GO:0016740//transferase activity	GO:0006807//nitrogen compound metabolic process;GO:0009987//cellular process;GO:0044260//cellular macromolecule metabolic process;GO:0006139//nucleobase-containing compound metabolic process;GO:0044237//cellular metabolic process;GO:0090304//nucleic acid metabolic process;GO:1901360//organic cyclic compound metabolic process;GO:0006725//cellular aromatic compound metabolic process;GO:0046483//het…
XLOC_034786	TCONS_00058242	BnaC01g42340D [Brassica napus]	-	-	-	-	-	-	-
XLOC_034792	TCONS_00058254	PREDICTED: GDSL esterase/lipase At5g45910 isoform X2 [Nicotiana tomentosiformis]	-	-	-	-	-	GO:0016787//hydrolase activity;GO:0003824//catalytic activity	GO:0044238//primary metabolic process;GO:0008152//metabolic process
XLOC_034804	TCONS_00058268	FAD/NAD(P)-binding oxidoreductase family protein [Theobroma cacao]	-	-	-	-	GO:0005622//intracellular;GO:0043229//intracellular organelle;GO:0044444//cytoplasmic part;GO:0043231//intracellular membrane-bounded organelle;GO:0009536//plastid;GO:0044464//cell part;GO:0044424//intracellular part;GO:0005737//cytoplasm;GO:0043227//membrane-bounded organelle;GO:0043226//organelle;GO:0005623//cell	-	-
XLOC_034817	TCONS_00058285	PREDICTED: AP-5 complex subunit mu isoform X2 [Nicotiana tomentosiformis]	-	-	-	-	GO:0044444//cytoplasmic part;GO:0043234//protein complex;GO:0044425//membrane part;GO:0016020//membrane;GO:0032991//macromolecular complex;GO:0005623//cell;GO:0030117//membrane coat;GO:0044424//intracellular part;GO:0030119//AP-type membrane coat adaptor complex;GO:0098796//membrane protein complex;GO:0048475//coated membrane;GO:0005622//intracellular;GO:0044464//cell part;GO:0005737//cytoplasm	-	GO:0008104//protein localization;GO:0071702//organic substance transport;GO:0051234//establishment of localization;GO:0051179//localization;GO:0006810//transport;GO:0015031//protein transport;GO:0033036//macromolecule localization;GO:0045184//establishment of protein localization
XLOC_034818	TCONS_00058286	PREDICTED: protein NUCLEAR FUSION DEFECTIVE 6, chloroplastic/mitochondrial isoform X1 [Cucumis sativus]	-	-	-	-	-	-	-
XLOC_034836	TCONS_00058318	PREDICTED: basic endochitinase-like [Nicotiana sylvestris]	Metabolism	Carbohydrate metabolism	ko00520//Amino sugar and nucleotide sugar metabolism	K01183	GO:0005576//extracellular region;GO:0044421//extracellular region part	GO:0016787//hydrolase activity;GO:0003824//catalytic activity;GO:0016798//hydrolase activity, acting on glycosyl bonds;GO:0004553//hydrolase activity, hydrolyzing O-glycosyl compounds	GO:0009605//response to external stimulus;GO:0071704//organic substance metabolic process;GO:1901135//carbohydrate derivative metabolic process;GO:0006022//aminoglycan metabolic process;GO:0044260//cellular macromolecule metabolic process;GO:0044237//cellular metabolic process;GO:0051707//response to other organism;GO:0005976//polysaccharide metabolic process;GO:0044036//cell wall macromolecule m…
XLOC_034847	TCONS_00058331	Alpha-1,6-mannosyl-glycoprotein 2-beta-N-acetylglucosaminyltransferase [Theobroma cacao]	-	-	-	-	-	-	-
XLOC_034849	TCONS_00058333	PREDICTED: pumilio homolog 5 [Nicotiana sylvestris]	-	-	-	-	-	-	-
XLOC_034858	TCONS_00058345	-	-	-	-	-	-	-	-
XLOC_034917	TCONS_00058430	PREDICTED: MATE efflux family protein 7-like, partial [Nicotiana sylvestris]	-	-	-	-	-	-	-
XLOC_034943	TCONS_00058467	PREDICTED: type-1 glutamine synthetase 1-like isoform X3 [Nicotiana tabacum]	-	-	-	-	-	-	-
XLOC_035040	TCONS_00058605	-	-	-	-	-	-	-	-
XLOC_035054	TCONS_00058622	PREDICTED: probable ubiquitin-like-specific protease 2B isoform X1 [Nicotiana tabacum]	-	-	-	-	-	-	-
XLOC_035061	TCONS_00058631	PREDICTED: uncharacterized protein LOC104244782 isoform X4 [Nicotiana sylvestris]	-	-	-	-	-	-	-
XLOC_035078	TCONS_00058658	PREDICTED: 50S ribosomal protein L35, chloroplastic [Nicotiana tomentosiformis]	Genetic Information Processing	Translation	ko03010//Ribosome	K02916	GO:0009536//plastid;GO:0043231//intracellular membrane-bounded organelle;GO:0044424//intracellular part;GO:0043227//membrane-bounded organelle;GO:0043229//intracellular organelle;GO:0043226//organelle;GO:0030529//intracellular ribonucleoprotein complex;GO:0032991//macromolecular complex;GO:0005737//cytoplasm;GO:1990904//ribonucleoprotein complex;GO:0005623//cell;GO:0005622//intracellular;GO:00444…	GO:0005198//structural molecule activity	GO:0010467//gene expression;GO:0071704//organic substance metabolic process;GO:0008152//metabolic process;GO:0043170//macromolecule metabolic process
XLOC_035083	TCONS_00058667	PREDICTED: LOW QUALITY PROTEIN: eukaryotic translation initiation factor 3 subunit A-like [Nicotiana sylvestris]	Genetic Information Processing	Translation	ko03013//RNA transport	K03254	GO:0044424//intracellular part;GO:0016020//membrane;GO:0005622//intracellular;GO:0030529//intracellular ribonucleoprotein complex;GO:0005737//cytoplasm;GO:0044464//cell part;GO:0005623//cell;GO:0043234//protein complex;GO:0070993//translation preinitiation complex;GO:0044444//cytoplasmic part;GO:1990904//ribonucleoprotein complex;GO:0032991//macromolecular complex	GO:0003676//nucleic acid binding;GO:0005488//binding;GO:1901363//heterocyclic compound binding;GO:0097159//organic cyclic compound binding;GO:0003723//RNA binding;GO:0008135//translation factor activity, RNA binding	GO:0044237//cellular metabolic process;GO:0008152//metabolic process;GO:0009058//biosynthetic process;GO:0010467//gene expression;GO:0044267//cellular protein metabolic process;GO:0071704//organic substance metabolic process;GO:0019538//protein metabolic process;GO:0006412//translation;GO:1901566//organonitrogen compound biosynthetic process;GO:1901576//organic substance biosynthetic process;GO:0…
XLOC_035095	TCONS_00058686	-	-	-	-	-	-	-	-
XLOC_035139	TCONS_00058751	PREDICTED: uncharacterized RNA pseudouridine synthase aq_1464-like isoform X2 [Nicotiana tabacum]	-	-	-	-	GO:0005622//intracellular;GO:0005737//cytoplasm;GO:0043231//intracellular membrane-bounded organelle;GO:0044424//intracellular part;GO:0005623//cell;GO:0009536//plastid;GO:0044444//cytoplasmic part;GO:0044464//cell part;GO:0043229//intracellular organelle;GO:0043226//organelle;GO:0043227//membrane-bounded organelle	GO:0003824//catalytic activity;GO:1901363//heterocyclic compound binding;GO:0005488//binding;GO:0097159//organic cyclic compound binding;GO:0016866//intramolecular transferase activity;GO:0016853//isomerase activity;GO:0003676//nucleic acid binding	GO:0042254//ribosome biogenesis;GO:0044085//cellular component biogenesis;GO:0009058//biosynthetic process;GO:0071840//cellular component organization or biogenesis;GO:0006412//translation;GO:0043043//peptide biosynthetic process;GO:0009987//cellular process;GO:0006518//peptide metabolic process;GO:0043603//cellular amide metabolic process;GO:0006396//RNA processing;GO:0034470//ncRNA processing;G…
XLOC_035150	TCONS_00058764	-	-	-	-	-	-	-	-
XLOC_035288	TCONS_00059005	Os07g0562900 [Oryza sativa Japonica Group]	-	-	-	-	-	-	-
XLOC_035321	TCONS_00059052	Retrotransposon, unclassified-like protein [Theobroma cacao]	-	-	-	-	-	-	-
XLOC_035338	TCONS_00059082	PREDICTED: uncharacterized protein LOC104443364 [Eucalyptus grandis]	-	-	-	-	-	-	-
XLOC_035385	TCONS_00059154	PREDICTED: microtubule-associated protein 70-2-like [Nicotiana sylvestris]	-	-	-	-	GO:0099568//cytoplasmic region;GO:0005874//microtubule;GO:0005881//cytoplasmic microtubule;GO:0044422//organelle part;GO:0005622//intracellular;GO:0044464//cell part;GO:0099512//supramolecular fiber;GO:0044430//cytoskeletal part;GO:0005623//cell;GO:0044444//cytoplasmic part;GO:0043228//non-membrane-bounded organelle;GO:0005737//cytoplasm;GO:0016020//membrane;GO:0044446//intracellular organelle pa…	GO:0015631//tubulin binding;GO:0008092//cytoskeletal protein binding;GO:0005488//binding;GO:0005515//protein binding	GO:0016043//cellular component organization;GO:0003002//regionalization;GO:0044699//single-organism process;GO:0044767//single-organism developmental process;GO:0032501//multicellular organismal process;GO:0007389//pattern specification process;GO:0042546//cell wall biogenesis;GO:0071840//cellular component organization or biogenesis;GO:0071554//cell wall organization or biogenesis;GO:0009987//ce…
XLOC_035424	TCONS_00059220	-	-	-	-	-	-	-	-
XLOC_035494	TCONS_00059336	-	-	-	-	-	-	-	-
XLOC_035669	TCONS_00059610	-	-	-	-	-	-	-	-
XLOC_035706	TCONS_00059674	PREDICTED: uncharacterized mitochondrial protein AtMg00810-like [Solanum tuberosum]	-	-	-	-	-	-	-
XLOC_035707	TCONS_00059676	PREDICTED: craniofacial development protein 2-like [Nicotiana tabacum]	-	-	-	-	-	GO:0003676//nucleic acid binding;GO:0097159//organic cyclic compound binding;GO:0034061//DNA polymerase activity;GO:0016772//transferase activity, transferring phosphorus-containing groups;GO:1901363//heterocyclic compound binding;GO:0003824//catalytic activity;GO:0016740//transferase activity;GO:0005488//binding;GO:0016779//nucleotidyltransferase activity	GO:1901576//organic substance biosynthetic process;GO:0006139//nucleobase-containing compound metabolic process;GO:0044249//cellular biosynthetic process;GO:0006725//cellular aromatic compound metabolic process;GO:0006260//DNA replication;GO:0009058//biosynthetic process;GO:0044237//cellular metabolic process;GO:0071704//organic substance metabolic process;GO:1901360//organic cyclic compound meta…
XLOC_035746	TCONS_00059734	-	-	-	-	-	-	-	-
XLOC_035759	TCONS_00059756	Acidic leucine-rich nuclear phosphoprotein 32-related protein 2 [Theobroma cacao]	-	-	-	-	-	-	-
XLOC_035790	TCONS_00059807	PREDICTED: DNA mismatch repair protein MSH7 isoform X1 [Nicotiana sylvestris]	Genetic Information Processing	Replication and repair	ko03430//Mismatch repair	K08737	-	GO:0001882//nucleoside binding;GO:0003677//DNA binding;GO:0097367//carbohydrate derivative binding;GO:0032550//purine ribonucleoside binding;GO:0032549//ribonucleoside binding;GO:1901363//heterocyclic compound binding;GO:0097159//organic cyclic compound binding;GO:0001883//purine nucleoside binding;GO:0003690//double-stranded DNA binding;GO:0003676//nucleic acid binding;GO:0005488//binding;GO:003…	GO:0006259//DNA metabolic process;GO:0044237//cellular metabolic process;GO:0050896//response to stimulus;GO:0044699//single-organism process;GO:0006281//DNA repair;GO:0006725//cellular aromatic compound metabolic process;GO:0009987//cellular process;GO:0006950//response to stress;GO:1901360//organic cyclic compound metabolic process;GO:0034641//cellular nitrogen compound metabolic process;GO:007…
XLOC_035841	TCONS_00059876	PREDICTED: uncharacterized protein LOC107786173 [Nicotiana tabacum]	-	-	-	-	-	-	-
XLOC_036009	TCONS_00060186	PREDICTED: sacsin [Nicotiana sylvestris]	-	-	-	-	-	-	-
XLOC_036044	TCONS_00060245	Transposon Ty3-I Gag-Pol polyprotein [Cajanus cajan]	-	-	-	-	-	-	-
XLOC_036045	TCONS_00060247	PREDICTED: N-alpha-acetyltransferase 40 isoform X1 [Nicotiana tomentosiformis]	-	-	-	-	-	-	-
XLOC_036072	TCONS_00060283	PREDICTED: THO complex subunit 2-like, partial [Nicotiana tabacum]	-	-	-	-	-	-	-
XLOC_036084	TCONS_00060301	-	-	-	-	-	-	-	-
XLOC_036086	TCONS_00060303	PREDICTED: LOW QUALITY PROTEIN: retrovirus-related Pol polyprotein from transposon TNT 1-94 [Solanum pennellii]	-	-	-	-	-	-	-
XLOC_036124	TCONS_00060355	PREDICTED: zinc finger BED domain-containing protein RICESLEEPER 2-like [Nicotiana tabacum]	-	-	-	-	-	-	-
XLOC_036127	TCONS_00060362	Retrotransposable element Tf2, partial [Cajanus cajan]	-	-	-	-	-	-	-
XLOC_036169	TCONS_00060455	PREDICTED: LOW QUALITY PROTEIN: ankyrin repeat domain-containing protein 13C-B [Erythranthe guttata]	-	-	-	-	-	-	-
XLOC_036242	TCONS_00060585	Tetratricopeptide repeat (TPR)-like superfamily protein isoform 4, partial [Theobroma cacao]	-	-	-	-	-	-	-
XLOC_036324	TCONS_00060722	Retrotransposable element Tf2 [Cajanus cajan]	-	-	-	-	-	-	-
XLOC_036341	TCONS_00060755	-	-	-	-	-	-	-	-
XLOC_036372	TCONS_00060821	PREDICTED: CRIB domain-containing protein RIC10-like isoform X1 [Nicotiana tomentosiformis]	-	-	-	-	-	-	-
XLOC_036420	TCONS_00060898	PREDICTED: serine carboxypeptidase-like 34 [Nicotiana tomentosiformis]	-	-	-	-	GO:0030312//external encapsulating structure;GO:0005618//cell wall;GO:0043227//membrane-bounded organelle;GO:0043229//intracellular organelle;GO:0005623//cell;GO:0044464//cell part;GO:0043226//organelle;GO:0044424//intracellular part;GO:0005622//intracellular;GO:0071944//cell periphery;GO:0043231//intracellular membrane-bounded organelle	GO:0003824//catalytic activity;GO:0008233//peptidase activity;GO:0070011//peptidase activity, acting on L-amino acid peptides;GO:0004180//carboxypeptidase activity;GO:0008238//exopeptidase activity;GO:0016787//hydrolase activity	GO:0051604//protein maturation;GO:0044238//primary metabolic process;GO:0019538//protein metabolic process;GO:0016485//protein processing;GO:0071704//organic substance metabolic process;GO:0006508//proteolysis;GO:0008152//metabolic process;GO:0010467//gene expression;GO:0043170//macromolecule metabolic process
XLOC_036485	TCONS_00061052	PREDICTED: probable pre-mRNA-splicing factor ATP-dependent RNA helicase isoform X2 [Solanum tuberosum]	Genetic Information Processing	Transcription	ko03040//Spliceosome	K12818	-	-	-
XLOC_036578	TCONS_00061214	protein Aucsia-2 [Solanum lycopersicum]	-	-	-	-	GO:0031975//envelope;GO:0016469//proton-transporting two-sector ATPase complex;GO:0044446//intracellular organelle part;GO:0005753//mitochondrial proton-transporting ATP synthase complex;GO:0044444//cytoplasmic part;GO:0098800//inner mitochondrial membrane protein complex;GO:0032991//macromolecular complex;GO:0098796//membrane protein complex;GO:0005737//cytoplasm;GO:0005739//mitochondrion;GO:004…	GO:0005215//transporter activity;GO:0022890//inorganic cation transmembrane transporter activity;GO:0015077//monovalent inorganic cation transmembrane transporter activity;GO:0022857//transmembrane transporter activity;GO:0022892//substrate-specific transporter activity;GO:0008324//cation transmembrane transporter activity;GO:0015075//ion transmembrane transporter activity;GO:0022891//substrate-s…	GO:0009163//nucleoside biosynthetic process;GO:0044281//small molecule metabolic process;GO:0072521//purine-containing compound metabolic process;GO:0009117//nucleotide metabolic process;GO:0034641//cellular nitrogen compound metabolic process;GO:0009144//purine nucleoside triphosphate metabolic process;GO:0044710//single-organism metabolic process;GO:0009260//ribonucleotide biosynthetic process;…
XLOC_036688	TCONS_00061389	PREDICTED: protein SCAR2 isoform X3 [Nicotiana sylvestris]	-	-	-	-	-	-	-
XLOC_036796	TCONS_00061596	-	-	-	-	-	-	-	-
XLOC_036865	TCONS_00061703	PREDICTED: polyubiquitin-like, partial [Musa acuminata subsp. malaccensis] [Musa acuminata]	-	-	-	-	-	-	-
XLOC_036969	TCONS_00061920	Beta-grasp domain-containing protein [Cynara cardunculus var. scolymus] [Cynara cardunculus]	-	-	-	-	-	-	GO:0046483//heterocycle metabolic process;GO:0044238//primary metabolic process;GO:0044281//small molecule metabolic process;GO:0019693//ribose phosphate metabolic process;GO:0009259//ribonucleotide metabolic process;GO:0006753//nucleoside phosphate metabolic process;GO:1901135//carbohydrate derivative metabolic process;GO:1901360//organic cyclic compound metabolic process;GO:0006163//purine nucl…
XLOC_036970	TCONS_00061924	PREDICTED: probable GTP diphosphokinase RSH2, chloroplastic isoform X3 [Nicotiana tomentosiformis]	-	-	-	-	-	GO:0003824//catalytic activity;GO:0016740//transferase activity;GO:0016772//transferase activity, transferring phosphorus-containing groups;GO:0016778//diphosphotransferase activity	GO:0006139//nucleobase-containing compound metabolic process;GO:0006163//purine nucleotide metabolic process;GO:1901360//organic cyclic compound metabolic process;GO:0044237//cellular metabolic process;GO:0006807//nitrogen compound metabolic process;GO:0019637//organophosphate metabolic process;GO:0072521//purine-containing compound metabolic process;GO:0006753//nucleoside phosphate metabolic pro…
XLOC_036998	TCONS_00061964	PREDICTED: zinc finger BED domain-containing protein RICESLEEPER 2-like [Nicotiana tabacum]	-	-	-	-	-	GO:0097159//organic cyclic compound binding;GO:0016772//transferase activity, transferring phosphorus-containing groups;GO:1901363//heterocyclic compound binding;GO:0005488//binding;GO:0043167//ion binding;GO:0003824//catalytic activity;GO:0016740//transferase activity	-
XLOC_037107	TCONS_00062176	PREDICTED: uncharacterized protein LOC104235574 [Nicotiana sylvestris]	-	-	-	-	-	-	-
XLOC_037313	TCONS_00062535	-	-	-	-	-	-	-	-
XLOC_037325	TCONS_00062560	PREDICTED: protoporphyrinogen oxidase, chloroplastic/mitochondrial-like [Musa acuminata subsp. malaccensis] [Musa acuminata]	-	-	-	-	-	-	GO:0071704//organic substance metabolic process;GO:0008152//metabolic process;GO:0044238//primary metabolic process;GO:0044699//single-organism process;GO:0006629//lipid metabolic process;GO:0044710//single-organism metabolic process
XLOC_037357	TCONS_00062619	PREDICTED: CASP-like protein 5B2 [Nicotiana sylvestris]	-	-	-	-	GO:0031224//intrinsic component of membrane;GO:0016020//membrane;GO:0044425//membrane part	-	-
XLOC_037455	TCONS_00062766	PREDICTED: golgin subfamily B member 1 isoform X1 [Nicotiana tomentosiformis]	-	-	-	-	-	-	-
XLOC_037461	TCONS_00062786	-	-	-	-	-	-	-	-
XLOC_037688	TCONS_00063229	polyprotein [Glycine max]	-	-	-	-	-	-	-
XLOC_037700	TCONS_00063245	-	-	-	-	-	-	-	-
XLOC_037713	TCONS_00063293	-	-	-	-	-	-	-	-
XLOC_037836	TCONS_00063541	PREDICTED: AT-hook motif nuclear-localized protein 1-like, partial [Nicotiana tabacum]	-	-	-	-	-	GO:0003676//nucleic acid binding;GO:1901363//heterocyclic compound binding;GO:0097159//organic cyclic compound binding;GO:0005488//binding	-
XLOC_037854	TCONS_00063596	Localized to the inner membrane of the chloroplast [Theobroma cacao]	-	-	-	-	GO:0009507//chloroplast;GO:0009534//chloroplast thylakoid;GO:0042170//plastid membrane;GO:0031967//organelle envelope;GO:0009579//thylakoid;GO:0043226//organelle;GO:0044422//organelle part;GO:0044434//chloroplast part;GO:0044464//cell part;GO:0043227//membrane-bounded organelle;GO:0044424//intracellular part;GO:0043229//intracellular organelle;GO:0031975//envelope;GO:0016020//membrane;GO:0031984/…	-	-
XLOC_037871	TCONS_00063626	PREDICTED: PHD finger protein ING1-like, partial [Nicotiana tomentosiformis]	-	-	-	-	-	-	-
XLOC_037902	TCONS_00063676	-	-	-	-	-	-	-	-
XLOC_037907	TCONS_00063685	-	-	-	-	-	-	-	-
XLOC_037922	TCONS_00063701	PREDICTED: proteasome subunit beta type-4-like [Nicotiana tomentosiformis]	Genetic Information Processing	Folding, sorting and degradation	ko03050//Proteasome	K02736	-	-	-
XLOC_038044	TCONS_00063923	-	-	-	-	-	-	-	-
XLOC_038046	TCONS_00063926	PREDICTED: LRR receptor-like serine/threonine-protein kinase FEI 2 isoform X2 [Nicotiana tomentosiformis]	-	-	-	-	-	-	-
XLOC_038062	TCONS_00063945	-	-	-	-	-	-	-	-
XLOC_038165	TCONS_00064133	-	-	-	-	-	-	-	-
XLOC_038196	TCONS_00064181	-	-	-	-	-	-	-	-
XLOC_038293	TCONS_00064343	PREDICTED: LOW QUALITY PROTEIN: taxane 13-alpha-hydroxylase-like, partial [Nicotiana sylvestris]	-	-	-	-	-	GO:0046914//transition metal ion binding;GO:0043169//cation binding;GO:0046906//tetrapyrrole binding;GO:0097159//organic cyclic compound binding;GO:1901363//heterocyclic compound binding;GO:0003824//catalytic activity;GO:0004497//monooxygenase activity;GO:0016491//oxidoreductase activity;GO:0043167//ion binding;GO:0016705//oxidoreductase activity, acting on paired donors, with incorporation or re…	GO:0008152//metabolic process;GO:0044699//single-organism process;GO:0044710//single-organism metabolic process
XLOC_038294	TCONS_00064344	PREDICTED: LOW QUALITY PROTEIN: taxane 13-alpha-hydroxylase-like, partial [Nicotiana sylvestris]	-	-	-	-	-	GO:0046914//transition metal ion binding;GO:0097159//organic cyclic compound binding;GO:0005488//binding;GO:0043167//ion binding;GO:0046906//tetrapyrrole binding;GO:0043169//cation binding;GO:0003824//catalytic activity;GO:0046872//metal ion binding;GO:1901363//heterocyclic compound binding;GO:0016491//oxidoreductase activity	GO:0008152//metabolic process;GO:0044699//single-organism process;GO:0044710//single-organism metabolic process
XLOC_038345	TCONS_00064419	Transmembrane 9 superfamily member 11 [Ananas comosus]	-	-	-	-	GO:0044425//membrane part;GO:0016020//membrane;GO:0031224//intrinsic component of membrane	-	-
XLOC_038348	TCONS_00064424	-	-	-	-	-	-	-	-
XLOC_038357	TCONS_00064434	-	-	-	-	-	-	-	-
XLOC_038378	TCONS_00064470	PREDICTED: uncharacterized protein LOC107827794 [Nicotiana tabacum]	-	-	-	-	-	-	-
XLOC_038484	TCONS_00064630	PREDICTED: methionine--tRNA ligase, mitochondrial, partial [Erythranthe guttata]	-	-	-	-	-	-	-
XLOC_038496	TCONS_00064656	PREDICTED: oligopeptide transporter 7-like isoform X2 [Nicotiana sylvestris]	-	-	-	-	-	GO:0097159//organic cyclic compound binding;GO:0005488//binding	-
XLOC_038560	TCONS_00064737	PREDICTED: histidine--tRNA ligase, cytoplasmic [Nicotiana tomentosiformis]	Genetic Information Processing	Translation	ko00970//Aminoacyl-tRNA biosynthesis	K01892	GO:0044424//intracellular part;GO:0043231//intracellular membrane-bounded organelle;GO:0043227//membrane-bounded organelle;GO:0043226//organelle;GO:0005622//intracellular;GO:0044444//cytoplasmic part;GO:0043229//intracellular organelle;GO:0044464//cell part;GO:0005737//cytoplasm;GO:0009536//plastid;GO:0005623//cell	GO:0016876//ligase activity, forming aminoacyl-tRNA and related compounds;GO:0036094//small molecule binding;GO:0001882//nucleoside binding;GO:0005488//binding;GO:0032549//ribonucleoside binding;GO:0001883//purine nucleoside binding;GO:1901363//heterocyclic compound binding;GO:0016874//ligase activity;GO:0032550//purine ribonucleoside binding;GO:0016875//ligase activity, forming carbon-oxygen bon…	GO:1901566//organonitrogen compound biosynthetic process;GO:0043604//amide biosynthetic process;GO:0006412//translation;GO:0009058//biosynthetic process;GO:0034660//ncRNA metabolic process;GO:0006518//peptide metabolic process;GO:0044710//single-organism metabolic process;GO:0034645//cellular macromolecule biosynthetic process;GO:0044238//primary metabolic process;GO:0044281//small molecule metab…
XLOC_038639	TCONS_00064876	PREDICTED: inactive rhomboid protein 1-like [Nicotiana sylvestris]	-	-	-	-	GO:0031224//intrinsic component of membrane;GO:0016020//membrane;GO:0044425//membrane part	GO:0003824//catalytic activity;GO:0070011//peptidase activity, acting on L-amino acid peptides;GO:0004175//endopeptidase activity;GO:0016787//hydrolase activity;GO:0008233//peptidase activity	GO:0010467//gene expression;GO:0016485//protein processing;GO:0044238//primary metabolic process;GO:0051604//protein maturation;GO:0043170//macromolecule metabolic process;GO:0019538//protein metabolic process;GO:0006508//proteolysis;GO:0008152//metabolic process;GO:0071704//organic substance metabolic process
XLOC_038652	TCONS_00064893	-	-	-	-	-	-	-	-
XLOC_038795	TCONS_00065088	-	-	-	-	-	-	-	-
XLOC_038832	TCONS_00065146	-	-	-	-	-	-	-	-
XLOC_038846	TCONS_00065173	PREDICTED: uncharacterized protein LOC104230228 isoform X3 [Nicotiana sylvestris]	-	-	-	-	-	-	-
XLOC_038895	TCONS_00065282	PREDICTED: ABC transporter B family member 25, mitochondrial [Nicotiana tomentosiformis]	Environmental Information Processing	Membrane transport	ko02010//ABC transporters	K05663	GO:0044424//intracellular part;GO:0031975//envelope;GO:0044464//cell part;GO:0005623//cell;GO:0044446//intracellular organelle part;GO:0009526//plastid envelope;GO:0044444//cytoplasmic part;GO:0044425//membrane part;GO:0043231//intracellular membrane-bounded organelle;GO:0043226//organelle;GO:0016020//membrane;GO:0044435//plastid part;GO:0009536//plastid;GO:0043229//intracellular organelle;GO:003…	GO:0032550//purine ribonucleoside binding;GO:0001882//nucleoside binding;GO:0097159//organic cyclic compound binding;GO:0017111//nucleoside-triphosphatase activity;GO:0022857//transmembrane transporter activity;GO:0016787//hydrolase activity;GO:1901363//heterocyclic compound binding;GO:0005215//transporter activity;GO:0036094//small molecule binding;GO:0032549//ribonucleoside binding;GO:0001883//…	GO:0009259//ribonucleotide metabolic process;GO:0019693//ribose phosphate metabolic process;GO:0044237//cellular metabolic process;GO:0009261//ribonucleotide catabolic process;GO:0009108//coenzyme biosynthetic process;GO:0006753//nucleoside phosphate metabolic process;GO:0019222//regulation of metabolic process;GO:0044248//cellular catabolic process;GO:0006996//organelle organization;GO:0006796//…
XLOC_038926	TCONS_00065326	PREDICTED: NEDD8-activating enzyme E1 catalytic subunit [Nicotiana sylvestris]	Genetic Information Processing	Folding, sorting and degradation	ko04120//Ubiquitin mediated proteolysis	K10686	-	GO:0005488//binding;GO:0097367//carbohydrate derivative binding;GO:0008641//small protein activating enzyme activity;GO:0036094//small molecule binding;GO:0016877//ligase activity, forming carbon-sulfur bonds;GO:0001882//nucleoside binding;GO:0032549//ribonucleoside binding;GO:0032550//purine ribonucleoside binding;GO:1901363//heterocyclic compound binding;GO:0097159//organic cyclic compound bind…	GO:0008152//metabolic process;GO:0044238//primary metabolic process;GO:0006464//cellular protein modification process;GO:0036211//protein modification process;GO:0044260//cellular macromolecule metabolic process;GO:0019538//protein metabolic process;GO:0070647//protein modification by small protein conjugation or removal;GO:0044267//cellular protein metabolic process;GO:0044237//cellular metaboli…
XLOC_039110	TCONS_00065641	-	-	-	-	-	-	-	-
XLOC_039117	TCONS_00065649	PREDICTED: superoxide dismutase [Cu-Zn] 2 [Nicotiana sylvestris]	Cellular Processes	Transport and catabolism	ko04146//Peroxisome	K04565	GO:0043229//intracellular organelle;GO:0043226//organelle;GO:0043231//intracellular membrane-bounded organelle;GO:0005623//cell;GO:0005622//intracellular;GO:0044424//intracellular part;GO:0043227//membrane-bounded organelle;GO:0044464//cell part	GO:0016209//antioxidant activity;GO:0043167//ion binding;GO:0043169//cation binding;GO:0003824//catalytic activity;GO:0005488//binding	GO:1901700//response to oxygen-containing compound;GO:0009642//response to light intensity;GO:0009411//response to UV;GO:0010224//response to UV-B;GO:0009644//response to high light intensity;GO:0009628//response to abiotic stimulus;GO:0044237//cellular metabolic process;GO:0009314//response to radiation;GO:0009416//response to light stimulus;GO:0010035//response to inorganic substance;GO:0042221…
XLOC_039124	TCONS_00065668	Cysteine-rich RLK (receptor-like protein kinase) 8 [Dorcoceras hygrometricum]	-	-	-	-	-	-	-
XLOC_039169	TCONS_00065740	PREDICTED: mediator of RNA polymerase II transcription subunit 34-like [Nicotiana sylvestris]	-	-	-	-	GO:0005623//cell;GO:0044464//cell part	GO:0004003//ATP-dependent DNA helicase activity;GO:0016787//hydrolase activity;GO:0004386//helicase activity;GO:0008026//ATP-dependent helicase activity;GO:0003678//DNA helicase activity;GO:0097159//organic cyclic compound binding;GO:0070035//purine NTP-dependent helicase activity;GO:0008094//DNA-dependent ATPase activity;GO:0042623//ATPase activity, coupled;GO:0003824//catalytic activity;GO:0005…	GO:0006996//organelle organization;GO:0032392//DNA geometric change;GO:0071840//cellular component organization or biogenesis;GO:0009987//cellular process;GO:0071103//DNA conformation change;GO:0051276//chromosome organization;GO:0016043//cellular component organization
XLOC_039196	TCONS_00065779	PREDICTED: myosin-14, partial [Nicotiana sylvestris]	-	-	-	-	-	-	-
XLOC_039217	TCONS_00065810	PREDICTED: desiccation-related protein PCC13-62-like [Nicotiana tabacum]	-	-	-	-	-	-	-
XLOC_039297	TCONS_00065953	-	-	-	-	-	-	-	-
XLOC_039305	TCONS_00065972	-	-	-	-	-	-	-	-
XLOC_039308	TCONS_00065978	PREDICTED: dihydrofolate synthetase [Nicotiana tomentosiformis]	-	-	-	-	-	GO:0001883//purine nucleoside binding;GO:1901363//heterocyclic compound binding;GO:0001882//nucleoside binding;GO:0032550//purine ribonucleoside binding;GO:0005488//binding;GO:0036094//small molecule binding;GO:0016879//ligase activity, forming carbon-nitrogen bonds;GO:0016874//ligase activity;GO:0003824//catalytic activity;GO:0097367//carbohydrate derivative binding;GO:0032549//ribonucleoside bi…	GO:0071704//organic substance metabolic process;GO:0009987//cellular process;GO:0006760//folic acid-containing compound metabolic process;GO:1901576//organic substance biosynthetic process;GO:0018130//heterocycle biosynthetic process;GO:0016053//organic acid biosynthetic process;GO:0044249//cellular biosynthetic process;GO:0006807//nitrogen compound metabolic process;GO:0009396//folic acid-contai…
XLOC_039322	TCONS_00065995	PREDICTED: syntaxin-22-like [Nicotiana tomentosiformis]	Genetic Information Processing;Cellular Processes	Transport and catabolism;Folding, sorting and degradation	ko04145//Phagosome;ko04130//SNARE interactions in vesicular transport	K08488	-	-	-
XLOC_039328	TCONS_00066002	-	-	-	-	-	-	-	-
XLOC_039359	TCONS_00066050	-	-	-	-	-	-	-	-
XLOC_039479	TCONS_00066274	PREDICTED: ADP-ribosylation factor-like protein 8 [Nicotiana tomentosiformis]	-	-	-	-	GO:0005737//cytoplasm;GO:0030054//cell junction;GO:0044422//organelle part;GO:0044446//intracellular organelle part;GO:0043226//organelle;GO:0005622//intracellular;GO:0005773//vacuole;GO:0044464//cell part;GO:0044424//intracellular part;GO:0044437//vacuolar part;GO:0043231//intracellular membrane-bounded organelle;GO:0043227//membrane-bounded organelle;GO:0043229//intracellular organelle;GO:00160…	GO:0036094//small molecule binding;GO:0032550//purine ribonucleoside binding;GO:0097367//carbohydrate derivative binding;GO:0001882//nucleoside binding;GO:0097159//organic cyclic compound binding;GO:0005488//binding;GO:0032549//ribonucleoside binding;GO:0001883//purine nucleoside binding;GO:1901363//heterocyclic compound binding	GO:0044700//single organism signaling;GO:0023052//signaling;GO:0050896//response to stimulus;GO:0044763//single-organism cellular process;GO:0050789//regulation of biological process;GO:0035556//intracellular signal transduction;GO:0002252//immune effector process;GO:0050794//regulation of cellular process;GO:0065007//biological regulation;GO:0051716//cellular response to stimulus;GO:0002376//imm…
XLOC_039509	TCONS_00066322	1-phosphatidylinositol-3-phosphate 5-kinase FAB1 [Gossypium arboreum]	Cellular Processes;Environmental Information Processing;Metabolism	Signal transduction;Transport and catabolism;Carbohydrate metabolism	ko04145//Phagosome;ko00562//Inositol phosphate metabolism;ko04070//Phosphatidylinositol signaling system	K00921	-	-	-
XLOC_039531	TCONS_00066361	-	-	-	-	-	-	-	-
XLOC_039550	TCONS_00066390	-	-	-	-	-	-	-	-
XLOC_039609	TCONS_00066485	-	-	-	-	-	-	-	-
XLOC_039658	TCONS_00066560	PREDICTED: zinc finger BED domain-containing protein RICESLEEPER 1-like [Solanum tuberosum]	-	-	-	-	-	-	-
XLOC_039768	TCONS_00066763	-	-	-	-	-	-	-	-
XLOC_039824	TCONS_00066847	PREDICTED: F-box/kelch-repeat protein At3g23880-like [Nicotiana tomentosiformis]	-	-	-	-	-	-	-
XLOC_039890	TCONS_00066950	-	-	-	-	-	-	-	-
XLOC_039968	TCONS_00067082	-	-	-	-	-	-	-	-
XLOC_039985	TCONS_00067117	-	-	-	-	-	-	-	-
XLOC_039988	TCONS_00067120	PREDICTED: tRNA-splicing endonuclease subunit Sen54-like isoform X2 [Nicotiana tomentosiformis]	-	-	-	-	-	-	-
XLOC_039989	TCONS_00067121	PREDICTED: tRNA-splicing endonuclease subunit Sen54-like isoform X1 [Nicotiana tomentosiformis]	-	-	-	-	-	-	-
XLOC_040025	TCONS_00067172	uORF [Craterostigma plantagineum]	-	-	-	-	-	-	-
XLOC_040178	TCONS_00067409	DUF4408 domain protein [Medicago truncatula]	-	-	-	-	-	-	-
XLOC_040180	TCONS_00067412	PREDICTED: splicing factor, suppressor of white-apricot homolog isoform X2 [Nicotiana sylvestris]	-	-	-	-	-	-	-
XLOC_040260	TCONS_00067524	-	-	-	-	-	-	-	-
XLOC_040297	TCONS_00067576	PREDICTED: ENHANCER OF AG-4 protein 2 isoform X2 [Nicotiana sylvestris]	-	-	-	-	-	-	-
XLOC_040313	TCONS_00067592	PREDICTED: zinc finger BED domain-containing protein RICESLEEPER 2-like [Solanum tuberosum]	-	-	-	-	-	GO:0005488//binding;GO:0016740//transferase activity;GO:0016772//transferase activity, transferring phosphorus-containing groups;GO:0097159//organic cyclic compound binding;GO:0043167//ion binding;GO:0003824//catalytic activity;GO:1901363//heterocyclic compound binding	-
XLOC_040320	TCONS_00067603	PREDICTED: probable LRR receptor-like serine/threonine-protein kinase At4g36180 [Nicotiana sylvestris]	-	-	-	-	-	-	-
XLOC_040321	TCONS_00067605	pol polyprotein [Citrus x paradisi]	-	-	-	-	-	-	-
XLOC_040354	TCONS_00067661	-	-	-	-	-	-	-	-
XLOC_040429	TCONS_00067798	-	-	-	-	-	-	-	-
XLOC_040606	TCONS_00068097	-	-	-	-	-	-	-	-
XLOC_040668	TCONS_00068218	serine protease-like protein [Nicotiana tabacum]	-	-	-	-	-	GO:0070011//peptidase activity, acting on L-amino acid peptides;GO:0016787//hydrolase activity;GO:0008233//peptidase activity;GO:0003824//catalytic activity	GO:0008152//metabolic process
XLOC_040697	TCONS_00068277	-	-	-	-	-	-	-	-
XLOC_040730	TCONS_00068330	Ty3/gypsy retrotransposon protein [Beta vulgaris subsp. vulgaris] [Beta vulgaris]	-	-	-	-	-	-	-
XLOC_040731	TCONS_00068331	-	-	-	-	-	-	-	-
XLOC_040760	TCONS_00068376	PREDICTED: uncharacterized protein LOC104089671 [Nicotiana tomentosiformis]	-	-	-	-	-	-	-
XLOC_040769	TCONS_00068393	PREDICTED: probable glycosyltransferase At5g03795, partial [Nicotiana tomentosiformis]	-	-	-	-	-	-	-
XLOC_040931	TCONS_00068637	PREDICTED: involucrin-like [Nicotiana sylvestris]	-	-	-	-	-	-	-
XLOC_040947	TCONS_00068657	PREDICTED: cell division cycle protein 48 homolog [Nicotiana tomentosiformis]	Genetic Information Processing	Folding, sorting and degradation	ko04141//Protein processing in endoplasmic reticulum	K13525	-	-	-
XLOC_041001	TCONS_00068742	PREDICTED: ion channel CASTOR-like [Nicotiana tabacum]	-	-	-	-	-	-	-
XLOC_041009	TCONS_00068753	-	-	-	-	-	-	-	-
XLOC_041010	TCONS_00068754	-	-	-	-	-	-	-	-
XLOC_041025	TCONS_00068772	PREDICTED: sigma factor binding protein 2, chloroplastic [Cucumis melo]	-	-	-	-	-	-	-
XLOC_041097	TCONS_00068893	PREDICTED: disease resistance response protein 206-like [Nicotiana tabacum]	-	-	-	-	-	-	-
XLOC_041104	TCONS_00068903	PREDICTED: stress response protein NST1-like [Nicotiana sylvestris]	-	-	-	-	-	-	-
XLOC_041108	TCONS_00068907	PREDICTED: calcineurin subunit B-like [Nicotiana tomentosiformis]	-	-	-	-	-	-	-
XLOC_041278	TCONS_00069165	-	-	-	-	-	-	-	-
XLOC_041377	TCONS_00069307	-	-	-	-	-	-	-	-
XLOC_041399	TCONS_00069344	-	-	-	-	-	-	-	-
XLOC_041570	TCONS_00069647	PREDICTED: coiled-coil domain-containing protein 102A-like [Nicotiana tabacum]	-	-	-	-	-	-	-
XLOC_041679	TCONS_00069815	-	-	-	-	-	-	-	-
XLOC_041681	TCONS_00069821	PREDICTED: uncharacterized protein LOC104103349 isoform X2 [Nicotiana tomentosiformis]	-	-	-	-	-	-	-
XLOC_041745	TCONS_00069924	PREDICTED: anther-specific protein TA-29 [Nicotiana tomentosiformis]	-	-	-	-	-	-	-
XLOC_041791	TCONS_00070015	PREDICTED: uncharacterized protein LOC104114380 [Nicotiana tomentosiformis]	-	-	-	-	-	-	-
XLOC_041792	TCONS_00070016	-	-	-	-	-	-	-	-
XLOC_041826	TCONS_00070066	-	-	-	-	-	-	-	-
XLOC_041836	TCONS_00070080	endoglucanase 12 [Catalpa bungei]	-	-	-	-	-	-	-
XLOC_041850	TCONS_00070100	BnaA06g39450D [Brassica napus]	-	-	-	-	-	-	-
XLOC_041915	TCONS_00070225	-	-	-	-	-	-	-	-
XLOC_041929	TCONS_00070245	-	-	-	-	-	-	-	-
XLOC_041974	TCONS_00070333	PREDICTED: uncharacterized mitochondrial protein AtMg00810-like [Nicotiana tabacum]	-	-	-	-	-	GO:0005488//binding	-
XLOC_041992	TCONS_00070365	PREDICTED: transcriptional activator DEMETER-like [Nicotiana sylvestris]	-	-	-	-	-	-	-
XLOC_042107	TCONS_00070557	-	-	-	-	-	-	-	-
XLOC_042162	TCONS_00070637	PREDICTED: flocculation protein FLO11-like, partial [Nicotiana sylvestris]	-	-	-	-	-	-	-
XLOC_042185	TCONS_00070692	-	-	-	-	-	-	-	-
XLOC_042187	TCONS_00070694	PREDICTED: B3 domain-containing protein Os02g0598200-like isoform X3 [Nicotiana sylvestris]	-	-	-	-	GO:0044424//intracellular part;GO:0043231//intracellular membrane-bounded organelle;GO:0043226//organelle;GO:0044464//cell part;GO:0005622//intracellular;GO:0005623//cell;GO:0043227//membrane-bounded organelle;GO:0043229//intracellular organelle	GO:0003676//nucleic acid binding;GO:0005488//binding;GO:1901363//heterocyclic compound binding;GO:0097159//organic cyclic compound binding	GO:0034641//cellular nitrogen compound metabolic process;GO:0006725//cellular aromatic compound metabolic process;GO:0006807//nitrogen compound metabolic process;GO:0010467//gene expression;GO:0044260//cellular macromolecule metabolic process;GO:0044249//cellular biosynthetic process;GO:1901576//organic substance biosynthetic process;GO:0043170//macromolecule metabolic process;GO:0071704//organic…
XLOC_042195	TCONS_00070711	-	-	-	-	-	-	-	-
XLOC_042227	TCONS_00070751	PREDICTED: graves disease carrier protein-like [Nicotiana tomentosiformis]	-	-	-	-	GO:0043226//organelle;GO:0031090//organelle membrane;GO:0044446//intracellular organelle part;GO:0031975//envelope;GO:0043229//intracellular organelle;GO:0044425//membrane part;GO:0043231//intracellular membrane-bounded organelle;GO:0005622//intracellular;GO:0043227//membrane-bounded organelle;GO:0005623//cell;GO:0044424//intracellular part;GO:0019866//organelle inner membrane;GO:0031967//organel…	GO:0051184//cofactor transporter activity;GO:0051185//coenzyme transporter activity;GO:0005215//transporter activity	GO:0015748//organophosphate ester transport;GO:1902578//single-organism localization;GO:0015931//nucleobase-containing compound transport;GO:0006862//nucleotide transport;GO:0051182//coenzyme transport;GO:0044763//single-organism cellular process;GO:0051234//establishment of localization;GO:0006820//anion transport;GO:0051179//localization;GO:0044699//single-organism process;GO:0015880//coenzyme …
XLOC_042276	TCONS_00070837	-	-	-	-	-	-	-	-
XLOC_042278	TCONS_00070839	PREDICTED: protein PLASTID MOVEMENT IMPAIRED 1-RELATED 2-like [Nicotiana tabacum]	-	-	-	-	-	-	-
XLOC_042298	TCONS_00070869	PREDICTED: F-box/LRR-repeat protein At3g26922-like [Solanum tuberosum]	-	-	-	-	-	-	-
XLOC_042362	TCONS_00070959	BnaC07g29240D [Brassica napus]	-	-	-	-	-	-	-
XLOC_042382	TCONS_00071002	PREDICTED: uncharacterized protein LOC104218869 [Nicotiana sylvestris]	-	-	-	-	-	-	-
XLOC_042394	TCONS_00071026	PREDICTED: uncharacterized protein LOC104240448 [Nicotiana sylvestris]	-	-	-	-	-	-	-
XLOC_042449	TCONS_00071134	PREDICTED: uncharacterized protein LOC104235574 [Nicotiana sylvestris]	-	-	-	-	-	-	-
XLOC_042457	TCONS_00071152	PREDICTED: importin-11 [Nicotiana sylvestris]	-	-	-	-	GO:0044424//intracellular part;GO:0043231//intracellular membrane-bounded organelle;GO:0044464//cell part;GO:0043227//membrane-bounded organelle;GO:0005623//cell;GO:0043229//intracellular organelle;GO:0005622//intracellular;GO:0043226//organelle	GO:0031267//small GTPase binding;GO:0005515//protein binding;GO:0051020//GTPase binding;GO:0005488//binding;GO:0017016//Ras GTPase binding;GO:0019899//enzyme binding	GO:0071702//organic substance transport;GO:0008104//protein localization;GO:0006810//transport;GO:0015031//protein transport;GO:0051234//establishment of localization;GO:0045184//establishment of protein localization;GO:0051179//localization;GO:0033036//macromolecule localization
XLOC_042466	TCONS_00071166	-	-	-	-	-	-	-	-
XLOC_042477	TCONS_00071180	-	-	-	-	-	-	-	-
XLOC_042484	TCONS_00071189	-	-	-	-	-	-	-	-
XLOC_042535	TCONS_00071277	-	-	-	-	-	-	-	-
XLOC_042557	TCONS_00071311	PREDICTED: pleiotropic drug resistance protein 1-like [Nicotiana sylvestris]	-	-	-	-	-	-	-
XLOC_042569	TCONS_00071329	PREDICTED: protein LNK1-like isoform X4 [Nicotiana tabacum]	-	-	-	-	-	-	-
XLOC_042574	TCONS_00071336	PREDICTED: calpain-type cysteine protease DEK1-like [Nicotiana tabacum]	-	-	-	-	GO:0044464//cell part;GO:0005623//cell	GO:0016787//hydrolase activity;GO:0004197//cysteine-type endopeptidase activity;GO:0004175//endopeptidase activity;GO:0008233//peptidase activity;GO:0070011//peptidase activity, acting on L-amino acid peptides;GO:0008234//cysteine-type peptidase activity;GO:0003824//catalytic activity	GO:0044238//primary metabolic process;GO:0019538//protein metabolic process;GO:0006508//proteolysis;GO:0071704//organic substance metabolic process;GO:0008152//metabolic process;GO:0051604//protein maturation;GO:0043170//macromolecule metabolic process;GO:0016485//protein processing;GO:0010467//gene expression
XLOC_042577	TCONS_00071339	PREDICTED: probable RNA polymerase II transcription factor B subunit 1-1 isoform X1 [Nicotiana sylvestris]	Genetic Information Processing	Replication and repair;Transcription	ko03420//Nucleotide excision repair;ko03022//Basal transcription factors	K03141	GO:0000439//core TFIIH complex;GO:0043231//intracellular membrane-bounded organelle;GO:0043229//intracellular organelle;GO:0044464//cell part;GO:0005623//cell;GO:0044446//intracellular organelle part;GO:0032991//macromolecular complex;GO:0043226//organelle;GO:0044422//organelle part;GO:0044424//intracellular part;GO:0005634//nucleus;GO:0005622//intracellular;GO:0043227//membrane-bounded organelle…	-	GO:0050896//response to stimulus;GO:0006807//nitrogen compound metabolic process;GO:0090304//nucleic acid metabolic process;GO:0044260//cellular macromolecule metabolic process;GO:0006950//response to stress;GO:1901360//organic cyclic compound metabolic process;GO:0044237//cellular metabolic process;GO:0008152//metabolic process;GO:0010467//gene expression;GO:0044699//single-organism process;GO:0…
XLOC_042594	TCONS_00071358	BZIP transcription factor 63_a04 [Papaver somniferum]	-	-	-	-	-	-	-
XLOC_042600	TCONS_00071365	PREDICTED: pumilio homolog 24 [Nicotiana sylvestris]	-	-	-	-	-	GO:0003676//nucleic acid binding;GO:0097159//organic cyclic compound binding;GO:1901363//heterocyclic compound binding;GO:0005488//binding	-
XLOC_042612	TCONS_00071386	-	-	-	-	-	-	-	-
XLOC_042616	TCONS_00071390	-	-	-	-	-	-	-	-
XLOC_042632	TCONS_00071409	PREDICTED: phosphatidylinositol/phosphatidylcholine transfer protein SFH13 isoform X2 [Nicotiana sylvestris]	-	-	-	-	-	-	-
XLOC_042644	TCONS_00071421	PREDICTED: RING finger and transmembrane domain-containing protein 1-like [Nicotiana sylvestris]	-	-	-	-	-	GO:0005488//binding;GO:0043167//ion binding;GO:0046872//metal ion binding;GO:0043169//cation binding;GO:0046914//transition metal ion binding	-
XLOC_042655	TCONS_00071437	-	-	-	-	-	-	-	-
XLOC_042677	TCONS_00071462	PREDICTED: protein PPLZ12 [Nicotiana sylvestris]	-	-	-	-	GO:0044437//vacuolar part;GO:0005622//intracellular;GO:0005737//cytoplasm;GO:0044464//cell part;GO:0043231//intracellular membrane-bounded organelle;GO:0044444//cytoplasmic part;GO:0044422//organelle part;GO:0044424//intracellular part;GO:0043227//membrane-bounded organelle;GO:0016020//membrane;GO:0005623//cell;GO:0043229//intracellular organelle;GO:0005773//vacuole;GO:0005911//cell-cell junction…	-	-
XLOC_042680	TCONS_00071466	PREDICTED: HEAT repeat-containing protein 5B isoform X2 [Nicotiana tomentosiformis]	-	-	-	-	-	-	-
XLOC_042707	TCONS_00071507	PREDICTED: kinesin-like calmodulin-binding protein [Nicotiana sylvestris]	-	-	-	-	GO:0044446//intracellular organelle part;GO:0015630//microtubule cytoskeleton;GO:0032991//macromolecular complex;GO:0043232//intracellular non-membrane-bounded organelle;GO:0044430//cytoskeletal part;GO:0005875//microtubule associated complex;GO:0044422//organelle part;GO:0005622//intracellular;GO:0043226//organelle;GO:0043228//non-membrane-bounded organelle;GO:0043234//protein complex;GO:0005623…	GO:0003774//motor activity;GO:0097159//organic cyclic compound binding;GO:0016817//hydrolase activity, acting on acid anhydrides;GO:0003824//catalytic activity;GO:0005515//protein binding;GO:0032549//ribonucleoside binding;GO:0005488//binding;GO:0016818//hydrolase activity, acting on acid anhydrides, in phosphorus-containing anhydrides;GO:0015631//tubulin binding;GO:0016462//pyrophosphatase activ…	GO:0008152//metabolic process;GO:0009987//cellular process;GO:0044710//single-organism metabolic process;GO:0007017//microtubule-based process;GO:0044699//single-organism process;GO:0044763//single-organism cellular process
XLOC_042708	TCONS_00071508	PREDICTED: heat shock 70 kDa protein 15-like isoform X1 [Nicotiana tabacum]	-	-	-	-	GO:0044444//cytoplasmic part;GO:0016020//membrane;GO:0005622//intracellular;GO:0044424//intracellular part;GO:0044464//cell part;GO:0005623//cell;GO:0005737//cytoplasm	GO:0001883//purine nucleoside binding;GO:1901363//heterocyclic compound binding;GO:0032550//purine ribonucleoside binding;GO:0005488//binding;GO:0036094//small molecule binding;GO:0097159//organic cyclic compound binding;GO:0032549//ribonucleoside binding;GO:0001882//nucleoside binding;GO:0097367//carbohydrate derivative binding	GO:0010035//response to inorganic substance;GO:0050896//response to stimulus;GO:0006950//response to stress;GO:0042221//response to chemical;GO:0010038//response to metal ion
XLOC_042709	TCONS_00071510	PREDICTED: protein NUCLEAR FUSION DEFECTIVE 4 [Nicotiana tabacum]	-	-	-	-	-	-	-
XLOC_042718	TCONS_00071520	-	-	-	-	-	-	-	-
XLOC_042735	TCONS_00071540	PREDICTED: probable UDP-N-acetylglucosamine--peptide N-acetylglucosaminyltransferase SEC isoform X2 [Nicotiana tomentosiformis]	Metabolism	Glycan biosynthesis and metabolism	ko00514//Other types of O-glycan biosynthesis	K09667	-	-	GO:0009058//biosynthetic process;GO:0044723//single-organism carbohydrate metabolic process;GO:0009100//glycoprotein metabolic process;GO:0044763//single-organism cellular process;GO:0043413//macromolecule glycosylation;GO:1901576//organic substance biosynthetic process;GO:0044249//cellular biosynthetic process;GO:0043170//macromolecule metabolic process;GO:0036211//protein modification process;G…
XLOC_042739	TCONS_00071546	ty1-copia retrotransposon protein [Cucumis melo subsp. melo] [Cucumis melo]	-	-	-	-	-	GO:0005488//binding	-
XLOC_042749	TCONS_00071562	PREDICTED: UDP-glycosyltransferase 73C3-like [Nicotiana tomentosiformis]	-	-	-	-	-	GO:0008194//UDP-glycosyltransferase activity;GO:0016740//transferase activity;GO:0016757//transferase activity, transferring glycosyl groups;GO:0003824//catalytic activity;GO:0046527//glucosyltransferase activity;GO:0035251//UDP-glucosyltransferase activity;GO:0016758//transferase activity, transferring hexosyl groups	GO:0044238//primary metabolic process;GO:0006066//alcohol metabolic process;GO:0009607//response to biotic stimulus;GO:0009314//response to radiation;GO:0006629//lipid metabolic process;GO:0046148//pigment biosynthetic process;GO:0009812//flavonoid metabolic process;GO:1901360//organic cyclic compound metabolic process;GO:0016128//phytosteroid metabolic process;GO:0008202//steroid metabolic proce…
XLOC_042763	TCONS_00071585	PREDICTED: peptidyl-prolyl cis-trans isomerase FKBP16-1, chloroplastic [Nicotiana tomentosiformis]	-	-	-	-	-	GO:0016853//isomerase activity;GO:0016859//cis-trans isomerase activity;GO:0003824//catalytic activity	GO:0044260//cellular macromolecule metabolic process;GO:0018208//peptidyl-proline modification;GO:0018193//peptidyl-amino acid modification;GO:0006464//cellular protein modification process;GO:0044267//cellular protein metabolic process;GO:0008152//metabolic process;GO:0071704//organic substance metabolic process;GO:0043412//macromolecule modification;GO:0044237//cellular metabolic process;GO:004…
XLOC_042765	TCONS_00071587	PREDICTED: serine/arginine-rich SC35-like splicing factor SCL30A [Nicotiana sylvestris]	Genetic Information Processing	Transcription	ko03040//Spliceosome	K12900	GO:0044424//intracellular part;GO:0044444//cytoplasmic part;GO:0044451//nucleoplasm part;GO:0044464//cell part;GO:0005654//nucleoplasm;GO:0016604//nuclear body;GO:0044428//nuclear part;GO:0005623//cell;GO:0043226//organelle;GO:0005737//cytoplasm;GO:0043233//organelle lumen;GO:0043231//intracellular membrane-bounded organelle;GO:0043229//intracellular organelle;GO:0070013//intracellular organelle …	GO:0005488//binding;GO:0036094//small molecule binding;GO:0097159//organic cyclic compound binding	-
XLOC_042767	TCONS_00071589	PREDICTED: cinnamoyl-CoA reductase 1-like, partial [Nicotiana sylvestris]	-	-	-	-	GO:0005622//intracellular;GO:0044464//cell part;GO:0043226//organelle;GO:0043231//intracellular membrane-bounded organelle;GO:0044424//intracellular part;GO:0044444//cytoplasmic part;GO:0043229//intracellular organelle;GO:0030054//cell junction;GO:0016020//membrane;GO:0043227//membrane-bounded organelle;GO:0005911//cell-cell junction;GO:0005623//cell;GO:0005737//cytoplasm	GO:0048037//cofactor binding;GO:0005488//binding	GO:0008152//metabolic process
XLOC_042775	TCONS_00071598	PREDICTED: U3 small nucleolar RNA-associated protein 21 homolog [Nicotiana sylvestris]	Genetic Information Processing	Translation	ko03008//Ribosome biogenesis in eukaryotes	K14554	GO:0032991//macromolecular complex;GO:0030529//intracellular ribonucleoprotein complex;GO:0005622//intracellular;GO:0005623//cell;GO:1990904//ribonucleoprotein complex;GO:0044464//cell part;GO:0044424//intracellular part;GO:0030684//preribosome	-	GO:0044085//cellular component biogenesis;GO:0042254//ribosome biogenesis;GO:0071840//cellular component organization or biogenesis;GO:0022613//ribonucleoprotein complex biogenesis
XLOC_042790	TCONS_00071630	PREDICTED: probable protein arginine N-methyltransferase 3 [Nicotiana sylvestris]	-	-	-	-	-	GO:0016741//transferase activity, transferring one-carbon groups;GO:0043167//ion binding;GO:0043169//cation binding;GO:0016740//transferase activity;GO:0003824//catalytic activity;GO:0005488//binding	GO:0044238//primary metabolic process;GO:0008152//metabolic process;GO:0044260//cellular macromolecule metabolic process;GO:0071704//organic substance metabolic process;GO:0044237//cellular metabolic process;GO:0043412//macromolecule modification;GO:0009987//cellular process;GO:0044267//cellular protein metabolic process;GO:0008213//protein alkylation;GO:0036211//protein modification process;GO:0…
XLOC_042791	TCONS_00071631	-	-	-	-	-	-	-	-
XLOC_042795	TCONS_00071635	PREDICTED: 8-hydroxygeraniol dehydrogenase-like [Nicotiana tabacum]	Metabolism	Biosynthesis of other secondary metabolites	ko00940//Phenylpropanoid biosynthesis	K00083	-	-	-
XLOC_042820	TCONS_00071665	PREDICTED: CTP synthase-like isoform X3 [Nicotiana tomentosiformis]	Metabolism	Nucleotide metabolism	ko00240//Pyrimidine metabolism	K01937	-	GO:0032550//purine ribonucleoside binding;GO:0001882//nucleoside binding;GO:0016879//ligase activity, forming carbon-nitrogen bonds;GO:1901363//heterocyclic compound binding;GO:0005488//binding;GO:0032549//ribonucleoside binding;GO:0016874//ligase activity;GO:0001883//purine nucleoside binding;GO:0036094//small molecule binding;GO:0097367//carbohydrate derivative binding;GO:0097159//organic cycli…	GO:0006796//phosphate-containing compound metabolic process;GO:0019438//aromatic compound biosynthetic process;GO:0009259//ribonucleotide metabolic process;GO:0042455//ribonucleoside biosynthetic process;GO:0006082//organic acid metabolic process;GO:0006213//pyrimidine nucleoside metabolic process;GO:0006520//cellular amino acid metabolic process;GO:0009117//nucleotide metabolic process;GO:000922…
XLOC_042837	TCONS_00071686	PREDICTED: transcription termination factor MTERF2, chloroplastic [Daucus carota subsp. sativus] [Daucus carota]	-	-	-	-	-	-	-
XLOC_042850	TCONS_00071699	PREDICTED: eukaryotic translation initiation factor 4G isoform X2 [Nicotiana tomentosiformis]	Genetic Information Processing	Translation	ko03013//RNA transport	K03260	-	GO:0005488//binding;GO:0097159//organic cyclic compound binding;GO:0003676//nucleic acid binding;GO:1901363//heterocyclic compound binding	GO:0001101//response to acid chemical;GO:0051707//response to other organism;GO:0043207//response to external biotic stimulus;GO:0051704//multi-organism process;GO:0050896//response to stimulus;GO:0009605//response to external stimulus;GO:0009607//response to biotic stimulus;GO:0042221//response to chemical
XLOC_042858	TCONS_00071708	PREDICTED: methyl-CpG-binding domain-containing protein 9 [Nicotiana sylvestris]	-	-	-	-	-	-	-
XLOC_042873	TCONS_00071732	-	-	-	-	-	-	-	-
XLOC_042890	TCONS_00071750	PREDICTED: WD repeat-containing protein 91 homolog isoform X1 [Nicotiana tomentosiformis]	-	-	-	-	-	-	-
XLOC_042894	TCONS_00071754	PREDICTED: zinc finger CCCH domain-containing protein 48 [Nicotiana tomentosiformis]	-	-	-	-	-	GO:0043167//ion binding;GO:0005488//binding;GO:0043169//cation binding	-
XLOC_042899	TCONS_00071764	PREDICTED: serine/threonine-protein phosphatase PP1 isozyme 9 [Nicotiana tomentosiformis]	Genetic Information Processing	Translation	ko03015//mRNA surveillance pathway	K06269	-	GO:0042578//phosphoric ester hydrolase activity;GO:0016788//hydrolase activity, acting on ester bonds;GO:0004721//phosphoprotein phosphatase activity;GO:0016791//phosphatase activity;GO:0016787//hydrolase activity;GO:0003824//catalytic activity	GO:0006793//phosphorus metabolic process;GO:0008152//metabolic process;GO:0044237//cellular metabolic process;GO:0009987//cellular process;GO:0006796//phosphate-containing compound metabolic process
XLOC_042925	TCONS_00071797	PREDICTED: coiled-coil domain-containing protein SCD2-like [Nicotiana tabacum]	-	-	-	-	GO:0016020//membrane	-	-
XLOC_042928	TCONS_00071800	PREDICTED: abscisic acid 8'-hydroxylase 3-like [Nicotiana tomentosiformis]	-	-	-	-	-	GO:0043167//ion binding;GO:0046906//tetrapyrrole binding;GO:0003824//catalytic activity;GO:0043169//cation binding;GO:0016491//oxidoreductase activity;GO:0005488//binding;GO:0097159//organic cyclic compound binding;GO:0046914//transition metal ion binding;GO:1901363//heterocyclic compound binding;GO:0046872//metal ion binding	GO:0008152//metabolic process;GO:0044699//single-organism process;GO:0044710//single-organism metabolic process
XLOC_042940	TCONS_00071812	PREDICTED: peroxisomal (S)-2-hydroxy-acid oxidase-like [Nicotiana tabacum]	Cellular Processes;Metabolism	Global and Overview;Transport and catabolism;Carbohydrate metabolism	ko01200//Carbon metabolism;ko04146//Peroxisome;ko00630//Glyoxylate and dicarboxylate metabolism	K11517	-	GO:0003824//catalytic activity;GO:0036094//small molecule binding;GO:0005488//binding;GO:0032553//ribonucleotide binding;GO:1901265//nucleoside phosphate binding;GO:0097159//organic cyclic compound binding;GO:1901363//heterocyclic compound binding;GO:0097367//carbohydrate derivative binding;GO:0000166//nucleotide binding	GO:0044710//single-organism metabolic process;GO:0008152//metabolic process;GO:0044699//single-organism process
XLOC_042987	TCONS_00071870	PREDICTED: pathogenesis-related homeodomain protein-like isoform X2 [Nicotiana tabacum]	-	-	-	-	-	-	-
XLOC_042999	TCONS_00071883	Calcium sensing receptor, chloroplastic -like protein [Gossypium arboreum]	-	-	-	-	-	-	-
XLOC_043016	TCONS_00071903	PREDICTED: type I inositol 1,4,5-trisphosphate 5-phosphatase 1 isoform X3 [Nicotiana tomentosiformis]	-	-	-	-	-	GO:0003824//catalytic activity;GO:0016788//hydrolase activity, acting on ester bonds;GO:0052745//inositol phosphate phosphatase activity;GO:0016787//hydrolase activity;GO:0016791//phosphatase activity;GO:0042578//phosphoric ester hydrolase activity	GO:0006796//phosphate-containing compound metabolic process;GO:0006629//lipid metabolic process;GO:0071704//organic substance metabolic process;GO:0006650//glycerophospholipid metabolic process;GO:0006793//phosphorus metabolic process;GO:0044699//single-organism process;GO:0044238//primary metabolic process;GO:0006644//phospholipid metabolic process;GO:0044763//single-organism cellular process;GO…
XLOC_043017	TCONS_00071905	PREDICTED: protein SABRE-like [Nicotiana tabacum]	-	-	-	-	-	-	-
XLOC_043019	TCONS_00071907	PREDICTED: uncharacterized aarF domain-containing protein kinase At1g79600, chloroplastic [Nicotiana sylvestris]	-	-	-	-	GO:0043227//membrane-bounded organelle;GO:0043231//intracellular membrane-bounded organelle;GO:0044444//cytoplasmic part;GO:0005622//intracellular;GO:0044424//intracellular part;GO:0043226//organelle;GO:0044464//cell part;GO:0005737//cytoplasm;GO:0043229//intracellular organelle;GO:0009536//plastid;GO:0005623//cell	GO:0001883//purine nucleoside binding;GO:0016740//transferase activity;GO:0036094//small molecule binding;GO:0003824//catalytic activity;GO:1901363//heterocyclic compound binding;GO:0005488//binding;GO:0097159//organic cyclic compound binding;GO:0097367//carbohydrate derivative binding;GO:0016772//transferase activity, transferring phosphorus-containing groups;GO:0032549//ribonucleoside binding;G…	GO:0044267//cellular protein metabolic process;GO:0043170//macromolecule metabolic process;GO:0008152//metabolic process;GO:0006464//cellular protein modification process;GO:0071704//organic substance metabolic process;GO:0036211//protein modification process;GO:0044260//cellular macromolecule metabolic process;GO:0019538//protein metabolic process;GO:0009987//cellular process;GO:0044238//primary…
XLOC_043041	TCONS_00071942	Retrovirus-related Pol polyprotein from transposon TNT 1-94 [Cajanus cajan]	-	-	-	-	-	-	-
XLOC_043043	TCONS_00071946	-	-	-	-	-	-	-	-
XLOC_043049	TCONS_00071952	PREDICTED: ABC transporter C family member 12-like isoform X2 [Nicotiana sylvestris]	-	-	-	-	-	-	-
XLOC_043056	TCONS_00071961	-	-	-	-	-	-	-	-
XLOC_043085	TCONS_00071995	PREDICTED: cullin-1-like isoform X2 [Nicotiana tabacum]	Genetic Information Processing	Folding, sorting and degradation	ko04120//Ubiquitin mediated proteolysis;ko04141//Protein processing in endoplasmic reticulum	K03347	-	-	-
XLOC_043100	TCONS_00072017	PREDICTED: glutamine--tRNA ligase [Nicotiana tomentosiformis]	Genetic Information Processing	Translation	ko00970//Aminoacyl-tRNA biosynthesis	K01886	GO:0005622//intracellular;GO:0044424//intracellular part;GO:0005623//cell;GO:0044464//cell part	GO:0016876//ligase activity, forming aminoacyl-tRNA and related compounds;GO:0016875//ligase activity, forming carbon-oxygen bonds;GO:0016874//ligase activity;GO:0001882//nucleoside binding;GO:0005488//binding;GO:0036094//small molecule binding;GO:0032550//purine ribonucleoside binding;GO:0004812//aminoacyl-tRNA ligase activity;GO:0097367//carbohydrate derivative binding;GO:0001883//purine nucleo…	GO:0043039//tRNA aminoacylation;GO:0044710//single-organism metabolic process;GO:1901566//organonitrogen compound biosynthetic process;GO:0043436//oxoacid metabolic process;GO:0044281//small molecule metabolic process;GO:0006139//nucleobase-containing compound metabolic process;GO:0044260//cellular macromolecule metabolic process;GO:0009058//biosynthetic process;GO:0006518//peptide metabolic proc…
XLOC_043107	TCONS_00072025	PREDICTED: probable leucine-rich repeat receptor-like protein kinase At5g63930 [Nicotiana tomentosiformis]	Organismal Systems	Environmental adaptation	ko04626//Plant-pathogen interaction	K13466	-	-	-
XLOC_043114	TCONS_00072037	PREDICTED: fanconi-associated nuclease 1 homolog isoform X3 [Nicotiana tabacum]	-	-	-	-	-	-	-
XLOC_043117	TCONS_00072040	PREDICTED: 15-cis-phytoene desaturase, chloroplastic/chromoplastic-like [Nicotiana tabacum]	-	-	-	-	-	-	-
XLOC_043133	TCONS_00072057	PREDICTED: auxin response factor 19-like isoform X1 [Nicotiana sylvestris]	-	-	-	-	GO:0043226//organelle;GO:0005622//intracellular;GO:0043231//intracellular membrane-bounded organelle;GO:0043229//intracellular organelle;GO:0044464//cell part;GO:0043227//membrane-bounded organelle;GO:0005623//cell;GO:0044424//intracellular part	GO:0005488//binding;GO:1901363//heterocyclic compound binding;GO:0003676//nucleic acid binding;GO:0005515//protein binding;GO:0097159//organic cyclic compound binding	GO:0010033//response to organic substance;GO:1901362//organic cyclic compound biosynthetic process;GO:0044260//cellular macromolecule metabolic process;GO:0009755//hormone-mediated signaling pathway;GO:0044699//single-organism process;GO:0032870//cellular response to hormone stimulus;GO:0006725//cellular aromatic compound metabolic process;GO:0034654//nucleobase-containing compound biosynthetic p…
XLOC_043142	TCONS_00072068	PREDICTED: dehydrogenase/reductase SDR family member on chromosome X isoform X2 [Nicotiana tomentosiformis]	-	-	-	-	-	-	GO:0008152//metabolic process
XLOC_043144	TCONS_00072070	PREDICTED: transmembrane 9 superfamily member 3-like [Nicotiana tabacum]	-	-	-	-	GO:0044425//membrane part;GO:0016020//membrane;GO:0031224//intrinsic component of membrane	-	-
XLOC_043147	TCONS_00072073	RING finger and CHY zinc finger domain-containing protein 1-like [Nicotiana tabacum]	-	-	-	-	-	GO:0046914//transition metal ion binding;GO:0043167//ion binding;GO:0005488//binding;GO:0046872//metal ion binding;GO:0043169//cation binding	-
XLOC_043148	TCONS_00072074	PREDICTED: DNA-directed RNA polymerase III subunit rpc4 [Capsicum annuum]	Genetic Information Processing;Metabolism	Nucleotide metabolism;Transcription	ko00240//Pyrimidine metabolism;ko00230//Purine metabolism;ko03020//RNA polymerase	K03026	-	-	-
XLOC_043154	TCONS_00072081	PREDICTED: probable galacturonosyltransferase 13 [Nicotiana tabacum]	-	-	-	-	-	-	-
XLOC_043162	TCONS_00072099	PREDICTED: auxin response factor 19-like isoform X1 [Nicotiana sylvestris]	-	-	-	-	GO:0043231//intracellular membrane-bounded organelle;GO:0005622//intracellular;GO:0005623//cell;GO:0043227//membrane-bounded organelle;GO:0044464//cell part;GO:0043226//organelle;GO:0043229//intracellular organelle;GO:0044424//intracellular part	GO:0097159//organic cyclic compound binding;GO:1901363//heterocyclic compound binding;GO:0005488//binding;GO:0005515//protein binding;GO:0003676//nucleic acid binding	GO:0032870//cellular response to hormone stimulus;GO:0023052//signaling;GO:1901360//organic cyclic compound metabolic process;GO:0009059//macromolecule biosynthetic process;GO:0051716//cellular response to stimulus;GO:0044249//cellular biosynthetic process;GO:0007154//cell communication;GO:0010467//gene expression;GO:0050794//regulation of cellular process;GO:0007165//signal transduction;GO:00442…
XLOC_043174	TCONS_00072112	PREDICTED: anaphase-promoting complex subunit 1-like isoform X1 [Nicotiana tomentosiformis]	Genetic Information Processing	Folding, sorting and degradation	ko04120//Ubiquitin mediated proteolysis	K03348	-	-	-
XLOC_043175	TCONS_00072114	PREDICTED: germacrene A synthase-like [Nicotiana tabacum]	Metabolism	Amino acid metabolism;Global and Overview;Carbohydrate metabolism;Metabolism of other amino acids	ko01200//Carbon metabolism;ko00280//Valine, leucine and isoleucine degradation;ko00410//beta-Alanine metabolism;ko00640//Propanoate metabolism	K05605	-	-	-
XLOC_043178	TCONS_00072119	PREDICTED: F-box/WD-40 repeat-containing protein At3g52030 [Nicotiana tomentosiformis]	-	-	-	-	-	-	-
XLOC_043179	TCONS_00072120	Serine/threonine protein phosphatase 2A 55 kDa regulatory subunit B beta isoform [Cajanus cajan]	Genetic Information Processing	Translation	ko03015//mRNA surveillance pathway	K04354	GO:1903293//phosphatase complex;GO:0043234//protein complex;GO:1902494//catalytic complex;GO:0008287//protein serine/threonine phosphatase complex;GO:0032991//macromolecular complex;GO:0044464//cell part;GO:0005623//cell	GO:0019888//protein phosphatase regulator activity;GO:0019208//phosphatase regulator activity;GO:0098772//molecular function regulator;GO:0030234//enzyme regulator activity	GO:0065007//biological regulation;GO:0009987//cellular process;GO:0044699//single-organism process;GO:0050789//regulation of biological process;GO:0019222//regulation of metabolic process;GO:0007154//cell communication;GO:0044763//single-organism cellular process
XLOC_043183	TCONS_00072125	PREDICTED: GRIP and coiled-coil domain-containing protein 2 isoform X4 [Nicotiana sylvestris]	-	-	-	-	-	-	-
XLOC_043186	TCONS_00072128	PREDICTED: EKC/KEOPS complex subunit TPRKB [Nicotiana sylvestris]	-	-	-	-	-	-	-
XLOC_043210	TCONS_00072155	PREDICTED: histidine kinase 2 isoform X2 [Nicotiana tomentosiformis]	Environmental Information Processing	Signal transduction	ko04075//Plant hormone signal transduction	K14489	-	GO:0004871//signal transducer activity;GO:0003824//catalytic activity;GO:0004872//receptor activity;GO:0038023//signaling receptor activity;GO:0016740//transferase activity;GO:0016773//phosphotransferase activity, alcohol group as acceptor;GO:0032549//ribonucleoside binding;GO:0019901//protein kinase binding;GO:0060089//molecular transducer activity;GO:0005488//binding;GO:0016775//phosphotransfer…	GO:0033993//response to lipid;GO:0032501//multicellular organismal process;GO:0007275//multicellular organism development;GO:0009987//cellular process;GO:0044702//single organism reproductive process;GO:0019439//aromatic compound catabolic process;GO:0009266//response to temperature stimulus;GO:0065007//biological regulation;GO:0044763//single-organism cellular process;GO:0034641//cellular nitrog…
XLOC_043224	TCONS_00072177	PREDICTED: peptidyl-tRNA hydrolase, mitochondrial isoform X2 [Nicotiana tomentosiformis]	-	-	-	-	-	GO:0052689//carboxylic ester hydrolase activity;GO:0016788//hydrolase activity, acting on ester bonds;GO:0016787//hydrolase activity;GO:0003824//catalytic activity	-
XLOC_043239	TCONS_00072195	nuclear pore complex protein Nup88a [Nicotiana benthamiana]	Genetic Information Processing	Translation	ko03013//RNA transport	K14318	GO:0044464//cell part;GO:0005623//cell;GO:0031967//organelle envelope;GO:0005622//intracellular;GO:0043231//intracellular membrane-bounded organelle;GO:0044424//intracellular part;GO:0005634//nucleus;GO:0043227//membrane-bounded organelle;GO:0044422//organelle part;GO:0044446//intracellular organelle part;GO:0043226//organelle;GO:0043229//intracellular organelle;GO:0031975//envelope;GO:0005635//n…	-	GO:0006886//intracellular protein transport;GO:0051704//multi-organism process;GO:0051641//cellular localization;GO:0043207//response to external biotic stimulus;GO:0002376//immune system process;GO:0006950//response to stress;GO:0050896//response to stimulus;GO:0051649//establishment of localization in cell;GO:0008104//protein localization;GO:0045184//establishment of protein localization;GO:004…
XLOC_043250	TCONS_00072206	-	-	-	-	-	-	-	-
XLOC_043263	TCONS_00072220	PREDICTED: peptidyl-prolyl cis-trans isomerase FKBP43-like isoform X2 [Nicotiana tomentosiformis]	-	-	-	-	-	-	-
XLOC_043272	TCONS_00072229	PWWP-like protein [Cynara cardunculus var. scolymus] [Cynara cardunculus]	-	-	-	-	-	-	-
XLOC_043281	TCONS_00072239	PREDICTED: 5'-3' exoribonuclease 3-like, partial [Nicotiana sylvestris]	Genetic Information Processing	Translation;Folding, sorting and degradation	ko03008//Ribosome biogenesis in eukaryotes;ko03018//RNA degradation	K12619	-	-	-
XLOC_043282	TCONS_00072240	PREDICTED: protein REVEILLE 8-like isoform X2 [Capsicum annuum]	-	-	-	-	-	-	-
XLOC_043286	TCONS_00072244	PREDICTED: CLIP-associated protein-like, partial [Nicotiana tabacum]	-	-	-	-	GO:0044422//organelle part;GO:0016020//membrane;GO:0005856//cytoskeleton;GO:0043226//organelle;GO:0015630//microtubule cytoskeleton;GO:0005623//cell;GO:0044464//cell part;GO:0043229//intracellular organelle;GO:0044424//intracellular part;GO:0043232//intracellular non-membrane-bounded organelle;GO:0005622//intracellular;GO:0030054//cell junction;GO:0005819//spindle;GO:0043228//non-membrane-bounded…	GO:0032403//protein complex binding;GO:0008092//cytoskeletal protein binding;GO:0015631//tubulin binding;GO:0005515//protein binding;GO:0005488//binding;GO:0008017//microtubule binding;GO:0044877//macromolecular complex binding	GO:0016043//cellular component organization;GO:0071840//cellular component organization or biogenesis;GO:0007017//microtubule-based process;GO:0022411//cellular component disassembly;GO:1902589//single-organism organelle organization;GO:0031647//regulation of protein stability;GO:0065008//regulation of biological quality;GO:0051261//protein depolymerization;GO:0043624//cellular protein complex di…
XLOC_043304	TCONS_00072266	PREDICTED: uncharacterized protein LOC104104382 [Nicotiana tomentosiformis]	-	-	-	-	-	-	-
XLOC_043332	TCONS_00072298	PREDICTED: beta-galactosidase [Nicotiana sylvestris]	-	-	-	-	GO:0071944//cell periphery;GO:0030312//external encapsulating structure;GO:0030054//cell junction;GO:0005911//cell-cell junction;GO:0005623//cell;GO:0044464//cell part;GO:0005618//cell wall	GO:0016798//hydrolase activity, acting on glycosyl bonds;GO:0003824//catalytic activity;GO:0016787//hydrolase activity;GO:0005488//binding;GO:0004553//hydrolase activity, hydrolyzing O-glycosyl compounds;GO:0015925//galactosidase activity	GO:0008152//metabolic process;GO:0044238//primary metabolic process
XLOC_043343	TCONS_00072310	-	-	-	-	-	-	-	-
XLOC_043344	TCONS_00072311	PREDICTED: peptidyl-tRNA hydrolase, mitochondrial isoform X1 [Nicotiana tomentosiformis]	-	-	-	-	-	-	-
XLOC_043352	TCONS_00072321	PREDICTED: protein VAC14 homolog [Nicotiana tabacum]	-	-	-	-	GO:0044446//intracellular organelle part;GO:0044437//vacuolar part;GO:0044464//cell part;GO:0044444//cytoplasmic part;GO:0044422//organelle part;GO:0044424//intracellular part;GO:0005773//vacuole;GO:0005623//cell;GO:0005737//cytoplasm;GO:0043227//membrane-bounded organelle;GO:0043229//intracellular organelle;GO:0043226//organelle;GO:0005622//intracellular;GO:0043231//intracellular membrane-bounde…	-	-
XLOC_043368	TCONS_00072341	-	-	-	-	-	-	-	-
XLOC_043372	TCONS_00072346	PREDICTED: E3 ubiquitin-protein ligase COP1-like isoform X3 [Nicotiana sylvestris]	Genetic Information Processing;Organismal Systems	Environmental adaptation;Folding, sorting and degradation	ko04120//Ubiquitin mediated proteolysis;ko04712//Circadian rhythm - plant	K10143	GO:0043231//intracellular membrane-bounded organelle;GO:0043233//organelle lumen;GO:0005623//cell;GO:0005622//intracellular;GO:0043227//membrane-bounded organelle;GO:0005634//nucleus;GO:0044424//intracellular part;GO:0043226//organelle;GO:0031981//nuclear lumen;GO:0044428//nuclear part;GO:0044464//cell part;GO:0044451//nucleoplasm part;GO:0070013//intracellular organelle lumen;GO:0005654//nucleop…	GO:0003824//catalytic activity;GO:0043167//ion binding;GO:0005515//protein binding;GO:0019787//ubiquitin-like protein transferase activity;GO:0046872//metal ion binding;GO:0043169//cation binding;GO:0046914//transition metal ion binding;GO:0005488//binding;GO:0016740//transferase activity	GO:0044763//single-organism cellular process;GO:1901360//organic cyclic compound metabolic process;GO:0043412//macromolecule modification;GO:0090304//nucleic acid metabolic process;GO:0050896//response to stimulus;GO:0009987//cellular process;GO:0019538//protein metabolic process;GO:0009812//flavonoid metabolic process;GO:0032446//protein modification by small protein conjugation;GO:0044237//cell…
XLOC_043377	TCONS_00072351	alpha/beta hydrolase family protein [Medicago truncatula]	-	-	-	-	-	-	GO:0044238//primary metabolic process;GO:0008152//metabolic process
XLOC_043383	TCONS_00072358	UDP-galactose transporter-like protein [Arabidopsis thaliana]	-	-	-	-	-	-	-
XLOC_043385	TCONS_00072361	PREDICTED: cytochrome P450 76A1 [Nicotiana tomentosiformis]	-	-	-	-	-	GO:0043169//cation binding;GO:0046906//tetrapyrrole binding;GO:1901363//heterocyclic compound binding;GO:0046872//metal ion binding;GO:0097159//organic cyclic compound binding;GO:0005488//binding;GO:0043167//ion binding;GO:0003824//catalytic activity;GO:0016491//oxidoreductase activity;GO:0046914//transition metal ion binding	GO:0044699//single-organism process;GO:0008152//metabolic process;GO:0044710//single-organism metabolic process
XLOC_043395	TCONS_00072372	PREDICTED: probable methionine--tRNA ligase [Nicotiana sylvestris]	Genetic Information Processing;Metabolism	Translation;Metabolism of other amino acids	ko00970//Aminoacyl-tRNA biosynthesis;ko00450//Selenocompound metabolism	K01874	GO:0005623//cell;GO:0044464//cell part;GO:0005622//intracellular;GO:0044424//intracellular part	GO:0032549//ribonucleoside binding;GO:0016875//ligase activity, forming carbon-oxygen bonds;GO:0016874//ligase activity;GO:0036094//small molecule binding;GO:0003723//RNA binding;GO:0003676//nucleic acid binding;GO:0097159//organic cyclic compound binding;GO:0001883//purine nucleoside binding;GO:0005488//binding;GO:0016876//ligase activity, forming aminoacyl-tRNA and related compounds;GO:0032550/…	GO:1901566//organonitrogen compound biosynthetic process;GO:0006807//nitrogen compound metabolic process;GO:0046483//heterocycle metabolic process;GO:0009059//macromolecule biosynthetic process;GO:0043604//amide biosynthetic process;GO:0071704//organic substance metabolic process;GO:0044267//cellular protein metabolic process;GO:0044249//cellular biosynthetic process;GO:0044260//cellular macromol…
XLOC_043396	TCONS_00072373	PREDICTED: fumarate hydratase 1, mitochondrial-like, partial [Nicotiana tabacum]	Metabolism	Global and Overview;Carbohydrate metabolism	ko01200//Carbon metabolism;ko00020//Citrate cycle (TCA cycle);ko00620//Pyruvate metabolism	K01679	GO:0032991//macromolecular complex;GO:0043234//protein complex	GO:0016829//lyase activity;GO:0016836//hydro-lyase activity;GO:0016835//carbon-oxygen lyase activity;GO:0003824//catalytic activity	GO:0044281//small molecule metabolic process;GO:0050896//response to stimulus;GO:0019752//carboxylic acid metabolic process;GO:0044710//single-organism metabolic process;GO:0045333//cellular respiration;GO:0022414//reproductive process;GO:0044237//cellular metabolic process;GO:0043436//oxoacid metabolic process;GO:0008152//metabolic process;GO:0003006//developmental process involved in reproducti…
XLOC_043402	TCONS_00072379	PREDICTED: kinesin light chain 3 isoform X1 [Nicotiana tomentosiformis]	-	-	-	-	-	-	-
XLOC_043406	TCONS_00072383	PREDICTED: heat shock 70 kDa protein 15-like, partial [Nicotiana sylvestris]	-	-	-	-	-	-	-
XLOC_043408	TCONS_00072385	PREDICTED: heparan-alpha-glucosaminide N-acetyltransferase-like [Nicotiana sylvestris]	Metabolism	Glycan biosynthesis and metabolism	ko00531//Glycosaminoglycan degradation	K10532	-	-	-
XLOC_043445	TCONS_00072425	PREDICTED: structural maintenance of chromosomes protein 6B-like isoform X1 [Nicotiana tomentosiformis]	-	-	-	-	GO:0043228//non-membrane-bounded organelle;GO:0005622//intracellular;GO:0043229//intracellular organelle;GO:0043232//intracellular non-membrane-bounded organelle;GO:0005694//chromosome;GO:0005623//cell;GO:0044424//intracellular part;GO:0044464//cell part;GO:0000793//condensed chromosome;GO:0043226//organelle	GO:0001882//nucleoside binding;GO:0005488//binding;GO:0097159//organic cyclic compound binding;GO:0001883//purine nucleoside binding;GO:0097367//carbohydrate derivative binding;GO:0032549//ribonucleoside binding;GO:1901363//heterocyclic compound binding;GO:0036094//small molecule binding;GO:0032550//purine ribonucleoside binding	GO:0006310//DNA recombination;GO:0044699//single-organism process;GO:0043170//macromolecule metabolic process;GO:0046483//heterocycle metabolic process;GO:1901360//organic cyclic compound metabolic process;GO:0006259//DNA metabolic process;GO:0090304//nucleic acid metabolic process;GO:0006725//cellular aromatic compound metabolic process;GO:0009628//response to abiotic stimulus;GO:0044238//primar…
XLOC_043462	TCONS_00072452	PREDICTED: 8-amino-7-oxononanoate synthase-like [Nicotiana tabacum]	Metabolism	Metabolism of cofactors and vitamins	ko00780//Biotin metabolism	K00652	GO:0044444//cytoplasmic part;GO:0044464//cell part;GO:0044424//intracellular part;GO:0005737//cytoplasm;GO:0005623//cell;GO:0005622//intracellular	GO:0016746//transferase activity, transferring acyl groups;GO:0003824//catalytic activity;GO:0005488//binding;GO:0016740//transferase activity;GO:0016747//transferase activity, transferring acyl groups other than amino-acyl groups;GO:0043167//ion binding;GO:0043168//anion binding	GO:0043603//cellular amide metabolic process;GO:0044281//small molecule metabolic process;GO:0006767//water-soluble vitamin metabolic process;GO:0051186//cofactor metabolic process;GO:0034641//cellular nitrogen compound metabolic process;GO:0008152//metabolic process;GO:0006790//sulfur compound metabolic process;GO:0044763//single-organism cellular process;GO:1901564//organonitrogen compound meta…
XLOC_043465	TCONS_00072455	PREDICTED: protein FREE1-like isoform X2 [Nicotiana tabacum]	-	-	-	-	-	-	-
XLOC_043479	TCONS_00072475	-	-	-	-	-	-	-	-
XLOC_043487	TCONS_00072483	-	-	-	-	-	-	-	-
XLOC_043504	TCONS_00072502	Os07g0658100, partial [Oryza sativa Japonica Group]	-	-	-	-	-	-	-
XLOC_043506	TCONS_00072504	PREDICTED: probable LRR receptor-like serine/threonine-protein kinase RFK1 [Nicotiana tomentosiformis]	-	-	-	-	-	-	-
XLOC_043509	TCONS_00072507	PREDICTED: E3 ubiquitin-protein ligase RNF185-like [Solanum tuberosum]	Genetic Information Processing	Folding, sorting and degradation	ko04141//Protein processing in endoplasmic reticulum	K10666	-	GO:0043169//cation binding;GO:0043167//ion binding;GO:0005488//binding;GO:0046914//transition metal ion binding;GO:0046872//metal ion binding	-
XLOC_043512	TCONS_00072510	PREDICTED: histone-lysine N-methyltransferase ASHH1 [Nicotiana tomentosiformis]	-	-	-	-	GO:0043226//organelle;GO:0043231//intracellular membrane-bounded organelle;GO:0044464//cell part;GO:0005622//intracellular;GO:0005623//cell;GO:0043229//intracellular organelle;GO:0043227//membrane-bounded organelle;GO:0044424//intracellular part	GO:0016278//lysine N-methyltransferase activity;GO:0016741//transferase activity, transferring one-carbon groups;GO:0008168//methyltransferase activity;GO:0016279//protein-lysine N-methyltransferase activity;GO:0008276//protein methyltransferase activity;GO:0003824//catalytic activity;GO:0008170//N-methyltransferase activity;GO:0008757//S-adenosylmethionine-dependent methyltransferase activity;GO…	GO:0043414//macromolecule methylation;GO:0016571//histone methylation;GO:0044710//single-organism metabolic process;GO:0044699//single-organism process;GO:0043933//macromolecular complex subunit organization;GO:0044267//cellular protein metabolic process;GO:0016569//covalent chromatin modification;GO:0008213//protein alkylation;GO:1902589//single-organism organelle organization;GO:0043170//macrom…
XLOC_043513	TCONS_00072511	PREDICTED: eukaryotic translation initiation factor 4E-1-like [Nicotiana tomentosiformis]	Genetic Information Processing	Translation	ko03013//RNA transport	K03259	GO:0044464//cell part;GO:0005623//cell;GO:0005622//intracellular;GO:0044424//intracellular part	GO:0097159//organic cyclic compound binding;GO:0003676//nucleic acid binding;GO:0005488//binding;GO:0008135//translation factor activity, RNA binding;GO:0003723//RNA binding;GO:1901363//heterocyclic compound binding	GO:1901576//organic substance biosynthetic process;GO:0071704//organic substance metabolic process;GO:0043603//cellular amide metabolic process;GO:0044237//cellular metabolic process;GO:0044271//cellular nitrogen compound biosynthetic process;GO:0008152//metabolic process;GO:0043170//macromolecule metabolic process;GO:0019538//protein metabolic process;GO:0044260//cellular macromolecule metabolic…
XLOC_043516	TCONS_00072518	PREDICTED: vacuolar-sorting receptor 1-like isoform X1 [Nicotiana tomentosiformis]	-	-	-	-	GO:0005623//cell;GO:0043226//organelle;GO:0044424//intracellular part;GO:0043227//membrane-bounded organelle;GO:0043229//intracellular organelle;GO:0043231//intracellular membrane-bounded organelle;GO:0044464//cell part;GO:0005622//intracellular;GO:0016020//membrane	GO:0005488//binding;GO:0010209//vacuolar sorting signal binding;GO:0043169//cation binding;GO:0046872//metal ion binding;GO:0043167//ion binding;GO:0033218//amide binding;GO:0005048//signal sequence binding;GO:0042277//peptide binding	GO:0006886//intracellular protein transport;GO:0008104//protein localization;GO:0046907//intracellular transport;GO:0045184//establishment of protein localization;GO:0051234//establishment of localization;GO:0048193//Golgi vesicle transport;GO:1902582//single-organism intracellular transport;GO:0016192//vesicle-mediated transport;GO:0044765//single-organism transport;GO:0015031//protein transport…
XLOC_043548	TCONS_00072559	-	-	-	-	-	-	-	-
XLOC_043557	TCONS_00072569	PREDICTED: mediator of RNA polymerase II transcription subunit 23 [Nicotiana sylvestris]	-	-	-	-	-	-	-
XLOC_043568	TCONS_00072583	plant/F21F14-40 protein [Medicago truncatula]	-	-	-	-	GO:0019866//organelle inner membrane;GO:0044424//intracellular part;GO:0042170//plastid membrane;GO:0043229//intracellular organelle;GO:0009528//plastid inner membrane;GO:0044435//plastid part;GO:0044444//cytoplasmic part;GO:0043226//organelle;GO:0005623//cell;GO:0031975//envelope;GO:0044464//cell part;GO:0009536//plastid;GO:0044446//intracellular organelle part;GO:0044422//organelle part;GO:0031…	-	-
XLOC_043575	TCONS_00072595	PREDICTED: casein kinase I isoform gamma-3-like [Solanum tuberosum]	-	-	-	-	-	GO:0016740//transferase activity;GO:0036094//small molecule binding;GO:1901363//heterocyclic compound binding;GO:0097159//organic cyclic compound binding;GO:0005488//binding;GO:0097367//carbohydrate derivative binding;GO:0001882//nucleoside binding;GO:0003824//catalytic activity;GO:0016773//phosphotransferase activity, alcohol group as acceptor;GO:0001883//purine nucleoside binding;GO:0032549//ri…	GO:0036211//protein modification process;GO:0044267//cellular protein metabolic process;GO:0043170//macromolecule metabolic process;GO:0044237//cellular metabolic process;GO:0009987//cellular process;GO:0006796//phosphate-containing compound metabolic process;GO:0044238//primary metabolic process;GO:0006464//cellular protein modification process;GO:0071704//organic substance metabolic process;GO:…
XLOC_043579	TCONS_00072599	PREDICTED: NADH dehydrogenase [ubiquinone] 1 alpha subcomplex subunit 6-like [Nicotiana tabacum]	Metabolism	Energy metabolism	ko00190//Oxidative phosphorylation	K03950	GO:0070469//respiratory chain;GO:0043227//membrane-bounded organelle;GO:0005737//cytoplasm;GO:0044424//intracellular part;GO:0044455//mitochondrial membrane part;GO:0005743//mitochondrial inner membrane;GO:0016020//membrane;GO:0043231//intracellular membrane-bounded organelle;GO:0043226//organelle;GO:0043229//intracellular organelle;GO:0044444//cytoplasmic part;GO:0031967//organelle envelope;GO:0…	-	-
XLOC_043580	TCONS_00072600	Ribosomal protein S11 [Cynara cardunculus var. scolymus] [Cynara cardunculus]	Genetic Information Processing	Translation	ko03010//Ribosome	K02955	GO:0005622//intracellular;GO:0016020//membrane;GO:0005773//vacuole;GO:1990904//ribonucleoprotein complex;GO:0009536//plastid;GO:0032991//macromolecular complex;GO:0005634//nucleus;GO:0005911//cell-cell junction;GO:0043231//intracellular membrane-bounded organelle;GO:0043226//organelle;GO:0070013//intracellular organelle lumen;GO:0044444//cytoplasmic part;GO:0030054//cell junction;GO:0044424//intr…	GO:0005198//structural molecule activity	GO:0043170//macromolecule metabolic process;GO:0010467//gene expression;GO:0071704//organic substance metabolic process;GO:0008152//metabolic process
XLOC_043585	TCONS_00072606	PREDICTED: protein CYPRO4 [Nicotiana sylvestris]	-	-	-	-	-	-	-
XLOC_043595	TCONS_00072617	PREDICTED: protein PHYLLO, chloroplastic isoform X2 [Nicotiana tomentosiformis]	Metabolism	Metabolism of cofactors and vitamins	ko00130//Ubiquinone and other terpenoid-quinone biosynthesis	K14759	-	-	-
XLOC_043596	TCONS_00072619	-	-	-	-	-	-	-	-
XLOC_043603	TCONS_00072627	PREDICTED: nucleoporin GLE1-like isoform X2 [Nicotiana sylvestris]	-	-	-	-	-	-	-
XLOC_043609	TCONS_00072634	PREDICTED: myosin-1-like [Nicotiana tomentosiformis]	-	-	-	-	GO:0043228//non-membrane-bounded organelle;GO:0043229//intracellular organelle;GO:0005622//intracellular;GO:0016020//membrane;GO:0030054//cell junction;GO:0005856//cytoskeleton;GO:0044424//intracellular part;GO:0005911//cell-cell junction;GO:0043232//intracellular non-membrane-bounded organelle;GO:0015629//actin cytoskeleton;GO:0043226//organelle;GO:0005623//cell;GO:0044464//cell part	GO:0036094//small molecule binding;GO:1901363//heterocyclic compound binding;GO:0003824//catalytic activity;GO:0016818//hydrolase activity, acting on acid anhydrides, in phosphorus-containing anhydrides;GO:0032550//purine ribonucleoside binding;GO:0016787//hydrolase activity;GO:0032549//ribonucleoside binding;GO:0097159//organic cyclic compound binding;GO:0097367//carbohydrate derivative binding;…	-
XLOC_043612	TCONS_00072637	PREDICTED: protein ENHANCED DISEASE RESISTANCE 2-like [Nicotiana tomentosiformis]	-	-	-	-	GO:0016020//membrane	GO:0005488//binding	-
XLOC_043614	TCONS_00072639	PREDICTED: protein RTE1-HOMOLOG isoform X1 [Nicotiana sylvestris]	-	-	-	-	-	-	-
XLOC_043622	TCONS_00072653	-	-	-	-	-	-	-	-
XLOC_043650	TCONS_00072700	PREDICTED: L-ascorbate oxidase homolog [Nicotiana sylvestris]	-	-	-	-	GO:0071944//cell periphery;GO:0044464//cell part;GO:0005623//cell;GO:0005618//cell wall;GO:0030312//external encapsulating structure	GO:0046914//transition metal ion binding;GO:0043167//ion binding;GO:0043169//cation binding;GO:0003824//catalytic activity;GO:0046872//metal ion binding;GO:0005488//binding	GO:0044710//single-organism metabolic process;GO:0044699//single-organism process;GO:0050896//response to stimulus;GO:0009628//response to abiotic stimulus;GO:0008152//metabolic process
XLOC_043656	TCONS_00072706	PREDICTED: LOW QUALITY PROTEIN: pleiotropic drug resistance protein 1-like, partial [Nicotiana sylvestris]	-	-	-	-	-	GO:0016817//hydrolase activity, acting on acid anhydrides;GO:0017111//nucleoside-triphosphatase activity;GO:0016818//hydrolase activity, acting on acid anhydrides, in phosphorus-containing anhydrides;GO:0003824//catalytic activity;GO:1901363//heterocyclic compound binding;GO:0016787//hydrolase activity;GO:0016462//pyrophosphatase activity;GO:0097159//organic cyclic compound binding;GO:0036094//sm…	GO:0008152//metabolic process
XLOC_043662	TCONS_00072714	probable 1-deoxy-D-xylulose-5-phosphate synthase 2, chloroplastic [Nicotiana tabacum]	Metabolism	Metabolism of cofactors and vitamins;Metabolism of terpenoids and polyketides	ko00900//Terpenoid backbone biosynthesis;ko00730//Thiamine metabolism	K01662	-	GO:0003824//catalytic activity;GO:0016744//transferase activity, transferring aldehyde or ketonic groups;GO:0016740//transferase activity	GO:0044255//cellular lipid metabolic process;GO:0008152//metabolic process;GO:0044710//single-organism metabolic process;GO:0006629//lipid metabolic process;GO:0071704//organic substance metabolic process;GO:0044237//cellular metabolic process;GO:0006720//isoprenoid metabolic process;GO:0044238//primary metabolic process;GO:0006721//terpenoid metabolic process;GO:0044763//single-organism cellular…
XLOC_043683	TCONS_00072745	PREDICTED: branched-chain-amino-acid aminotransferase 5, chloroplastic-like isoform X1 [Nicotiana tomentosiformis]	Metabolism	Metabolism of cofactors and vitamins;Amino acid metabolism;Global and Overview	ko01230//Biosynthesis of amino acids;ko00280//Valine, leucine and isoleucine degradation;ko00290//Valine, leucine and isoleucine biosynthesis;ko01210//2-Oxocarboxylic acid metabolism;ko00270//Cysteine and methionine metabolism;ko00770//Pantothenate and CoA biosynthesis	K00826	-	GO:0016769//transferase activity, transferring nitrogenous groups;GO:0004084//branched-chain-amino-acid transaminase activity;GO:0003824//catalytic activity;GO:0016740//transferase activity;GO:0008483//transaminase activity	GO:0006807//nitrogen compound metabolic process;GO:0008152//metabolic process;GO:0044710//single-organism metabolic process;GO:0044237//cellular metabolic process;GO:0009987//cellular process;GO:0044281//small molecule metabolic process;GO:0006520//cellular amino acid metabolic process;GO:0044238//primary metabolic process;GO:0006082//organic acid metabolic process;GO:0019752//carboxylic acid met…
XLOC_043696	TCONS_00072760	PREDICTED: eukaryotic translation initiation factor 4E-1-like [Nicotiana tomentosiformis]	Genetic Information Processing	Translation	ko03013//RNA transport	K03259	GO:0005623//cell;GO:0005622//intracellular;GO:0044424//intracellular part;GO:0044464//cell part	GO:0005488//binding;GO:0003723//RNA binding;GO:1901363//heterocyclic compound binding;GO:0008135//translation factor activity, RNA binding;GO:0097159//organic cyclic compound binding;GO:0003676//nucleic acid binding	GO:0044260//cellular macromolecule metabolic process;GO:1901566//organonitrogen compound biosynthetic process;GO:1901576//organic substance biosynthetic process;GO:0006807//nitrogen compound metabolic process;GO:0009059//macromolecule biosynthetic process;GO:0044238//primary metabolic process;GO:0006518//peptide metabolic process;GO:1901564//organonitrogen compound metabolic process;GO:0043170//m…
XLOC_043699	TCONS_00072767	-	-	-	-	-	-	-	-
XLOC_043708	TCONS_00072778	PREDICTED: protein ENHANCED DISEASE RESISTANCE 2-like [Nicotiana sylvestris]	-	-	-	-	GO:0016020//membrane	GO:0005488//binding	-
XLOC_043714	TCONS_00072784	PREDICTED: tRNA(His) guanylyltransferase 1-like isoform X1 [Nicotiana sylvestris]	-	-	-	-	-	-	-
XLOC_043739	TCONS_00072814	PREDICTED: chromatin modification-related protein EAF1 B-like isoform X4 [Nicotiana tabacum]	-	-	-	-	-	-	-
XLOC_043741	TCONS_00072818	PREDICTED: transmembrane emp24 domain-containing protein p24beta3-like [Nicotiana sylvestris]	-	-	-	-	GO:0043226//organelle;GO:0016020//membrane;GO:0044425//membrane part;GO:0005622//intracellular;GO:0031224//intrinsic component of membrane;GO:0005623//cell;GO:0043227//membrane-bounded organelle;GO:0043229//intracellular organelle;GO:0043231//intracellular membrane-bounded organelle;GO:0044424//intracellular part;GO:0044464//cell part	-	GO:0051234//establishment of localization;GO:0051179//localization
XLOC_043749	TCONS_00072829	PREDICTED: methyl-CpG-binding domain protein 4-like protein [Solanum tuberosum]	Genetic Information Processing	Replication and repair	ko03410//Base excision repair	K10801	-	-	-
XLOC_043751	TCONS_00072831	PREDICTED: DEAD-box ATP-dependent RNA helicase ISE2, chloroplastic [Nicotiana tomentosiformis]	-	-	-	-	GO:0044422//organelle part;GO:0044424//intracellular part;GO:0043226//organelle;GO:0043232//intracellular non-membrane-bounded organelle;GO:0044444//cytoplasmic part;GO:0044446//intracellular organelle part;GO:0035770//ribonucleoprotein granule;GO:0032991//macromolecular complex;GO:0009536//plastid;GO:0009532//plastid stroma;GO:0043231//intracellular membrane-bounded organelle;GO:0044464//cell pa…	GO:0032550//purine ribonucleoside binding;GO:0005488//binding;GO:0042623//ATPase activity, coupled;GO:0036094//small molecule binding;GO:1901363//heterocyclic compound binding;GO:0097367//carbohydrate derivative binding;GO:0016818//hydrolase activity, acting on acid anhydrides, in phosphorus-containing anhydrides;GO:0001882//nucleoside binding;GO:0016887//ATPase activity;GO:0017111//nucleoside-tr…	GO:0044237//cellular metabolic process;GO:0009154//purine ribonucleotide catabolic process;GO:1901135//carbohydrate derivative metabolic process;GO:0006753//nucleoside phosphate metabolic process;GO:1901565//organonitrogen compound catabolic process;GO:0010608//posttranscriptional regulation of gene expression;GO:0019693//ribose phosphate metabolic process;GO:0006725//cellular aromatic compound m…
XLOC_043755	TCONS_00072837	PREDICTED: E3 SUMO-protein ligase MMS21 isoform X2 [Nicotiana tomentosiformis]	-	-	-	-	GO:0044464//cell part;GO:0043226//organelle;GO:0005694//chromosome;GO:0005623//cell;GO:0044424//intracellular part;GO:0043228//non-membrane-bounded organelle;GO:0043229//intracellular organelle;GO:0043232//intracellular non-membrane-bounded organelle;GO:0005622//intracellular;GO:0000793//condensed chromosome	GO:0003824//catalytic activity;GO:0016740//transferase activity;GO:0019787//ubiquitin-like protein transferase activity	GO:0048584//positive regulation of response to stimulus;GO:0006310//DNA recombination;GO:0010647//positive regulation of cell communication;GO:0034641//cellular nitrogen compound metabolic process;GO:0051726//regulation of cell cycle;GO:0007275//multicellular organism development;GO:0065007//biological regulation;GO:0044237//cellular metabolic process;GO:0010646//regulation of cell communication;…
XLOC_043768	TCONS_00072854	PREDICTED: serine/threonine-protein phosphatase 4 regulatory subunit 3 isoform X2 [Nicotiana sylvestris]	-	-	-	-	-	-	-
XLOC_043771	TCONS_00072859	PREDICTED: adenosine deaminase-like protein [Nicotiana tomentosiformis]	Metabolism	Nucleotide metabolism	ko00230//Purine metabolism	K01488	-	GO:0003824//catalytic activity;GO:0016810//hydrolase activity, acting on carbon-nitrogen (but not peptide) bonds;GO:0016787//hydrolase activity;GO:0016814//hydrolase activity, acting on carbon-nitrogen (but not peptide) bonds, in cyclic amidines	-
XLOC_043777	TCONS_00072866	Glutathione gamma-glutamylcysteinyltransferase 1 [Gossypium arboreum]	-	-	-	-	-	-	-
XLOC_043793	TCONS_00072882	PREDICTED: cytosolic Fe-S cluster assembly factor narfl [Nicotiana tomentosiformis]	-	-	-	-	GO:0044424//intracellular part;GO:0043226//organelle;GO:0043229//intracellular organelle;GO:0005623//cell;GO:0043227//membrane-bounded organelle;GO:0005622//intracellular;GO:0005737//cytoplasm;GO:0044444//cytoplasmic part;GO:0044464//cell part;GO:0043231//intracellular membrane-bounded organelle	-	GO:0009628//response to abiotic stimulus;GO:0050896//response to stimulus
XLOC_043798	TCONS_00072889	-	-	-	-	-	-	-	-
XLOC_043810	TCONS_00072904	PREDICTED: zinc finger CCCH domain-containing protein 37-like [Nicotiana tabacum]	-	-	-	-	GO:0016020//membrane	GO:1901363//heterocyclic compound binding;GO:0016817//hydrolase activity, acting on acid anhydrides;GO:0016818//hydrolase activity, acting on acid anhydrides, in phosphorus-containing anhydrides;GO:0003824//catalytic activity;GO:0016787//hydrolase activity;GO:0005488//binding;GO:0043167//ion binding;GO:0016462//pyrophosphatase activity;GO:0097159//organic cyclic compound binding;GO:0017111//nucle…	GO:0044763//single-organism cellular process;GO:0051234//establishment of localization;GO:0009987//cellular process;GO:0044699//single-organism process;GO:0051179//localization
XLOC_043847	TCONS_00072966	PREDICTED: zinc finger protein JACKDAW-like isoform X1 [Nicotiana sylvestris]	-	-	-	-	-	-	-
XLOC_043852	TCONS_00072971	-	-	-	-	-	-	-	-
XLOC_043860	TCONS_00072988	PREDICTED: scarecrow-like transcription factor PAT1 [Nicotiana sylvestris]	-	-	-	-	-	-	GO:0043170//macromolecule metabolic process;GO:0044238//primary metabolic process;GO:0009058//biosynthetic process;GO:0044249//cellular biosynthetic process;GO:0006807//nitrogen compound metabolic process;GO:0008152//metabolic process;GO:0097659//nucleic acid-templated transcription;GO:0006139//nucleobase-containing compound metabolic process;GO:0006351//transcription, DNA-templated;GO:0034654//n…
XLOC_043862	TCONS_00072990	PREDICTED: mitogen-activated protein kinase 9-like [Nicotiana tomentosiformis]	-	-	-	-	-	GO:0016773//phosphotransferase activity, alcohol group as acceptor;GO:0016301//kinase activity;GO:0016740//transferase activity;GO:0016772//transferase activity, transferring phosphorus-containing groups;GO:0005488//binding;GO:0004672//protein kinase activity;GO:0036094//small molecule binding;GO:0097159//organic cyclic compound binding;GO:0001882//nucleoside binding;GO:0004871//signal transducer…	GO:0006793//phosphorus metabolic process;GO:0044699//single-organism process;GO:0035556//intracellular signal transduction;GO:0044260//cellular macromolecule metabolic process;GO:0044237//cellular metabolic process;GO:0016310//phosphorylation;GO:0006796//phosphate-containing compound metabolic process;GO:0009987//cellular process;GO:0006468//protein phosphorylation;GO:0007154//cell communication;…
XLOC_043869	TCONS_00073000	PREDICTED: glutamine--tRNA ligase [Nicotiana tomentosiformis]	Genetic Information Processing	Translation	ko00970//Aminoacyl-tRNA biosynthesis	K01886	GO:0044424//intracellular part;GO:0005622//intracellular;GO:0044464//cell part;GO:0005623//cell	GO:0016876//ligase activity, forming aminoacyl-tRNA and related compounds;GO:0001882//nucleoside binding;GO:0016875//ligase activity, forming carbon-oxygen bonds;GO:0004812//aminoacyl-tRNA ligase activity;GO:0036094//small molecule binding;GO:0097367//carbohydrate derivative binding;GO:0032550//purine ribonucleoside binding;GO:0003824//catalytic activity;GO:0001883//purine nucleoside binding;GO:0…	GO:0044267//cellular protein metabolic process;GO:0044281//small molecule metabolic process;GO:0006418//tRNA aminoacylation for protein translation;GO:0043038//amino acid activation;GO:0043604//amide biosynthetic process;GO:0044710//single-organism metabolic process;GO:0009058//biosynthetic process;GO:0034645//cellular macromolecule biosynthetic process;GO:0006518//peptide metabolic process;GO:19…
XLOC_043906	TCONS_00073044	Golgin candidate 6 isoform 1 [Theobroma cacao]	-	-	-	-	-	-	-
XLOC_043916	TCONS_00073055	PREDICTED: BRCT domain-containing protein At4g02110-like isoform X3 [Nicotiana tabacum]	-	-	-	-	-	-	-
XLOC_043918	TCONS_00073058	PREDICTED: protein TIC 100-like [Nicotiana tabacum]	-	-	-	-	GO:0043229//intracellular organelle;GO:0016020//membrane;GO:0042170//plastid membrane;GO:0031975//envelope;GO:0044435//plastid part;GO:0031984//organelle subcompartment;GO:0019866//organelle inner membrane;GO:0044446//intracellular organelle part;GO:0031090//organelle membrane;GO:0009579//thylakoid;GO:0043231//intracellular membrane-bounded organelle;GO:0044424//intracellular part;GO:0043226//org…	GO:0005215//transporter activity;GO:0022892//substrate-specific transporter activity	GO:0003006//developmental process involved in reproduction;GO:0008104//protein localization;GO:0032502//developmental process;GO:1902582//single-organism intracellular transport;GO:0032501//multicellular organismal process;GO:0055085//transmembrane transport;GO:0006810//transport;GO:0000003//reproduction;GO:0044763//single-organism cellular process;GO:0070727//cellular macromolecule localization;…
XLOC_043928	TCONS_00073069	PREDICTED: transmembrane protein 131 homolog isoform X3 [Solanum tuberosum]	-	-	-	-	-	-	-
XLOC_043960	TCONS_00073115	-	-	-	-	-	-	-	-
XLOC_043993	TCONS_00073155	pyridoxamine 5'-phosphate oxidase family protein [Medicago truncatula]	-	-	-	-	-	GO:0000166//nucleotide binding;GO:1901265//nucleoside phosphate binding;GO:0003824//catalytic activity;GO:0032553//ribonucleotide binding;GO:0036094//small molecule binding;GO:0097367//carbohydrate derivative binding;GO:0097159//organic cyclic compound binding;GO:1901363//heterocyclic compound binding;GO:0005488//binding	GO:0044699//single-organism process;GO:0008152//metabolic process;GO:0044710//single-organism metabolic process
XLOC_044007	TCONS_00073174	PREDICTED: histone-lysine N-methyltransferase, H3 lysine-9 specific SUVH1 [Nicotiana tomentosiformis]	Metabolism	Amino acid metabolism	ko00310//Lysine degradation	K11420	GO:0005623//cell;GO:0005622//intracellular;GO:0043228//non-membrane-bounded organelle;GO:0043227//membrane-bounded organelle;GO:0044424//intracellular part;GO:0043232//intracellular non-membrane-bounded organelle;GO:0043226//organelle;GO:0043229//intracellular organelle;GO:0043231//intracellular membrane-bounded organelle;GO:0044464//cell part	GO:0046914//transition metal ion binding;GO:0005488//binding;GO:0016278//lysine N-methyltransferase activity;GO:0008276//protein methyltransferase activity;GO:0016740//transferase activity;GO:0046872//metal ion binding;GO:1901363//heterocyclic compound binding;GO:0008168//methyltransferase activity;GO:0005515//protein binding;GO:0008170//N-methyltransferase activity;GO:0016279//protein-lysine N-m…	GO:1902589//single-organism organelle organization;GO:0016570//histone modification;GO:0044699//single-organism process;GO:0071840//cellular component organization or biogenesis;GO:0019538//protein metabolic process;GO:0043414//macromolecule methylation;GO:0044710//single-organism metabolic process;GO:0008213//protein alkylation;GO:0016568//chromatin modification;GO:0043170//macromolecule metabol…
XLOC_044009	TCONS_00073176	PREDICTED: membrane-bound transcription factor site-1 protease-like [Nicotiana tomentosiformis]	Genetic Information Processing	Folding, sorting and degradation	ko04141//Protein processing in endoplasmic reticulum	K08653	GO:0043227//membrane-bounded organelle;GO:0005622//intracellular;GO:0043226//organelle;GO:0043231//intracellular membrane-bounded organelle;GO:0044424//intracellular part;GO:0043229//intracellular organelle;GO:0044464//cell part;GO:0005623//cell	GO:0070011//peptidase activity, acting on L-amino acid peptides;GO:0008233//peptidase activity;GO:0004175//endopeptidase activity;GO:0003824//catalytic activity;GO:0016787//hydrolase activity	GO:0043170//macromolecule metabolic process;GO:0051604//protein maturation;GO:0050896//response to stimulus;GO:0008152//metabolic process;GO:0016485//protein processing;GO:0006950//response to stress;GO:0006970//response to osmotic stress;GO:0019538//protein metabolic process;GO:0006972//hyperosmotic response;GO:0006508//proteolysis;GO:0010467//gene expression;GO:0071704//organic substance metabo…
XLOC_044020	TCONS_00073191	PREDICTED: cationic amino acid transporter 1-like isoform X1 [Nicotiana tomentosiformis]	-	-	-	-	GO:0016020//membrane;GO:0031224//intrinsic component of membrane;GO:0044425//membrane part	GO:0046943//carboxylic acid transmembrane transporter activity;GO:0008514//organic anion transmembrane transporter activity;GO:0005215//transporter activity;GO:0022891//substrate-specific transmembrane transporter activity;GO:0005342//organic acid transmembrane transporter activity;GO:0008509//anion transmembrane transporter activity;GO:0022892//substrate-specific transporter activity;GO:0022857/…	GO:0006811//ion transport;GO:0051234//establishment of localization;GO:0015849//organic acid transport;GO:0006865//amino acid transport;GO:0006820//anion transport;GO:0046942//carboxylic acid transport;GO:0071702//organic substance transport;GO:0051179//localization;GO:0071705//nitrogen compound transport;GO:0006810//transport;GO:1902578//single-organism localization;GO:0015711//organic anion tra…
XLOC_044028	TCONS_00073204	PREDICTED: ATP-dependent DNA helicase PIF1-like [Nicotiana sylvestris]	-	-	-	-	-	-	-
XLOC_044032	TCONS_00073208	PREDICTED: vam6/Vps39-like protein [Nicotiana tomentosiformis]	-	-	-	-	GO:0030054//cell junction;GO:0005911//cell-cell junction	GO:0098772//molecular function regulator;GO:0030695//GTPase regulator activity;GO:0060589//nucleoside-triphosphatase regulator activity;GO:0030234//enzyme regulator activity	GO:0008104//protein localization;GO:0045184//establishment of protein localization;GO:0065007//biological regulation;GO:0050789//regulation of biological process;GO:0015031//protein transport;GO:0033036//macromolecule localization;GO:0071702//organic substance transport;GO:0006810//transport;GO:0051234//establishment of localization;GO:0019222//regulation of metabolic process;GO:0051179//localiza…
XLOC_044063	TCONS_00073242	PREDICTED: uncharacterized protein LOC104236835 [Nicotiana sylvestris]	-	-	-	-	-	-	-
XLOC_044080	TCONS_00073263	Polypeptide N-acetylgalactosaminyltransferase 35A [Gossypium arboreum]	-	-	-	-	-	-	-
XLOC_044081	TCONS_00073264	OSJNBa0009K15.17 [Oryza sativa Japonica Group]	-	-	-	-	-	-	-
XLOC_044086	TCONS_00073272	PREDICTED: F-box/LRR-repeat protein 13 isoform X2 [Nicotiana tomentosiformis]	-	-	-	-	-	-	-
XLOC_044093	TCONS_00073279	PREDICTED: nuclear cap-binding protein subunit 2-like [Nicotiana sylvestris]	Genetic Information Processing	Transcription;Translation	ko03013//RNA transport;ko03040//Spliceosome;ko03015//mRNA surveillance pathway	K12883	GO:0034518//RNA cap binding complex;GO:0043234//protein complex;GO:0032991//macromolecular complex	GO:0003676//nucleic acid binding;GO:0003723//RNA binding;GO:0005488//binding;GO:0097159//organic cyclic compound binding;GO:1901363//heterocyclic compound binding;GO:0036094//small molecule binding	GO:0008380//RNA splicing;GO:0080090//regulation of primary metabolic process;GO:0008152//metabolic process;GO:0034248//regulation of cellular amide metabolic process;GO:0071359//cellular response to dsRNA;GO:0051171//regulation of nitrogen compound metabolic process;GO:0051716//cellular response to stimulus;GO:0051248//negative regulation of protein metabolic process;GO:0010605//negative regulati…
XLOC_044095	TCONS_00073281	PREDICTED: myosin-6-like isoform X2 [Nicotiana sylvestris]	-	-	-	-	GO:0005856//cytoskeleton;GO:0005622//intracellular;GO:0043228//non-membrane-bounded organelle;GO:0043232//intracellular non-membrane-bounded organelle;GO:0044424//intracellular part;GO:0043229//intracellular organelle;GO:0044464//cell part;GO:0043226//organelle;GO:0005623//cell;GO:0015629//actin cytoskeleton	GO:0032549//ribonucleoside binding;GO:0097367//carbohydrate derivative binding;GO:0008092//cytoskeletal protein binding;GO:0016817//hydrolase activity, acting on acid anhydrides;GO:0003824//catalytic activity;GO:0016462//pyrophosphatase activity;GO:0016787//hydrolase activity;GO:0001883//purine nucleoside binding;GO:0005515//protein binding;GO:1901363//heterocyclic compound binding;GO:0097159//or…	-
XLOC_044106	TCONS_00073293	PREDICTED: cell number regulator 2 [Nicotiana tomentosiformis]	-	-	-	-	-	-	-
XLOC_044117	TCONS_00073305	-	-	-	-	-	-	-	-
XLOC_044123	TCONS_00073311	-	-	-	-	-	-	-	-
XLOC_044158	TCONS_00073354	PREDICTED: zinc finger CCCH domain-containing protein 37-like, partial [Nicotiana tabacum]	-	-	-	-	GO:0031224//intrinsic component of membrane;GO:0016020//membrane;GO:0044425//membrane part	GO:0022857//transmembrane transporter activity;GO:0003824//catalytic activity;GO:0032549//ribonucleoside binding;GO:0001882//nucleoside binding;GO:0005488//binding;GO:0097159//organic cyclic compound binding;GO:0015405//P-P-bond-hydrolysis-driven transmembrane transporter activity;GO:0016818//hydrolase activity, acting on acid anhydrides, in phosphorus-containing anhydrides;GO:0036094//small mole…	GO:0009117//nucleotide metabolic process;GO:0051234//establishment of localization;GO:0009261//ribonucleotide catabolic process;GO:0044248//cellular catabolic process;GO:0009154//purine ribonucleotide catabolic process;GO:0006753//nucleoside phosphate metabolic process;GO:0009987//cellular process;GO:0044763//single-organism cellular process;GO:0006163//purine nucleotide metabolic process;GO:0051…
XLOC_044174	TCONS_00073381	PREDICTED: serine carboxypeptidase-like [Nicotiana sylvestris]	-	-	-	-	-	GO:0008233//peptidase activity;GO:0003824//catalytic activity;GO:0004180//carboxypeptidase activity;GO:0008238//exopeptidase activity;GO:0070011//peptidase activity, acting on L-amino acid peptides;GO:0016787//hydrolase activity	GO:0051604//protein maturation;GO:0019538//protein metabolic process;GO:0006508//proteolysis;GO:0010467//gene expression;GO:0043170//macromolecule metabolic process;GO:0008152//metabolic process;GO:0044238//primary metabolic process;GO:0071704//organic substance metabolic process;GO:0016485//protein processing
XLOC_044177	TCONS_00073384	hydroxyproline-rich glycoprotein family protein [Medicago truncatula]	-	-	-	-	GO:0005623//cell;GO:0044464//cell part;GO:0005622//intracellular;GO:0044424//intracellular part;GO:0016020//membrane	-	-
XLOC_044182	TCONS_00073392	-	-	-	-	-	-	-	-
XLOC_044193	TCONS_00073410	PLATZ transcription factor family protein isoform 5, partial [Theobroma cacao]	-	-	-	-	-	-	-
XLOC_044212	TCONS_00073437	PREDICTED: DNA damage-inducible protein 1 [Nicotiana tomentosiformis]	-	-	-	-	GO:0043231//intracellular membrane-bounded organelle;GO:0043229//intracellular organelle;GO:0044444//cytoplasmic part;GO:0005737//cytoplasm;GO:0005622//intracellular;GO:0043227//membrane-bounded organelle;GO:0043226//organelle;GO:0005623//cell;GO:0044424//intracellular part;GO:0044464//cell part	GO:0005515//protein binding;GO:0008233//peptidase activity;GO:0043130//ubiquitin binding;GO:0016787//hydrolase activity;GO:0070011//peptidase activity, acting on L-amino acid peptides;GO:0004175//endopeptidase activity;GO:0005488//binding;GO:0003824//catalytic activity;GO:0032182//ubiquitin-like protein binding	GO:0051604//protein maturation;GO:0010038//response to metal ion;GO:0016485//protein processing;GO:0050896//response to stimulus;GO:0019538//protein metabolic process;GO:0010035//response to inorganic substance;GO:0006508//proteolysis;GO:0043170//macromolecule metabolic process;GO:0042221//response to chemical;GO:0044238//primary metabolic process;GO:0010467//gene expression;GO:0071704//organic s…
XLOC_044230	TCONS_00073461	PREDICTED: uridine kinase-like protein 3 isoform X2 [Nicotiana tomentosiformis]	Metabolism	Nucleotide metabolism	ko00240//Pyrimidine metabolism	K00876	-	GO:0019206//nucleoside kinase activity;GO:0036094//small molecule binding;GO:0032550//purine ribonucleoside binding;GO:0001883//purine nucleoside binding;GO:0016301//kinase activity;GO:0005488//binding;GO:0001882//nucleoside binding;GO:0032549//ribonucleoside binding;GO:0016740//transferase activity;GO:0019205//nucleobase-containing compound kinase activity;GO:1901363//heterocyclic compound bindi…	GO:0009174//pyrimidine ribonucleoside monophosphate biosynthetic process;GO:0006725//cellular aromatic compound metabolic process;GO:0008152//metabolic process;GO:0006241//CTP biosynthetic process;GO:0006793//phosphorus metabolic process;GO:1901659//glycosyl compound biosynthetic process;GO:0044271//cellular nitrogen compound biosynthetic process;GO:0009220//pyrimidine ribonucleotide biosynthetic…
XLOC_044294	TCONS_00073543	PREDICTED: calpain-type cysteine protease DEK1, partial [Nicotiana tomentosiformis]	-	-	-	-	GO:0005623//cell;GO:0044464//cell part	GO:0004197//cysteine-type endopeptidase activity;GO:0004175//endopeptidase activity;GO:0003824//catalytic activity;GO:0008233//peptidase activity;GO:0016787//hydrolase activity;GO:0008234//cysteine-type peptidase activity;GO:0070011//peptidase activity, acting on L-amino acid peptides	GO:0051604//protein maturation;GO:0019538//protein metabolic process;GO:0010467//gene expression;GO:0043170//macromolecule metabolic process;GO:0071704//organic substance metabolic process;GO:0008152//metabolic process;GO:0006508//proteolysis;GO:0016485//protein processing;GO:0044238//primary metabolic process
XLOC_044304	TCONS_00073554	PREDICTED: branched-chain-amino-acid aminotransferase 3, chloroplastic-like [Nicotiana tomentosiformis]	Metabolism	Metabolism of cofactors and vitamins;Amino acid metabolism;Global and Overview	ko01230//Biosynthesis of amino acids;ko00280//Valine, leucine and isoleucine degradation;ko00290//Valine, leucine and isoleucine biosynthesis;ko01210//2-Oxocarboxylic acid metabolism;ko00270//Cysteine and methionine metabolism;ko00770//Pantothenate and CoA biosynthesis	K00826	-	GO:0016769//transferase activity, transferring nitrogenous groups;GO:0008483//transaminase activity;GO:0003824//catalytic activity;GO:0016740//transferase activity;GO:0004084//branched-chain-amino-acid transaminase activity	GO:0008152//metabolic process
XLOC_044347	TCONS_00073611	PREDICTED: probable protein phosphatase CG10417, partial [Nicotiana sylvestris]	-	-	-	-	-	-	-
XLOC_044352	TCONS_00073617	BnaC08g00870D [Brassica napus]	-	-	-	-	-	-	-
XLOC_044361	TCONS_00073629	PREDICTED: homeobox protein Hox-B3-like [Elaeis guineensis]	-	-	-	-	GO:0005622//intracellular;GO:0043227//membrane-bounded organelle;GO:0043229//intracellular organelle;GO:0043226//organelle;GO:0044424//intracellular part;GO:0043231//intracellular membrane-bounded organelle;GO:0005623//cell;GO:0044464//cell part	-	-
XLOC_044388	TCONS_00073668	-	-	-	-	-	-	-	-
XLOC_044389	TCONS_00073670	Ribonuclease H1, N-terminal [Cynara cardunculus var. scolymus] [Cynara cardunculus]	-	-	-	-	-	GO:0097159//organic cyclic compound binding;GO:0004518//nuclease activity;GO:0016891//endoribonuclease activity, producing 5'-phosphomonoesters;GO:0005488//binding;GO:0004519//endonuclease activity;GO:0004521//endoribonuclease activity;GO:0016788//hydrolase activity, acting on ester bonds;GO:0016787//hydrolase activity;GO:0004540//ribonuclease activity;GO:0003824//catalytic activity;GO:0016893//e…	GO:0044238//primary metabolic process;GO:0044260//cellular macromolecule metabolic process;GO:0090501//RNA phosphodiester bond hydrolysis;GO:0006807//nitrogen compound metabolic process;GO:0090305//nucleic acid phosphodiester bond hydrolysis;GO:0016070//RNA metabolic process;GO:0090304//nucleic acid metabolic process;GO:0034641//cellular nitrogen compound metabolic process;GO:0046483//heterocycle…
XLOC_044393	TCONS_00073674	PREDICTED: probable LRR receptor-like serine/threonine-protein kinase RFK1 isoform X3 [Nicotiana tomentosiformis]	-	-	-	-	-	-	-
XLOC_044395	TCONS_00073677	PREDICTED: dihydroorotate dehydrogenase (quinone), mitochondrial [Nicotiana sylvestris]	Metabolism	Nucleotide metabolism	ko00240//Pyrimidine metabolism	K00254	-	GO:0016491//oxidoreductase activity;GO:0003824//catalytic activity;GO:0016627//oxidoreductase activity, acting on the CH-CH group of donors;GO:0004152//dihydroorotate dehydrogenase activity;GO:0016635//oxidoreductase activity, acting on the CH-CH group of donors, quinone or related compound as acceptor	GO:0044237//cellular metabolic process;GO:1901576//organic substance biosynthetic process;GO:0009123//nucleoside monophosphate metabolic process;GO:0044699//single-organism process;GO:0034641//cellular nitrogen compound metabolic process;GO:0006725//cellular aromatic compound metabolic process;GO:0044249//cellular biosynthetic process;GO:0008152//metabolic process;GO:0009124//nucleoside monophosp…
XLOC_044396	TCONS_00073681	-	-	-	-	-	-	-	-
XLOC_044398	TCONS_00073683	PREDICTED: uncharacterized aarF domain-containing protein kinase At1g71810, chloroplastic-like isoform X3 [Nicotiana tabacum]	-	-	-	-	-	GO:0003824//catalytic activity;GO:1901363//heterocyclic compound binding;GO:0001883//purine nucleoside binding;GO:0001882//nucleoside binding;GO:0016740//transferase activity;GO:0005488//binding;GO:0016301//kinase activity;GO:0016772//transferase activity, transferring phosphorus-containing groups;GO:0097367//carbohydrate derivative binding;GO:0097159//organic cyclic compound binding;GO:0032549//…	GO:0009987//cellular process;GO:0008152//metabolic process;GO:0044238//primary metabolic process;GO:0071704//organic substance metabolic process;GO:0043170//macromolecule metabolic process;GO:0006464//cellular protein modification process;GO:0019538//protein metabolic process;GO:0044237//cellular metabolic process;GO:0043412//macromolecule modification;GO:0036211//protein modification process;GO:…
XLOC_044410	TCONS_00073702	PREDICTED: 30S ribosomal protein S5-like [Nicotiana tabacum]	-	-	-	-	GO:0044422//organelle part;GO:0044444//cytoplasmic part;GO:0009526//plastid envelope;GO:0044424//intracellular part;GO:0005622//intracellular;GO:0009536//plastid;GO:0031975//envelope;GO:0005737//cytoplasm;GO:0031967//organelle envelope;GO:0043226//organelle;GO:0044446//intracellular organelle part;GO:0044464//cell part;GO:0043231//intracellular membrane-bounded organelle;GO:0043229//intracellular…	-	-
XLOC_044417	TCONS_00073710	PREDICTED: beta-arabinofuranosyltransferase RAY1 isoform X2 [Nicotiana tabacum]	-	-	-	-	-	-	-
XLOC_044429	TCONS_00073733	PREDICTED: zinc finger CCCH domain-containing protein 15 homolog [Nicotiana tomentosiformis]	-	-	-	-	-	-	-
XLOC_044437	TCONS_00073742	PREDICTED: AP-4 complex subunit sigma [Vigna radiata var. radiata] [Vigna radiata]	-	-	-	-	-	GO:0022892//substrate-specific transporter activity;GO:0005215//transporter activity	GO:0051179//localization;GO:0008104//protein localization;GO:0051234//establishment of localization;GO:0045184//establishment of protein localization;GO:0033036//macromolecule localization
XLOC_044445	TCONS_00073751	PREDICTED: transcription factor TCP5 [Nicotiana tomentosiformis]	-	-	-	-	-	-	-
XLOC_044447	TCONS_00073755	PREDICTED: ubiquinone biosynthesis protein COQ4 homolog, mitochondrial-like isoform X1 [Nicotiana sylvestris]	-	-	-	-	GO:0044444//cytoplasmic part;GO:0044429//mitochondrial part;GO:0005737//cytoplasm;GO:0005743//mitochondrial inner membrane;GO:0005623//cell;GO:0044422//organelle part;GO:0043229//intracellular organelle;GO:0043226//organelle;GO:0019866//organelle inner membrane;GO:0044464//cell part;GO:0005740//mitochondrial envelope;GO:0031090//organelle membrane;GO:0005622//intracellular;GO:0043227//membrane-bo…	-	GO:0009987//cellular process;GO:0044763//single-organism cellular process;GO:0051186//cofactor metabolic process;GO:0042180//cellular ketone metabolic process;GO:0044281//small molecule metabolic process;GO:0008152//metabolic process;GO:0044237//cellular metabolic process;GO:0006743//ubiquinone metabolic process;GO:0006732//coenzyme metabolic process;GO:0044699//single-organism process;GO:0044710…
XLOC_044454	TCONS_00073763	PREDICTED: ABC transporter G family member 11-like, partial [Nicotiana tomentosiformis]	-	-	-	-	-	-	-
XLOC_044466	TCONS_00073780	PREDICTED: tubulin alpha-3 chain [Nicotiana tomentosiformis]	Cellular Processes	Transport and catabolism	ko04145//Phagosome	K07374	GO:0005622//intracellular;GO:0043228//non-membrane-bounded organelle;GO:0005623//cell;GO:0015630//microtubule cytoskeleton;GO:0044464//cell part;GO:0044424//intracellular part;GO:0043229//intracellular organelle;GO:0043232//intracellular non-membrane-bounded organelle;GO:0005856//cytoskeleton;GO:0032991//macromolecular complex;GO:0043226//organelle	GO:1901363//heterocyclic compound binding;GO:0001883//purine nucleoside binding;GO:0016817//hydrolase activity, acting on acid anhydrides;GO:0097159//organic cyclic compound binding;GO:0005488//binding;GO:0036094//small molecule binding;GO:0001882//nucleoside binding;GO:0016462//pyrophosphatase activity;GO:0005198//structural molecule activity;GO:0032549//ribonucleoside binding;GO:0016818//hydrol…	GO:0034641//cellular nitrogen compound metabolic process;GO:0016043//cellular component organization;GO:0009117//nucleotide metabolic process;GO:0009056//catabolic process;GO:0009987//cellular process;GO:0072521//purine-containing compound metabolic process;GO:0009261//ribonucleotide catabolic process;GO:0006753//nucleoside phosphate metabolic process;GO:0043623//cellular protein complex assembly…
XLOC_044479	TCONS_00073797	-	-	-	-	-	-	-	-
XLOC_044488	TCONS_00073808	PREDICTED: myosin-binding protein 7-like [Nicotiana tabacum]	-	-	-	-	-	-	-
XLOC_044508	TCONS_00073854	PREDICTED: signal recognition particle 54 kDa protein, chloroplastic [Nicotiana tabacum]	Genetic Information Processing	Folding, sorting and degradation	ko03060//Protein export	K03106	GO:1990904//ribonucleoprotein complex;GO:0005623//cell;GO:0044424//intracellular part;GO:0030529//intracellular ribonucleoprotein complex;GO:0005622//intracellular;GO:0048500//signal recognition particle;GO:0044444//cytoplasmic part;GO:0005737//cytoplasm;GO:0032991//macromolecular complex;GO:0044464//cell part	GO:0016787//hydrolase activity;GO:0001883//purine nucleoside binding;GO:0032549//ribonucleoside binding;GO:0003676//nucleic acid binding;GO:1901363//heterocyclic compound binding;GO:0032550//purine ribonucleoside binding;GO:0003723//RNA binding;GO:0001882//nucleoside binding;GO:0016462//pyrophosphatase activity;GO:0005488//binding;GO:0016817//hydrolase activity, acting on acid anhydrides;GO:00360…	GO:0071840//cellular component organization or biogenesis;GO:0072521//purine-containing compound metabolic process;GO:0006725//cellular aromatic compound metabolic process;GO:0072523//purine-containing compound catabolic process;GO:0051234//establishment of localization;GO:0006612//protein targeting to membrane;GO:1901361//organic cyclic compound catabolic process;GO:0055086//nucleobase-containin…
XLOC_044521	TCONS_00073875	PREDICTED: cell division protein FtsZ homolog 1, chloroplastic-like [Nicotiana sylvestris]	-	-	-	-	GO:0005856//cytoskeleton;GO:0015630//microtubule cytoskeleton;GO:0044464//cell part;GO:0043228//non-membrane-bounded organelle;GO:0044424//intracellular part;GO:0043229//intracellular organelle;GO:0032991//macromolecular complex;GO:0043232//intracellular non-membrane-bounded organelle;GO:0005623//cell;GO:0043226//organelle;GO:0005622//intracellular	GO:0016818//hydrolase activity, acting on acid anhydrides, in phosphorus-containing anhydrides;GO:0016787//hydrolase activity;GO:0097159//organic cyclic compound binding;GO:0001883//purine nucleoside binding;GO:0005488//binding;GO:0097367//carbohydrate derivative binding;GO:0001882//nucleoside binding;GO:0036094//small molecule binding;GO:0016817//hydrolase activity, acting on acid anhydrides;GO:…	GO:0022607//cellular component assembly;GO:0008152//metabolic process;GO:0009056//catabolic process;GO:0043933//macromolecular complex subunit organization;GO:1901136//carbohydrate derivative catabolic process;GO:0016043//cellular component organization;GO:1901135//carbohydrate derivative metabolic process;GO:1901361//organic cyclic compound catabolic process;GO:0034641//cellular nitrogen compoun…
XLOC_044540	TCONS_00073912	-	-	-	-	-	-	-	-
XLOC_044551	TCONS_00073925	PREDICTED: low affinity sulfate transporter 3-like [Nicotiana tomentosiformis]	-	-	-	-	GO:0016020//membrane;GO:0031224//intrinsic component of membrane;GO:0044425//membrane part	GO:0015291//secondary active transmembrane transporter activity;GO:0008509//anion transmembrane transporter activity;GO:0015103//inorganic anion transmembrane transporter activity;GO:0022857//transmembrane transporter activity;GO:0022804//active transmembrane transporter activity;GO:0022891//substrate-specific transmembrane transporter activity;GO:0005215//transporter activity;GO:0022892//substra…	GO:0051234//establishment of localization;GO:0044763//single-organism cellular process;GO:0044699//single-organism process;GO:0006820//anion transport;GO:0015698//inorganic anion transport;GO:0072348//sulfur compound transport;GO:0051179//localization;GO:0006810//transport;GO:0008272//sulfate transport;GO:1902578//single-organism localization;GO:0006811//ion transport;GO:0044765//single-organism …
XLOC_044572	TCONS_00073958	PREDICTED: CAS1 domain-containing protein 1-like isoform X3 [Nicotiana tomentosiformis]	-	-	-	-	-	-	-
XLOC_044589	TCONS_00073983	PREDICTED: MADS-box transcription factor 23-like [Nicotiana sylvestris]	-	-	-	-	-	-	-
XLOC_044602	TCONS_00073998	Ras family protein [Helicosporidium sp. ATCC 50920]	-	-	-	-	-	-	-
XLOC_044614	TCONS_00074016	DUF538 family protein [Medicago truncatula]	-	-	-	-	-	-	-
XLOC_044621	TCONS_00074023	PREDICTED: phosphoglucomutase, cytoplasmic-like, partial [Nicotiana tabacum]	Metabolism	Nucleotide metabolism;Carbohydrate metabolism	ko00500//Starch and sucrose metabolism;ko00010//Glycolysis / Gluconeogenesis;ko00230//Purine metabolism;ko00030//Pentose phosphate pathway;ko00520//Amino sugar and nucleotide sugar metabolism;ko00052//Galactose metabolism	K01835	GO:0005576//extracellular region;GO:0043226//organelle;GO:0043227//membrane-bounded organelle;GO:0043231//intracellular membrane-bounded organelle;GO:0009536//plastid;GO:0016020//membrane;GO:0044424//intracellular part;GO:0005737//cytoplasm;GO:0005622//intracellular;GO:0043229//intracellular organelle;GO:0044444//cytoplasmic part;GO:0005623//cell;GO:0044464//cell part	GO:0046872//metal ion binding;GO:0016868//intramolecular transferase activity, phosphotransferases;GO:0016853//isomerase activity;GO:0003824//catalytic activity;GO:0043167//ion binding;GO:0016866//intramolecular transferase activity;GO:0043169//cation binding;GO:0005488//binding	GO:0032501//multicellular organismal process;GO:0042221//response to chemical;GO:0010038//response to metal ion;GO:0019318//hexose metabolic process;GO:0005975//carbohydrate metabolic process;GO:0007275//multicellular organism development;GO:0044710//single-organism metabolic process;GO:0008152//metabolic process;GO:0071704//organic substance metabolic process;GO:0005996//monosaccharide metabolic…
XLOC_044644	TCONS_00074059	PREDICTED: pleiotropic drug resistance protein 1 [Nicotiana sylvestris]	-	-	-	-	-	GO:0001882//nucleoside binding;GO:0097159//organic cyclic compound binding;GO:1901363//heterocyclic compound binding;GO:0001883//purine nucleoside binding;GO:0032550//purine ribonucleoside binding;GO:0016817//hydrolase activity, acting on acid anhydrides;GO:0016818//hydrolase activity, acting on acid anhydrides, in phosphorus-containing anhydrides;GO:0036094//small molecule binding;GO:0097367//ca…	GO:0006793//phosphorus metabolic process;GO:0019637//organophosphate metabolic process;GO:0072523//purine-containing compound catabolic process;GO:0044238//primary metabolic process;GO:0034655//nucleobase-containing compound catabolic process;GO:0009987//cellular process;GO:0044270//cellular nitrogen compound catabolic process;GO:0046483//heterocycle metabolic process;GO:1901360//organic cyclic c…
XLOC_044696	TCONS_00074146	PREDICTED: zinc finger protein GIS2-like isoform X1 [Nicotiana tomentosiformis]	-	-	-	-	-	-	-
XLOC_044701	TCONS_00074153	ABC transporter C family protein, partial [Medicago truncatula]	-	-	-	-	-	GO:0003824//catalytic activity;GO:0042626//ATPase activity, coupled to transmembrane movement of substances;GO:0022857//transmembrane transporter activity;GO:0015399//primary active transmembrane transporter activity;GO:0016818//hydrolase activity, acting on acid anhydrides, in phosphorus-containing anhydrides;GO:0036094//small molecule binding;GO:0017111//nucleoside-triphosphatase activity;GO:00…	GO:0006793//phosphorus metabolic process;GO:1902578//single-organism localization;GO:0034655//nucleobase-containing compound catabolic process;GO:1901361//organic cyclic compound catabolic process;GO:1901292//nucleoside phosphate catabolic process;GO:0009259//ribonucleotide metabolic process;GO:1901135//carbohydrate derivative metabolic process;GO:1901564//organonitrogen compound metabolic proces…
XLOC_044750	TCONS_00074232	PREDICTED: uncharacterized mitochondrial protein AtMg00810-like, partial [Nicotiana tabacum]	Organismal Systems	Environmental adaptation	ko04626//Plant-pathogen interaction	K13420	-	-	-
XLOC_044755	TCONS_00074238	PREDICTED: myosin-2 heavy chain, non muscle-like [Nicotiana sylvestris]	-	-	-	-	-	-	-
XLOC_044766	TCONS_00074253	PREDICTED: uncharacterized protein LOC104225980 isoform X1 [Nicotiana sylvestris]	-	-	-	-	-	-	-
XLOC_044767	TCONS_00074254	BnaCnng60640D [Brassica napus]	-	-	-	-	-	-	-
XLOC_044773	TCONS_00074268	PREDICTED: 3-ketodihydrosphingosine reductase-like [Nicotiana tabacum]	-	-	-	-	-	GO:0003824//catalytic activity	GO:0008152//metabolic process;GO:0044699//single-organism process;GO:0044710//single-organism metabolic process
XLOC_044804	TCONS_00074325	PREDICTED: peptidyl-prolyl cis-trans isomerase FKBP43 [Nicotiana sylvestris]	Genetic Information Processing	Replication and repair	ko03420//Nucleotide excision repair;ko03430//Mismatch repair;ko03030//DNA replication;ko03440//Homologous recombination	K07466	-	-	-
XLOC_044856	TCONS_00074415	-	-	-	-	-	-	-	-
XLOC_044862	TCONS_00074426	PREDICTED: TBC1 domain family member 17-like isoform X1 [Nicotiana sylvestris]	-	-	-	-	-	GO:0098772//molecular function regulator;GO:0030695//GTPase regulator activity;GO:0060589//nucleoside-triphosphatase regulator activity;GO:0005096//GTPase activator activity;GO:0030234//enzyme regulator activity;GO:0008047//enzyme activator activity	GO:0065009//regulation of molecular function;GO:0043087//regulation of GTPase activity;GO:0051336//regulation of hydrolase activity;GO:0050790//regulation of catalytic activity;GO:0050789//regulation of biological process;GO:0065007//biological regulation;GO:0019222//regulation of metabolic process
XLOC_044880	TCONS_00074484	PREDICTED: uncharacterized protein LOC104250141 [Nicotiana sylvestris]	-	-	-	-	-	-	-
XLOC_044920	TCONS_00074560	Zinc finger, C2H2 [Cynara cardunculus var. scolymus] [Cynara cardunculus]	-	-	-	-	-	GO:0043169//cation binding;GO:0005488//binding;GO:0043167//ion binding	-
XLOC_045010	TCONS_00074711	PREDICTED: nucleomorphin-like [Nicotiana tomentosiformis]	-	-	-	-	-	-	-
XLOC_045021	TCONS_00074724	PREDICTED: probable ribosome biogenesis protein RLP24 [Jatropha curcas]	Genetic Information Processing	Translation	ko03010//Ribosome	K02896	-	-	-
XLOC_045043	TCONS_00074759	PREDICTED: pre-mRNA-processing-splicing factor 8-like [Nicotiana tomentosiformis]	Genetic Information Processing	Transcription	ko03040//Spliceosome	K12856	GO:0005911//cell-cell junction;GO:0005622//intracellular;GO:0044464//cell part;GO:0044424//intracellular part;GO:0005623//cell;GO:0030054//cell junction;GO:1990904//ribonucleoprotein complex;GO:0032991//macromolecular complex;GO:0030529//intracellular ribonucleoprotein complex	GO:0003723//RNA binding;GO:0097159//organic cyclic compound binding;GO:1901363//heterocyclic compound binding;GO:0003676//nucleic acid binding;GO:0005488//binding;GO:0017069//snRNA binding	GO:0034641//cellular nitrogen compound metabolic process;GO:0006139//nucleobase-containing compound metabolic process;GO:1901360//organic cyclic compound metabolic process;GO:0008380//RNA splicing;GO:0006396//RNA processing;GO:0006725//cellular aromatic compound metabolic process;GO:0009987//cellular process;GO:0006807//nitrogen compound metabolic process;GO:0044260//cellular macromolecule metabo…
XLOC_045072	TCONS_00074816	Transposon Ty3-G Gag-Pol polyprotein [Cajanus cajan]	-	-	-	-	-	-	-
XLOC_045080	TCONS_00074827	reverse transcriptase family member [Glycine max]	-	-	-	-	-	-	-
XLOC_045089	TCONS_00074838	PREDICTED: LINE-1 retrotransposable element ORF2 protein [Nicotiana tomentosiformis]	-	-	-	-	-	-	-
XLOC_045158	TCONS_00074941	PREDICTED: 50S ribosomal protein L5, chloroplastic-like isoform X2 [Nicotiana tomentosiformis]	Genetic Information Processing	Translation	ko03010//Ribosome	K02931	GO:0009526//plastid envelope;GO:0009532//plastid stroma;GO:0005623//cell;GO:1990904//ribonucleoprotein complex;GO:0043231//intracellular membrane-bounded organelle;GO:0005622//intracellular;GO:0005737//cytoplasm;GO:0030529//intracellular ribonucleoprotein complex;GO:0044446//intracellular organelle part;GO:0044444//cytoplasmic part;GO:0044464//cell part;GO:0031967//organelle envelope;GO:0009536//…	GO:0005198//structural molecule activity	GO:0071704//organic substance metabolic process;GO:0008152//metabolic process;GO:0010467//gene expression;GO:0043170//macromolecule metabolic process
XLOC_045219	TCONS_00075051	-	-	-	-	-	-	-	-
XLOC_045242	TCONS_00075087	-	-	-	-	-	-	-	-
XLOC_045315	TCONS_00075247	PREDICTED: cytadherence high molecular weight protein 1-like isoform X1 [Malus domestica]	-	-	-	-	-	-	-
XLOC_045319	TCONS_00075253	PREDICTED: mucin-17-like isoform X1 [Nicotiana sylvestris]	-	-	-	-	-	-	-
XLOC_045323	TCONS_00075270	RNase H family protein [Solanum demissum]	-	-	-	-	-	-	-
XLOC_045353	TCONS_00075323	hypothetical protein Csa_4G664390 [Cucumis sativus]	-	-	-	-	-	-	-
XLOC_045354	TCONS_00075324	-	-	-	-	-	-	-	-
XLOC_045367	TCONS_00075355	-	-	-	-	-	-	-	-
XLOC_045369	TCONS_00075358	PREDICTED: probable protein phosphatase 2C 28 isoform X2 [Nicotiana sylvestris]	-	-	-	-	-	-	-
XLOC_045377	TCONS_00075367	-	-	-	-	-	-	-	-
XLOC_045473	TCONS_00075565	PREDICTED: cysteine proteinase inhibitor B-like [Nicotiana tomentosiformis]	-	-	-	-	-	-	-
XLOC_045649	TCONS_00075899	-	-	-	-	-	-	-	-
XLOC_045664	TCONS_00075929	BnaA05g27460D [Brassica napus]	-	-	-	-	-	-	-
XLOC_045677	TCONS_00075943	hypothetical protein NitaMp035 [Nicotiana tabacum]	-	-	-	-	-	-	-
XLOC_045678	TCONS_00075945	histidine-tRNA ligase [Arabidopsis thaliana]	-	-	-	-	-	-	-
XLOC_045732	TCONS_00076031	-	-	-	-	-	-	-	-
XLOC_045744	TCONS_00076058	PREDICTED: probable trehalase [Nicotiana sylvestris]	Metabolism	Carbohydrate metabolism	ko00500//Starch and sucrose metabolism	K01194	-	GO:0003824//catalytic activity;GO:0016787//hydrolase activity;GO:0004553//hydrolase activity, hydrolyzing O-glycosyl compounds;GO:0016798//hydrolase activity, acting on glycosyl bonds;GO:0015927//trehalase activity	GO:0005984//disaccharide metabolic process;GO:0009311//oligosaccharide metabolic process;GO:0071704//organic substance metabolic process;GO:0044262//cellular carbohydrate metabolic process;GO:0009987//cellular process;GO:0044723//single-organism carbohydrate metabolic process;GO:0044763//single-organism cellular process;GO:0008152//metabolic process;GO:0044699//single-organism process;GO:0005975/…
XLOC_045802	TCONS_00076136	Prefoldin chaperone subunit family protein [Theobroma cacao]	-	-	-	-	GO:0043234//protein complex;GO:0032991//macromolecular complex	GO:0005488//binding;GO:0005515//protein binding	GO:0009987//cellular process;GO:0044267//cellular protein metabolic process;GO:0044238//primary metabolic process;GO:0044260//cellular macromolecule metabolic process;GO:0071704//organic substance metabolic process;GO:0019538//protein metabolic process;GO:0043170//macromolecule metabolic process;GO:0008152//metabolic process;GO:0044237//cellular metabolic process
XLOC_045834	TCONS_00076178	PREDICTED: K(+) efflux antiporter 3, chloroplastic-like isoform X4 [Nicotiana tomentosiformis]	-	-	-	-	GO:0016020//membrane;GO:0044425//membrane part;GO:0031224//intrinsic component of membrane	GO:0008324//cation transmembrane transporter activity;GO:0015075//ion transmembrane transporter activity;GO:0022891//substrate-specific transmembrane transporter activity;GO:0022892//substrate-specific transporter activity;GO:0005215//transporter activity;GO:0022857//transmembrane transporter activity;GO:0022890//inorganic cation transmembrane transporter activity;GO:0015078//hydrogen ion transme…	GO:0051179//localization;GO:0015992//proton transport;GO:0006810//transport;GO:0015672//monovalent inorganic cation transport;GO:0044699//single-organism process;GO:0006811//ion transport;GO:0006812//cation transport;GO:1902578//single-organism localization;GO:0044763//single-organism cellular process;GO:0030001//metal ion transport;GO:0009987//cellular process;GO:0051234//establishment of locali…
XLOC_045982	TCONS_00076438	PREDICTED: probable protein phosphatase 2C 75 [Solanum tuberosum]	Environmental Information Processing	Signal transduction	ko04075//Plant hormone signal transduction	K14497	-	-	-
XLOC_045995	TCONS_00076478	PREDICTED: mucin-2-like [Nicotiana tabacum]	-	-	-	-	-	-	-
XLOC_046000	TCONS_00076485	-	-	-	-	-	-	-	-
XLOC_046029	TCONS_00076541	PREDICTED: cysteine-rich and transmembrane domain-containing protein A [Nicotiana tomentosiformis]	-	-	-	-	-	-	-
XLOC_046163	TCONS_00076813	PREDICTED: feruloyl CoA ortho-hydroxylase 2-like [Nicotiana tabacum]	-	-	-	-	-	GO:0043169//cation binding;GO:0005488//binding;GO:0043167//ion binding;GO:0003824//catalytic activity;GO:0046872//metal ion binding;GO:0046914//transition metal ion binding;GO:0016491//oxidoreductase activity;GO:0016705//oxidoreductase activity, acting on paired donors, with incorporation or reduction of molecular oxygen	GO:0044710//single-organism metabolic process;GO:0008152//metabolic process;GO:0044699//single-organism process
XLOC_046247	TCONS_00076952	PREDICTED: uncharacterized protein LOC104097886 [Nicotiana tomentosiformis]	-	-	-	-	-	-	-
XLOC_046293	TCONS_00077015	-	-	-	-	-	-	-	-
XLOC_046388	TCONS_00077174	PREDICTED: probable basic-leucine zipper transcription factor Q [Nicotiana sylvestris]	-	-	-	-	-	-	-
XLOC_046428	TCONS_00077225	-	-	-	-	-	-	-	-
XLOC_046455	TCONS_00077270	-	-	-	-	-	-	-	-
XLOC_046459	TCONS_00077280	-	-	-	-	-	-	-	-
XLOC_046489	TCONS_00077315	PREDICTED: clustered mitochondria protein isoform X1 [Nicotiana tomentosiformis]	-	-	-	-	-	-	-
XLOC_046508	TCONS_00077374	PREDICTED: pentatricopeptide repeat-containing protein At5g16860 [Nicotiana sylvestris]	-	-	-	-	GO:0016020//membrane	-	-
XLOC_046551	TCONS_00077435	Retrovirus-related Pol polyprotein from transposon TNT 1-94 [Cajanus cajan]	-	-	-	-	-	-	-
XLOC_046667	TCONS_00077612	-	-	-	-	-	-	-	-
XLOC_046682	TCONS_00077637	-	-	-	-	-	-	-	-
XLOC_046811	TCONS_00077843	PREDICTED: kinesin-related protein 11-like [Nicotiana tomentosiformis]	-	-	-	-	GO:0043234//protein complex;GO:0044424//intracellular part;GO:0043228//non-membrane-bounded organelle;GO:0005623//cell;GO:0005875//microtubule associated complex;GO:0044446//intracellular organelle part;GO:0043226//organelle;GO:0005622//intracellular;GO:0044430//cytoskeletal part;GO:0005856//cytoskeleton;GO:0043232//intracellular non-membrane-bounded organelle;GO:0044422//organelle part;GO:004446…	GO:0036094//small molecule binding;GO:0016817//hydrolase activity, acting on acid anhydrides;GO:0032549//ribonucleoside binding;GO:1901363//heterocyclic compound binding;GO:0008092//cytoskeletal protein binding;GO:0001883//purine nucleoside binding;GO:0017111//nucleoside-triphosphatase activity;GO:0016787//hydrolase activity;GO:0005488//binding;GO:0003824//catalytic activity;GO:0097159//organic c…	GO:0044763//single-organism cellular process;GO:0007017//microtubule-based process;GO:0009987//cellular process;GO:0044699//single-organism process
XLOC_046841	TCONS_00077888	PREDICTED: (-)-germacrene D synthase-like [Nicotiana tabacum]	-	-	-	-	-	-	-
XLOC_046892	TCONS_00077965	PREDICTED: probable splicing factor 3A subunit 1, partial [Nicotiana tabacum]	Genetic Information Processing	Transcription	ko03040//Spliceosome	K12825	-	-	-
XLOC_046913	TCONS_00078014	-	-	-	-	-	-	-	-
XLOC_046954	TCONS_00078089	-	-	-	-	-	-	-	-
XLOC_047136	TCONS_00078396	PREDICTED: uncharacterized protein LOC104237638, partial [Nicotiana sylvestris]	-	-	-	-	-	-	-
XLOC_047160	TCONS_00078429	PREDICTED: protein FLOWERING LOCUS T-like, partial [Nicotiana tomentosiformis]	Organismal Systems	Environmental adaptation	ko04712//Circadian rhythm - plant	K16223	-	-	-
XLOC_047168	TCONS_00078447	-	-	-	-	-	-	-	-
XLOC_047177	TCONS_00078463	-	-	-	-	-	-	-	-
XLOC_047223	TCONS_00078532	-	-	-	-	-	-	-	-
XLOC_047233	TCONS_00078544	PREDICTED: CLAVATA3/ESR (CLE)-related protein 25-like [Nicotiana tomentosiformis]	-	-	-	-	-	-	-
XLOC_047245	TCONS_00078564	-	-	-	-	-	-	-	-
XLOC_047272	TCONS_00078599	PREDICTED: uncharacterized protein LOC107803976 [Nicotiana tabacum]	-	-	-	-	-	-	-
XLOC_047330	TCONS_00078751	-	-	-	-	-	-	-	-
XLOC_047355	TCONS_00078801	PREDICTED: myosin-11-like [Brassica oleracea var. oleracea] [Brassica oleracea]	-	-	-	-	GO:0043229//intracellular organelle;GO:0005623//cell;GO:0044424//intracellular part;GO:0044464//cell part;GO:0015629//actin cytoskeleton;GO:0043226//organelle;GO:0030054//cell junction;GO:0005622//intracellular;GO:0005856//cytoskeleton;GO:0043228//non-membrane-bounded organelle;GO:0005911//cell-cell junction;GO:0043232//intracellular non-membrane-bounded organelle	GO:1901363//heterocyclic compound binding;GO:0016462//pyrophosphatase activity;GO:0036094//small molecule binding;GO:0016818//hydrolase activity, acting on acid anhydrides, in phosphorus-containing anhydrides;GO:0097367//carbohydrate derivative binding;GO:0005488//binding;GO:0001882//nucleoside binding;GO:0001883//purine nucleoside binding;GO:0097159//organic cyclic compound binding;GO:0032549//r…	GO:0030154//cell differentiation;GO:0000902//cell morphogenesis;GO:0032501//multicellular organismal process;GO:0032502//developmental process;GO:0090567//reproductive shoot system development;GO:0044763//single-organism cellular process;GO:0003006//developmental process involved in reproduction;GO:0048367//shoot system development;GO:0048438//floral whorl development;GO:0048869//cellular develop…
XLOC_047356	TCONS_00078802	PREDICTED: myosin-17-like [Nicotiana tabacum]	-	-	-	-	GO:0005856//cytoskeleton;GO:0005622//intracellular;GO:0043228//non-membrane-bounded organelle;GO:0005623//cell;GO:0015629//actin cytoskeleton;GO:0044464//cell part;GO:0005911//cell-cell junction;GO:0043232//intracellular non-membrane-bounded organelle;GO:0044424//intracellular part;GO:0043229//intracellular organelle;GO:0043226//organelle;GO:0030054//cell junction	GO:0001883//purine nucleoside binding;GO:0017111//nucleoside-triphosphatase activity;GO:0016817//hydrolase activity, acting on acid anhydrides;GO:0032549//ribonucleoside binding;GO:0008092//cytoskeletal protein binding;GO:0097367//carbohydrate derivative binding;GO:0036094//small molecule binding;GO:0016462//pyrophosphatase activity;GO:0005488//binding;GO:1901363//heterocyclic compound binding;GO…	GO:0051641//cellular localization;GO:0000904//cell morphogenesis involved in differentiation;GO:0009987//cellular process;GO:0048608//reproductive structure development;GO:0048367//shoot system development;GO:0009653//anatomical structure morphogenesis;GO:0048468//cell development;GO:0032502//developmental process;GO:0040007//growth;GO:0032989//cellular component morphogenesis;GO:0051640//organel…
XLOC_047454	TCONS_00078957	PREDICTED: uncharacterized protein LOC107803976 [Nicotiana tabacum]	-	-	-	-	-	-	-
XLOC_047457	TCONS_00078962	-	-	-	-	-	-	-	-
XLOC_047559	TCONS_00079115	PREDICTED: LOW QUALITY PROTEIN: retrovirus-related Pol polyprotein from transposon TNT 1-94 [Solanum pennellii]	-	-	-	-	-	-	-
XLOC_047562	TCONS_00079122	PREDICTED: protein ROOT HAIR DEFECTIVE 3-like isoform X1 [Nicotiana tabacum]	-	-	-	-	-	-	-
XLOC_047572	TCONS_00079137	PREDICTED: receptor-like protein 12 [Nicotiana tabacum]	-	-	-	-	-	-	-
XLOC_047593	TCONS_00079175	PREDICTED: protein WEAK CHLOROPLAST MOVEMENT UNDER BLUE LIGHT 1-like, partial [Nicotiana tabacum]	-	-	-	-	-	-	-
XLOC_047612	TCONS_00079214	PREDICTED: zinc finger BED domain-containing protein RICESLEEPER 2-like [Nicotiana tabacum]	-	-	-	-	-	GO:0016772//transferase activity, transferring phosphorus-containing groups;GO:0005488//binding;GO:0016740//transferase activity;GO:1901363//heterocyclic compound binding;GO:0003824//catalytic activity;GO:0097159//organic cyclic compound binding	-
XLOC_047678	TCONS_00079317	OSIGBa0135L04.2 [Oryza sativa Indica Group]	-	-	-	-	-	GO:0003824//catalytic activity;GO:0016462//pyrophosphatase activity;GO:0016787//hydrolase activity;GO:0016817//hydrolase activity, acting on acid anhydrides;GO:0004386//helicase activity;GO:0017111//nucleoside-triphosphatase activity;GO:0016818//hydrolase activity, acting on acid anhydrides, in phosphorus-containing anhydrides	GO:0071103//DNA conformation change;GO:0071840//cellular component organization or biogenesis;GO:0032392//DNA geometric change;GO:0009987//cellular process;GO:0016043//cellular component organization;GO:0051276//chromosome organization;GO:0006996//organelle organization
XLOC_047706	TCONS_00079359	-	-	-	-	-	-	-	-
XLOC_047869	TCONS_00079657	Retrovirus-related Pol polyprotein LINE-1 [Cajanus cajan]	-	-	-	-	-	-	-
XLOC_047937	TCONS_00079761	PREDICTED: NAC transcription factor NAM-1-like [Nicotiana tomentosiformis]	-	-	-	-	-	-	-
XLOC_047985	TCONS_00079857	Os09g0545250, partial [Oryza sativa Japonica Group]	-	-	-	-	-	-	-
XLOC_047991	TCONS_00079865	-	-	-	-	-	-	-	-
XLOC_048003	TCONS_00079882	-	-	-	-	-	-	-	-
XLOC_048097	TCONS_00080026	-	-	-	-	-	-	-	-
XLOC_048199	TCONS_00080195	PREDICTED: uncharacterized mitochondrial protein AtMg00810-like [Nicotiana tabacum]	-	-	-	-	-	-	-
XLOC_048211	TCONS_00080212	-	-	-	-	-	-	-	-
XLOC_048273	TCONS_00080314	-	-	-	-	-	-	-	-
XLOC_048280	TCONS_00080322	-	-	-	-	-	-	-	-
XLOC_048359	TCONS_00080424	PREDICTED: glucose-6-phosphate 1-dehydrogenase 4, chloroplastic isoform X2 [Nicotiana tomentosiformis]	Metabolism	Global and Overview;Carbohydrate metabolism;Metabolism of other amino acids	ko01200//Carbon metabolism;ko00030//Pentose phosphate pathway;ko00480//Glutathione metabolism	K00036	-	GO:0016491//oxidoreductase activity;GO:0036094//small molecule binding;GO:0003824//catalytic activity;GO:0097159//organic cyclic compound binding;GO:1901363//heterocyclic compound binding;GO:0000166//nucleotide binding;GO:0016616//oxidoreductase activity, acting on the CH-OH group of donors, NAD or NADP as acceptor;GO:1901265//nucleoside phosphate binding;GO:0016614//oxidoreductase activity, acti…	GO:0044712//single-organism catabolic process;GO:0005996//monosaccharide metabolic process;GO:0044723//single-organism carbohydrate metabolic process;GO:0009056//catabolic process;GO:0044699//single-organism process;GO:0006007//glucose catabolic process;GO:1901575//organic substance catabolic process;GO:0071704//organic substance metabolic process;GO:0044724//single-organism carbohydrate cataboli…
XLOC_048391	TCONS_00080486	-	-	-	-	-	-	-	-
XLOC_048461	TCONS_00080591	-	-	-	-	-	-	-	-
XLOC_048543	TCONS_00080733	ATP-dependent helicase 1 [Morus notabilis]	-	-	-	-	-	-	-
XLOC_048563	TCONS_00080771	-	-	-	-	-	-	-	-
XLOC_048588	TCONS_00080836	-	-	-	-	-	-	-	-
XLOC_048653	TCONS_00080999	-	-	-	-	-	-	-	-
XLOC_048729	TCONS_00081124	PREDICTED: 60S ribosomal protein L27a-2-like [Nicotiana tomentosiformis]	Genetic Information Processing	Folding, sorting and degradation	ko04120//Ubiquitin mediated proteolysis	K10592	-	-	-
XLOC_048732	TCONS_00081131	PREDICTED: 21.7 kDa class VI heat shock protein [Nicotiana tomentosiformis]	Genetic Information Processing	Folding, sorting and degradation	ko04141//Protein processing in endoplasmic reticulum	K13993	-	-	-
XLOC_048736	TCONS_00081137	-	-	-	-	-	-	-	-
XLOC_048758	TCONS_00081172	-	-	-	-	-	-	-	-
XLOC_048810	TCONS_00081275	-	-	-	-	-	-	-	-
XLOC_048929	TCONS_00081456	-	-	-	-	-	-	-	-
XLOC_048936	TCONS_00081469	-	-	-	-	-	-	-	-
XLOC_048958	TCONS_00081513	Retrovirus-related Pol polyprotein from transposon TNT 1-94 [Cajanus cajan]	-	-	-	-	-	-	-
XLOC_048982	TCONS_00081555	PREDICTED: copper amine oxidase 1-like [Nicotiana tomentosiformis]	Metabolism	Amino acid metabolism;Metabolism of other amino acids;Biosynthesis of other secondary metabolites	ko00360//Phenylalanine metabolism;ko00260//Glycine, serine and threonine metabolism;ko00350//Tyrosine metabolism;ko00960//Tropane, piperidine and pyridine alkaloid biosynthesis;ko00410//beta-Alanine metabolism;ko00950//Isoquinoline alkaloid biosynthesis	K00276	GO:0043226//organelle;GO:0005737//cytoplasm;GO:0043231//intracellular membrane-bounded organelle;GO:0005622//intracellular;GO:0043229//intracellular organelle;GO:0043227//membrane-bounded organelle;GO:0044444//cytoplasmic part;GO:0044464//cell part;GO:0005623//cell;GO:0044424//intracellular part;GO:0042579//microbody	GO:0005488//binding;GO:0043169//cation binding;GO:0043167//ion binding;GO:0046914//transition metal ion binding;GO:0048037//cofactor binding;GO:0016491//oxidoreductase activity;GO:0003824//catalytic activity;GO:0016638//oxidoreductase activity, acting on the CH-NH2 group of donors;GO:0046872//metal ion binding;GO:0016641//oxidoreductase activity, acting on the CH-NH2 group of donors, oxygen as ac…	GO:0071704//organic substance metabolic process;GO:0006807//nitrogen compound metabolic process;GO:1901564//organonitrogen compound metabolic process;GO:0008152//metabolic process;GO:0044710//single-organism metabolic process;GO:0044699//single-organism process
XLOC_049038	TCONS_00081657	polypeptide with a gag-like domain [Petunia x hybrida]	-	-	-	-	-	-	-
XLOC_049169	TCONS_00081865	ORF; able to induce HR-like lesions [Nicotiana tabacum]	-	-	-	-	-	-	-
XLOC_049190	TCONS_00081916	PREDICTED: protein NRT1/ PTR FAMILY 7.3-like [Nicotiana sylvestris]	-	-	-	-	-	-	-
XLOC_049224	TCONS_00081964	PREDICTED: cyclin-dependent protein kinase inhibitor SMR1 [Nicotiana sylvestris]	-	-	-	-	-	-	-
XLOC_049277	TCONS_00082064	-	-	-	-	-	-	-	-
XLOC_049278	TCONS_00082066	BTB domain protein [Nicotiana benthamiana]	-	-	-	-	-	-	-
XLOC_049279	TCONS_00082069	-	-	-	-	-	-	-	-
XLOC_049317	TCONS_00082119	PREDICTED: coiled-coil domain-containing protein 15-like [Solanum tuberosum]	-	-	-	-	-	-	-
XLOC_049324	TCONS_00082128	PREDICTED: piezo-type mechanosensitive ion channel homolog isoform X3 [Nicotiana tomentosiformis]	-	-	-	-	-	-	-
XLOC_049325	TCONS_00082130	PREDICTED: piezo-type mechanosensitive ion channel homolog isoform X3 [Nicotiana tomentosiformis]	-	-	-	-	-	-	-
XLOC_049331	TCONS_00082139	-	-	-	-	-	-	-	-
XLOC_049358	TCONS_00082182	PREDICTED: copal-8-ol diphosphate hydratase, chloroplastic-like [Nicotiana tabacum]	-	-	-	-	-	-	-
XLOC_049434	TCONS_00082325	-	-	-	-	-	-	-	-
XLOC_049468	TCONS_00082396	-	-	-	-	-	-	-	-
XLOC_049491	TCONS_00082455	PREDICTED: uncharacterized protein LOC102578690 [Solanum tuberosum]	-	-	-	-	-	-	-
XLOC_049552	TCONS_00082548	PREDICTED: probable LRR receptor-like serine/threonine-protein kinase At4g31250 [Nicotiana sylvestris]	-	-	-	-	-	-	-
XLOC_049611	TCONS_00082642	-	-	-	-	-	-	-	-
XLOC_049624	TCONS_00082659	-	-	-	-	-	-	-	-
XLOC_049656	TCONS_00082752	-	-	-	-	-	-	-	-
XLOC_049721	TCONS_00082864	-	-	-	-	-	-	-	-
XLOC_049748	TCONS_00082912	BnaA07g25400D [Brassica napus]	-	-	-	-	-	-	-
XLOC_049752	TCONS_00082918	-	-	-	-	-	-	-	-
XLOC_049818	TCONS_00083014	Cysteine-rich RLK (receptor-like protein kinase) 8 [Dorcoceras hygrometricum]	-	-	-	-	-	-	-
XLOC_049875	TCONS_00083094	-	-	-	-	-	-	-	-
XLOC_049936	TCONS_00083195	-	-	-	-	-	-	-	-
XLOC_050072	TCONS_00083433	-	-	-	-	-	-	-	-
XLOC_050148	TCONS_00083578	-	-	-	-	-	-	-	-
XLOC_050202	TCONS_00083677	PREDICTED: FAM10 family protein At4g22670-like isoform X2 [Nicotiana sylvestris]	-	-	-	-	-	-	-
XLOC_050206	TCONS_00083690	PREDICTED: uncharacterized protein LOC104106667 isoform X5 [Nicotiana tomentosiformis]	-	-	-	-	-	-	-
XLOC_050210	TCONS_00083700	Retrotransposon, unclassified-like protein [Theobroma cacao]	-	-	-	-	-	-	-
XLOC_050234	TCONS_00083746	-	-	-	-	-	-	-	-
XLOC_050276	TCONS_00083814	OSJNBa0087O24.13 [Oryza sativa Japonica Group]	-	-	-	-	-	GO:0003676//nucleic acid binding;GO:1901363//heterocyclic compound binding;GO:0005488//binding;GO:0097159//organic cyclic compound binding	GO:0044238//primary metabolic process;GO:0071704//organic substance metabolic process;GO:0008152//metabolic process;GO:0043170//macromolecule metabolic process
XLOC_050277	TCONS_00083815	Retrovirus-related Pol polyprotein from transposon 17.6 [Cajanus cajan]	-	-	-	-	-	-	-
XLOC_050292	TCONS_00083878	PREDICTED: F-box protein At5g49610-like [Beta vulgaris subsp. vulgaris] [Beta vulgaris]	-	-	-	-	-	-	-
XLOC_050354	TCONS_00083987	-	-	-	-	-	-	-	-
XLOC_050409	TCONS_00084084	-	-	-	-	-	-	-	-
XLOC_050456	TCONS_00084171	-	-	-	-	-	-	-	-
XLOC_050508	TCONS_00084245	-	-	-	-	-	-	-	-
XLOC_050510	TCONS_00084248	PREDICTED: B2 protein-like isoform X2 [Capsicum annuum]	-	-	-	-	-	-	-
XLOC_050511	TCONS_00084249	-	-	-	-	-	-	-	-
XLOC_050535	TCONS_00084282	PREDICTED: uncharacterized protein LOC107792326 [Nicotiana tabacum]	-	-	-	-	-	-	-
XLOC_050559	TCONS_00084316	mediator of RNA polymerase II transcription subunit 1-like [Dorcoceras hygrometricum]	-	-	-	-	-	GO:0043169//cation binding;GO:0005488//binding;GO:0046914//transition metal ion binding;GO:0043167//ion binding;GO:0046872//metal ion binding	-
XLOC_050572	TCONS_00084337	-	-	-	-	-	-	-	-
XLOC_050609	TCONS_00084407	-	-	-	-	-	-	-	-
XLOC_050616	TCONS_00084417	-	-	-	-	-	-	-	-
XLOC_050639	TCONS_00084459	Integrase core domain containing protein [Solanum demissum]	-	-	-	-	-	GO:0043169//cation binding;GO:0043167//ion binding;GO:0005488//binding;GO:0046872//metal ion binding;GO:0046914//transition metal ion binding;GO:0097159//organic cyclic compound binding	GO:0006259//DNA metabolic process;GO:0043170//macromolecule metabolic process;GO:0034641//cellular nitrogen compound metabolic process;GO:0006725//cellular aromatic compound metabolic process;GO:0008152//metabolic process;GO:0006807//nitrogen compound metabolic process;GO:0044238//primary metabolic process;GO:0006139//nucleobase-containing compound metabolic process;GO:1901360//organic cyclic com…
XLOC_050659	TCONS_00084490	PREDICTED: ARF guanine-nucleotide exchange factor GNOM-like isoform X1 [Nicotiana sylvestris]	Cellular Processes	Transport and catabolism	ko04144//Endocytosis	K18443	-	GO:0005515//protein binding;GO:0022891//substrate-specific transmembrane transporter activity;GO:0015215//nucleotide transmembrane transporter activity;GO:1901677//phosphate transmembrane transporter activity;GO:0005085//guanyl-nucleotide exchange factor activity;GO:0022857//transmembrane transporter activity;GO:0005215//transporter activity;GO:0046983//protein dimerization activity;GO:0015216//p…	GO:0009987//cellular process;GO:0009888//tissue development;GO:0048731//system development;GO:0051179//localization;GO:0044700//single organism signaling;GO:0007154//cell communication;GO:1901264//carbohydrate derivative transport;GO:0016043//cellular component organization;GO:0007265//Ras protein signal transduction;GO:0051234//establishment of localization;GO:0009880//embryonic pattern specific…
XLOC_050723	TCONS_00084580	PREDICTED: ycf54-like protein [Nicotiana tabacum]	-	-	-	-	-	-	-
XLOC_050730	TCONS_00084588	PREDICTED: LOW QUALITY PROTEIN: probable acyl-activating enzyme 17, peroxisomal [Nicotiana tomentosiformis]	-	-	-	-	-	-	-
XLOC_050743	TCONS_00084627	-	-	-	-	-	-	-	-
XLOC_050751	TCONS_00084637	PREDICTED: RNA-binding protein 42-like [Nicotiana tabacum]	-	-	-	-	-	-	-
XLOC_050756	TCONS_00084645	-	-	-	-	-	-	-	-
XLOC_050781	TCONS_00084683	PREDICTED: cytochrome b-c1 complex subunit 7-2-like [Nicotiana sylvestris]	Metabolism	Energy metabolism	ko00190//Oxidative phosphorylation	K00417	GO:0043229//intracellular organelle;GO:0031090//organelle membrane;GO:0044464//cell part;GO:0016020//membrane;GO:0044429//mitochondrial part;GO:0031967//organelle envelope;GO:0005739//mitochondrion;GO:0044425//membrane part;GO:0005623//cell;GO:0044422//organelle part;GO:0044444//cytoplasmic part;GO:0070469//respiratory chain;GO:0043227//membrane-bounded organelle;GO:0005737//cytoplasm;GO:0043231/…	GO:0022890//inorganic cation transmembrane transporter activity;GO:0015075//ion transmembrane transporter activity;GO:0015078//hydrogen ion transmembrane transporter activity;GO:0022892//substrate-specific transporter activity;GO:0022857//transmembrane transporter activity;GO:0022891//substrate-specific transmembrane transporter activity;GO:0015077//monovalent inorganic cation transmembrane trans…	GO:0044237//cellular metabolic process;GO:0022904//respiratory electron transport chain;GO:0015980//energy derivation by oxidation of organic compounds;GO:0044763//single-organism cellular process;GO:0044710//single-organism metabolic process;GO:0022900//electron transport chain;GO:0006091//generation of precursor metabolites and energy;GO:0044699//single-organism process;GO:0055114//oxidation-re…
XLOC_050788	TCONS_00084692	Polycomb group protein EMBRYONIC FLOWER 2 [Triticum urartu]	-	-	-	-	-	-	-
XLOC_050921	TCONS_00084899	PREDICTED: beta-1,4-mannosyl-glycoprotein 4-beta-N-acetylglucosaminyltransferase-like isoform X2 [Nicotiana tomentosiformis]	Metabolism	Glycan biosynthesis and metabolism	ko00510//N-Glycan biosynthesis	K00737	-	GO:0008194//UDP-glycosyltransferase activity;GO:0008375//acetylglucosaminyltransferase activity;GO:0016758//transferase activity, transferring hexosyl groups;GO:0016757//transferase activity, transferring glycosyl groups;GO:0016740//transferase activity;GO:0003824//catalytic activity	GO:0009101//glycoprotein biosynthetic process;GO:0006486//protein glycosylation;GO:0006464//cellular protein modification process;GO:0034645//cellular macromolecule biosynthetic process;GO:0009058//biosynthetic process;GO:0044260//cellular macromolecule metabolic process;GO:1901135//carbohydrate derivative metabolic process;GO:0044238//primary metabolic process;GO:0043412//macromolecule modificat…
XLOC_051120	TCONS_00085214	-	-	-	-	-	-	-	-
XLOC_051242	TCONS_00085399	-	-	-	-	-	-	-	-
XLOC_051269	TCONS_00085440	Retrotransposon, unclassified-like protein [Theobroma cacao]	-	-	-	-	-	-	-
XLOC_051373	TCONS_00085628	Copia protein [Cajanus cajan]	-	-	-	-	-	-	-
XLOC_051384	TCONS_00085647	-	-	-	-	-	-	-	-
XLOC_051395	TCONS_00085672	-	-	-	-	-	-	-	-
XLOC_051399	TCONS_00085676	-	-	-	-	-	-	-	-
XLOC_051465	TCONS_00085783	-	-	-	-	-	-	-	-
XLOC_051469	TCONS_00085788	PREDICTED: probable flavin-containing monooxygenase 1 [Nicotiana sylvestris]	-	-	-	-	-	GO:1901363//heterocyclic compound binding;GO:0016491//oxidoreductase activity;GO:1901265//nucleoside phosphate binding;GO:0004497//monooxygenase activity;GO:0016705//oxidoreductase activity, acting on paired donors, with incorporation or reduction of molecular oxygen;GO:0000166//nucleotide binding;GO:0097159//organic cyclic compound binding;GO:0003824//catalytic activity;GO:0036094//small molecul…	GO:0008152//metabolic process;GO:0044710//single-organism metabolic process;GO:0044699//single-organism process
XLOC_051490	TCONS_00085817	-	-	-	-	-	-	-	-
XLOC_051549	TCONS_00085904	-	-	-	-	-	-	-	-
XLOC_051569	TCONS_00085942	expressed protein [Oryza sativa Japonica Group]	-	-	-	-	-	-	-
XLOC_051583	TCONS_00085965	PREDICTED: LINE-1 retrotransposable element ORF2 protein isoform X8 [Tarenaya hassleriana]	-	-	-	-	-	-	-
XLOC_051647	TCONS_00086065	PREDICTED: zinc finger BED domain-containing protein DAYSLEEPER isoform X1 [Nicotiana tomentosiformis]	-	-	-	-	-	-	-
XLOC_051679	TCONS_00086128	PREDICTED: peroxisomal fatty acid beta-oxidation multifunctional protein AIM1-like, partial [Nicotiana tabacum]	-	-	-	-	-	-	-
XLOC_051795	TCONS_00086324	Agenet-like domain-containing protein [Cynara cardunculus var. scolymus] [Cynara cardunculus]	-	-	-	-	-	-	-
XLOC_051833	TCONS_00086381	PREDICTED: RING-H2 finger protein ATL56-like [Nicotiana tomentosiformis]	-	-	-	-	-	GO:0005488//binding;GO:0043169//cation binding;GO:0046914//transition metal ion binding;GO:0043167//ion binding;GO:0046872//metal ion binding	-
XLOC_051950	TCONS_00086570	PREDICTED: probable alpha,alpha-trehalose-phosphate synthase [UDP-forming] 7 [Nicotiana tomentosiformis]	Metabolism	Carbohydrate metabolism	ko00500//Starch and sucrose metabolism	K16055	GO:0044464//cell part;GO:0044444//cytoplasmic part;GO:0005622//intracellular;GO:0005623//cell;GO:0044424//intracellular part;GO:0005737//cytoplasm	-	GO:0044238//primary metabolic process;GO:0044699//single-organism process;GO:0008152//metabolic process;GO:0009311//oligosaccharide metabolic process;GO:0044723//single-organism carbohydrate metabolic process;GO:0071704//organic substance metabolic process;GO:0005984//disaccharide metabolic process;GO:0044262//cellular carbohydrate metabolic process;GO:0005991//trehalose metabolic process;GO:0044…
XLOC_052003	TCONS_00086642	PREDICTED: uncharacterized protein LOC104240645 [Nicotiana sylvestris]	-	-	-	-	-	-	-
XLOC_052020	TCONS_00086664	Retrotransposable element Tf2, partial [Cajanus cajan]	-	-	-	-	-	-	-
XLOC_052030	TCONS_00086678	-	-	-	-	-	-	-	-
XLOC_052035	TCONS_00086684	PREDICTED: uncharacterized protein LOC107794269 [Nicotiana tabacum]	-	-	-	-	-	-	-
XLOC_052114	TCONS_00086816	PREDICTED: UPF0613 protein PB24D3.06c [Nicotiana sylvestris]	-	-	-	-	-	-	-
XLOC_052137	TCONS_00086847	-	-	-	-	-	-	-	-
XLOC_052142	TCONS_00086855	PREDICTED: prolyl 4-hydroxylase 1 isoform X1 [Nicotiana tomentosiformis]	Metabolism	Amino acid metabolism	ko00330//Arginine and proline metabolism	K00472	GO:0005622//intracellular;GO:0043231//intracellular membrane-bounded organelle;GO:0044424//intracellular part;GO:0044464//cell part;GO:0043229//intracellular organelle;GO:0043227//membrane-bounded organelle;GO:0005623//cell;GO:0043226//organelle	GO:0016706//oxidoreductase activity, acting on paired donors, with incorporation or reduction of molecular oxygen, 2-oxoglutarate as one donor, and incorporation of one atom each of oxygen into both donors;GO:0043169//cation binding;GO:0051213//dioxygenase activity;GO:0031543//peptidyl-proline dioxygenase activity;GO:0003824//catalytic activity;GO:0046872//metal ion binding;GO:0005488//binding;GO…	GO:0044238//primary metabolic process;GO:0008152//metabolic process;GO:0044237//cellular metabolic process;GO:0071704//organic substance metabolic process;GO:1901605//alpha-amino acid metabolic process;GO:0032787//monocarboxylic acid metabolic process;GO:0009987//cellular process;GO:0044763//single-organism cellular process;GO:0044710//single-organism metabolic process;GO:0006082//organic acid me…
XLOC_052146	TCONS_00086862	PREDICTED: LRR receptor-like serine/threonine-protein kinase GSO1 [Nicotiana sylvestris]	-	-	-	-	-	-	-
XLOC_052157	TCONS_00086890	-	-	-	-	-	-	-	-
XLOC_052160	TCONS_00086894	Retrotransposon gag protein [Solanum demissum]	-	-	-	-	-	GO:0003676//nucleic acid binding;GO:0016779//nucleotidyltransferase activity;GO:0016772//transferase activity, transferring phosphorus-containing groups;GO:0097159//organic cyclic compound binding;GO:0016740//transferase activity;GO:0046872//metal ion binding;GO:0043167//ion binding;GO:0043169//cation binding;GO:0003824//catalytic activity;GO:0005488//binding;GO:0034061//DNA polymerase activity;G…	GO:0034645//cellular macromolecule biosynthetic process;GO:0009987//cellular process;GO:0034641//cellular nitrogen compound metabolic process;GO:0090304//nucleic acid metabolic process;GO:0043170//macromolecule metabolic process;GO:0009059//macromolecule biosynthetic process;GO:1901360//organic cyclic compound metabolic process;GO:0044260//cellular macromolecule metabolic process;GO:0044237//cell…
XLOC_052197	TCONS_00086970	PREDICTED: receptor-like serine/threonine-protein kinase SD1-8 [Solanum pennellii]	-	-	-	-	-	-	-
XLOC_052212	TCONS_00086994	PREDICTED: nuclear pore complex protein NUP98A-like [Nicotiana tabacum]	-	-	-	-	-	-	-
XLOC_052322	TCONS_00087163	-	-	-	-	-	-	-	-
XLOC_052325	TCONS_00087170	PREDICTED: SET and MYND domain-containing protein 4 isoform X1 [Solanum tuberosum]	-	-	-	-	-	-	-
XLOC_052372	TCONS_00087262	PREDICTED: probable protein phosphatase 2C 5 [Gossypium hirsutum]	-	-	-	-	-	-	-
XLOC_052374	TCONS_00087264	Os06g0493000 [Oryza sativa Japonica Group]	-	-	-	-	-	-	-
XLOC_052382	TCONS_00087285	TATA-box-binding protein [Solanum tuberosum]	Genetic Information Processing	Transcription	ko03022//Basal transcription factors	K03120	-	-	-
XLOC_052399	TCONS_00087312	-	-	-	-	-	-	-	-
XLOC_052420	TCONS_00087338	PREDICTED: ribulose bisphosphate carboxylase/oxygenase activase 1, chloroplastic isoform X2 [Nicotiana tabacum]	-	-	-	-	GO:0009536//plastid;GO:0005623//cell;GO:0043229//intracellular organelle;GO:0043227//membrane-bounded organelle;GO:0044446//intracellular organelle part;GO:0005737//cytoplasm;GO:0044444//cytoplasmic part;GO:0031967//organelle envelope;GO:0009579//thylakoid;GO:0044424//intracellular part;GO:0009526//plastid envelope;GO:0043231//intracellular membrane-bounded organelle;GO:0044422//organelle part;GO…	GO:0001883//purine nucleoside binding;GO:0098772//molecular function regulator;GO:0032549//ribonucleoside binding;GO:0032550//purine ribonucleoside binding;GO:0097367//carbohydrate derivative binding;GO:0005488//binding;GO:0001882//nucleoside binding;GO:1901363//heterocyclic compound binding;GO:0030234//enzyme regulator activity;GO:0097159//organic cyclic compound binding;GO:0036094//small molecu…	GO:0050789//regulation of biological process;GO:0006950//response to stress;GO:0009628//response to abiotic stimulus;GO:0050896//response to stimulus;GO:0019222//regulation of metabolic process;GO:0065007//biological regulation;GO:0065009//regulation of molecular function
XLOC_052448	TCONS_00087379	PREDICTED: lysine-specific demethylase JMJ25-like [Nicotiana sylvestris]	-	-	-	-	-	GO:0043169//cation binding;GO:0005488//binding;GO:0046914//transition metal ion binding;GO:0043167//ion binding;GO:0046872//metal ion binding	-
XLOC_052516	TCONS_00087498	WD40-repeat-containing domain-containing protein [Cynara cardunculus var. scolymus] [Cynara cardunculus]	-	-	-	-	-	-	-
XLOC_052554	TCONS_00087560	PREDICTED: F-box/FBD/LRR-repeat protein At1g13570-like [Nicotiana tomentosiformis]	-	-	-	-	-	-	-
XLOC_052572	TCONS_00087591	-	-	-	-	-	-	-	-
XLOC_052623	TCONS_00087683	PREDICTED: enolase-phosphatase E1-like [Nicotiana sylvestris]	-	-	-	-	-	-	-
XLOC_052713	TCONS_00087826	-	-	-	-	-	-	-	-
XLOC_052729	TCONS_00087849	-	-	-	-	-	-	-	-
XLOC_052740	TCONS_00087864	-	-	-	-	-	-	-	-
XLOC_052765	TCONS_00087924	-	-	-	-	-	-	-	-
XLOC_052784	TCONS_00087972	-	-	-	-	-	-	-	-
XLOC_052885	TCONS_00088181	PREDICTED: uncharacterized protein LOC107778843 [Nicotiana tabacum]	-	-	-	-	-	-	-
XLOC_052904	TCONS_00088242	PREDICTED: 40S ribosomal protein S13-like [Nicotiana sylvestris]	Genetic Information Processing	Translation	ko03010//Ribosome	K02953	GO:0043228//non-membrane-bounded organelle;GO:0043232//intracellular non-membrane-bounded organelle;GO:0043226//organelle;GO:0032991//macromolecular complex;GO:0044464//cell part;GO:1990904//ribonucleoprotein complex;GO:0043229//intracellular organelle;GO:0044424//intracellular part;GO:0005622//intracellular;GO:0030529//intracellular ribonucleoprotein complex;GO:0005623//cell;GO:0005840//ribosome…	-	GO:0044699//single-organism process;GO:0009987//cellular process
XLOC_052919	TCONS_00088263	Os11g0136701 [Oryza sativa Japonica Group]	-	-	-	-	-	-	-
XLOC_052935	TCONS_00088293	PREDICTED: protein LTV1 homolog isoform X1 [Nicotiana tabacum]	-	-	-	-	-	-	-
XLOC_052938	TCONS_00088296	PREDICTED: protein LTV1 homolog isoform X1 [Nicotiana tabacum]	-	-	-	-	-	-	-
XLOC_052969	TCONS_00088337	PREDICTED: zinc finger BED domain-containing protein RICESLEEPER 2-like [Nicotiana tabacum]	-	-	-	-	-	GO:0003824//catalytic activity;GO:0005488//binding;GO:0016772//transferase activity, transferring phosphorus-containing groups;GO:1901363//heterocyclic compound binding;GO:0016740//transferase activity;GO:0097159//organic cyclic compound binding	-
XLOC_052978	TCONS_00088349	Transposon Ty3-G Gag-Pol polyprotein [Cajanus cajan]	-	-	-	-	-	-	-
XLOC_052993	TCONS_00088372	-	-	-	-	-	-	-	-
XLOC_053022	TCONS_00088443	Retrovirus-related Pol polyprotein from transposon TNT 1-94 [Cajanus cajan]	Genetic Information Processing	Folding, sorting and degradation	ko04120//Ubiquitin mediated proteolysis	K03363	-	GO:0005488//binding;GO:0003824//catalytic activity;GO:0016787//hydrolase activity;GO:0016740//transferase activity	GO:0006139//nucleobase-containing compound metabolic process;GO:1901360//organic cyclic compound metabolic process;GO:0044238//primary metabolic process;GO:0046483//heterocycle metabolic process;GO:0043170//macromolecule metabolic process;GO:0006725//cellular aromatic compound metabolic process;GO:0009987//cellular process;GO:0034641//cellular nitrogen compound metabolic process;GO:0044237//cellu…
XLOC_053063	TCONS_00088505	-	-	-	-	-	-	-	-
XLOC_053093	TCONS_00088546	PREDICTED: ubiquinone biosynthesis monooxygenase COQ6 isoform X2 [Nicotiana sylvestris]	Metabolism	Metabolism of cofactors and vitamins	ko00130//Ubiquinone and other terpenoid-quinone biosynthesis	K06126	-	GO:0016491//oxidoreductase activity;GO:1901265//nucleoside phosphate binding;GO:0005488//binding;GO:0036094//small molecule binding;GO:0004497//monooxygenase activity;GO:1901363//heterocyclic compound binding;GO:0000166//nucleotide binding;GO:0097159//organic cyclic compound binding;GO:0003824//catalytic activity	GO:1901661//quinone metabolic process;GO:0044763//single-organism cellular process;GO:0006733//oxidoreduction coenzyme metabolic process;GO:0071704//organic substance metabolic process;GO:0008152//metabolic process;GO:0042180//cellular ketone metabolic process;GO:0009987//cellular process;GO:0051186//cofactor metabolic process;GO:0006743//ubiquinone metabolic process;GO:0006732//coenzyme metaboli…
XLOC_053112	TCONS_00088582	RNase H family protein [Solanum demissum]	-	-	-	-	-	-	-
XLOC_053113	TCONS_00088584	LINE-1 reverse transcriptase isogeny [Cajanus cajan]	-	-	-	-	-	-	-
XLOC_053152	TCONS_00088654	PREDICTED: uncharacterized protein LOC104101164 isoform X3 [Nicotiana tomentosiformis]	-	-	-	-	-	-	-
XLOC_053161	TCONS_00088667	Retrovirus-related Pol polyprotein from transposon TNT 1-94 [Cajanus cajan]	-	-	-	-	-	GO:0003676//nucleic acid binding;GO:0097159//organic cyclic compound binding;GO:1901363//heterocyclic compound binding;GO:0016209//antioxidant activity;GO:0005488//binding	GO:0006725//cellular aromatic compound metabolic process;GO:0006807//nitrogen compound metabolic process;GO:0044238//primary metabolic process;GO:0009987//cellular process;GO:0043170//macromolecule metabolic process;GO:0006259//DNA metabolic process;GO:0044237//cellular metabolic process;GO:1901360//organic cyclic compound metabolic process;GO:0071704//organic substance metabolic process;GO:00903…
XLOC_053163	TCONS_00088669	Retrovirus-related Pol polyprotein from transposon TNT 1-94 [Cajanus cajan]	-	-	-	-	-	GO:1901363//heterocyclic compound binding;GO:0097159//organic cyclic compound binding;GO:0005488//binding	-
XLOC_053226	TCONS_00088784	-	-	-	-	-	-	-	-
XLOC_053269	TCONS_00088858	-	-	-	-	-	-	-	-
XLOC_053290	TCONS_00088905	-	-	-	-	-	-	-	-
XLOC_053324	TCONS_00088969	-	-	-	-	-	-	-	-
XLOC_053328	TCONS_00088973	PREDICTED: lon protease homolog 2, peroxisomal isoform X2 [Cucumis sativus]	-	-	-	-	GO:0044438//microbody part;GO:0005622//intracellular;GO:0044439//peroxisomal part;GO:0044422//organelle part;GO:0005737//cytoplasm;GO:0044444//cytoplasmic part;GO:0005623//cell;GO:0043227//membrane-bounded organelle;GO:0042579//microbody;GO:0044446//intracellular organelle part;GO:0005777//peroxisome;GO:0043231//intracellular membrane-bounded organelle;GO:0043226//organelle;GO:0044464//cell part;…	GO:1901363//heterocyclic compound binding;GO:0001882//nucleoside binding;GO:0097159//organic cyclic compound binding;GO:0005488//binding;GO:0016887//ATPase activity;GO:0008233//peptidase activity;GO:0004175//endopeptidase activity;GO:0017111//nucleoside-triphosphatase activity;GO:0097367//carbohydrate derivative binding;GO:0016817//hydrolase activity, acting on acid anhydrides;GO:0016462//pyropho…	GO:0015031//protein transport;GO:0051641//cellular localization;GO:0033036//macromolecule localization;GO:0071704//organic substance metabolic process;GO:0006605//protein targeting;GO:0071840//cellular component organization or biogenesis;GO:0006807//nitrogen compound metabolic process;GO:0006886//intracellular protein transport;GO:0051603//proteolysis involved in cellular protein catabolic proce…
XLOC_053445	TCONS_00089179	contains similarity to transposases [Arabidopsis thaliana]	-	-	-	-	-	GO:0005488//binding	-
XLOC_053465	TCONS_00089207	-	-	-	-	-	-	-	-
XLOC_053474	TCONS_00089217	PREDICTED: anaphase-promoting complex subunit 11 [Populus euphratica]	Genetic Information Processing	Folding, sorting and degradation	ko04120//Ubiquitin mediated proteolysis	K03358	GO:0000152//nuclear ubiquitin ligase complex;GO:0044424//intracellular part;GO:0005623//cell;GO:0000151//ubiquitin ligase complex;GO:0005622//intracellular;GO:0032991//macromolecular complex;GO:0043229//intracellular organelle;GO:1990234//transferase complex;GO:0043234//protein complex;GO:0044422//organelle part;GO:0005634//nucleus;GO:0043227//membrane-bounded organelle;GO:0044464//cell part;GO:0…	GO:0003824//catalytic activity;GO:0046872//metal ion binding;GO:0019787//ubiquitin-like protein transferase activity;GO:0043167//ion binding;GO:0016740//transferase activity;GO:0043169//cation binding;GO:0046914//transition metal ion binding;GO:0005488//binding	GO:0043170//macromolecule metabolic process;GO:0032446//protein modification by small protein conjugation;GO:0044238//primary metabolic process;GO:0070647//protein modification by small protein conjugation or removal;GO:0019538//protein metabolic process;GO:0044237//cellular metabolic process;GO:0008152//metabolic process;GO:0071704//organic substance metabolic process;GO:0036211//protein modific…
XLOC_053509	TCONS_00089263	-	-	-	-	-	-	-	-
XLOC_053537	TCONS_00089306	PREDICTED: receptor-like protein kinase HERK 1 [Nicotiana sylvestris]	-	-	-	-	-	GO:0097367//carbohydrate derivative binding;GO:0004672//protein kinase activity;GO:1901363//heterocyclic compound binding;GO:0016740//transferase activity;GO:0003824//catalytic activity;GO:0005488//binding;GO:0097159//organic cyclic compound binding;GO:0001882//nucleoside binding;GO:0001883//purine nucleoside binding;GO:0016772//transferase activity, transferring phosphorus-containing groups;GO:0…	GO:0044267//cellular protein metabolic process;GO:0008152//metabolic process;GO:0006464//cellular protein modification process;GO:0044238//primary metabolic process;GO:0043412//macromolecule modification;GO:0043170//macromolecule metabolic process;GO:0036211//protein modification process;GO:0019538//protein metabolic process;GO:0009987//cellular process;GO:0006796//phosphate-containing compound m…
XLOC_053557	TCONS_00089333	PREDICTED: uncharacterized protein LOC100241637 [Vitis vinifera]	-	-	-	-	-	-	-
XLOC_053578	TCONS_00089359	PREDICTED: IRK-interacting protein-like [Nicotiana tabacum]	-	-	-	-	-	-	GO:0044699//single-organism process;GO:0051704//multi-organism process;GO:0009566//fertilization;GO:0019953//sexual reproduction;GO:0044703//multi-organism reproductive process;GO:0044702//single organism reproductive process;GO:0000003//reproduction;GO:0022414//reproductive process
XLOC_053608	TCONS_00089424	PREDICTED: trihelix transcription factor GT-4-like [Nicotiana tabacum]	-	-	-	-	-	-	-
XLOC_053644	TCONS_00089486	-	-	-	-	-	-	-	-
XLOC_053676	TCONS_00089540	PREDICTED: uncharacterized protein LOC107803976 [Nicotiana tabacum]	-	-	-	-	-	-	-
XLOC_053684	TCONS_00089558	PREDICTED: uncharacterized protein LOC104229405 [Nicotiana sylvestris]	-	-	-	-	-	-	-
XLOC_053693	TCONS_00089583	-	-	-	-	-	-	-	-
XLOC_053922	TCONS_00089981	-	-	-	-	-	-	-	-
XLOC_053995	TCONS_00090099	-	-	-	-	-	-	-	-
XLOC_054007	TCONS_00090114	-	-	-	-	-	-	-	-
XLOC_054034	TCONS_00090169	WD40/YVTN repeat-like-containing domain-containing protein [Cynara cardunculus var. scolymus] [Cynara cardunculus]	-	-	-	-	-	-	-
XLOC_054073	TCONS_00090237	-	-	-	-	-	-	-	-
XLOC_054112	TCONS_00090301	PREDICTED: lipoate--protein ligase 1 isoform X1 [Nicotiana tabacum]	-	-	-	-	-	-	GO:0071704//organic substance metabolic process;GO:0008152//metabolic process;GO:0043170//macromolecule metabolic process;GO:0019538//protein metabolic process;GO:0036211//protein modification process;GO:0043412//macromolecule modification;GO:0044238//primary metabolic process
XLOC_054230	TCONS_00090485	-	-	-	-	-	-	-	-
XLOC_054231	TCONS_00090487	-	-	-	-	-	-	-	-
XLOC_054260	TCONS_00090519	PREDICTED: phragmoplast orienting kinesin-1-like [Nicotiana tabacum]	-	-	-	-	-	-	-
XLOC_054358	TCONS_00090694	-	-	-	-	-	-	-	-
XLOC_054406	TCONS_00090770	-	-	-	-	-	-	-	-
XLOC_054478	TCONS_00090866	PREDICTED: alpha-farnesene synthase-like isoform X2 [Nicotiana sylvestris]	Metabolism	Metabolism of terpenoids and polyketides	ko00909//Sesquiterpenoid and triterpenoid biosynthesis	K14173	-	GO:0016829//lyase activity;GO:0005488//binding;GO:0016838//carbon-oxygen lyase activity, acting on phosphates;GO:0043169//cation binding;GO:0003824//catalytic activity;GO:0016835//carbon-oxygen lyase activity;GO:0046872//metal ion binding;GO:0043167//ion binding	-
XLOC_054480	TCONS_00090868	-	-	-	-	-	-	-	-
XLOC_054509	TCONS_00090907	-	-	-	-	-	-	-	-
XLOC_054552	TCONS_00090963	-	-	-	-	-	-	-	-
XLOC_054608	TCONS_00091054	PREDICTED: probable sugar phosphate/phosphate translocator At3g17430 [Nicotiana tomentosiformis]	-	-	-	-	-	-	-
XLOC_054648	TCONS_00091123	-	-	-	-	-	-	-	-
XLOC_054667	TCONS_00091153	PREDICTED: agamous-like MADS-box protein AGL80 [Nicotiana tabacum]	-	-	-	-	-	-	-
XLOC_054682	TCONS_00091199	PREDICTED: SNW/SKI-interacting protein-like [Nicotiana tabacum]	Genetic Information Processing	Transcription	ko03040//Spliceosome	K06063	GO:1990904//ribonucleoprotein complex;GO:0005623//cell;GO:0044464//cell part;GO:0032991//macromolecular complex;GO:0030529//intracellular ribonucleoprotein complex;GO:0005622//intracellular;GO:0044424//intracellular part	-	GO:0006807//nitrogen compound metabolic process;GO:1901360//organic cyclic compound metabolic process;GO:0044237//cellular metabolic process;GO:0044238//primary metabolic process;GO:0006725//cellular aromatic compound metabolic process;GO:0009987//cellular process;GO:0010467//gene expression;GO:0043170//macromolecule metabolic process;GO:0044260//cellular macromolecule metabolic process;GO:000037…
XLOC_054695	TCONS_00091216	-	-	-	-	-	-	-	-
XLOC_054702	TCONS_00091226	PREDICTED: UDP-glycosyltransferase 74G1-like isoform X2 [Nicotiana tabacum]	-	-	-	-	-	-	-
XLOC_054706	TCONS_00091239	polyprotein [Arabidopsis thaliana]	-	-	-	-	-	GO:0097159//organic cyclic compound binding;GO:0005488//binding;GO:1901363//heterocyclic compound binding	-
XLOC_054717	TCONS_00091258	-	-	-	-	-	-	-	-
XLOC_054812	TCONS_00091416	-	-	-	-	-	-	-	-
XLOC_054820	TCONS_00091457	Retrovirus-related Pol polyprotein LINE-1 [Cajanus cajan]	-	-	-	-	-	GO:0005488//binding;GO:1901363//heterocyclic compound binding;GO:0003824//catalytic activity;GO:0016860//intramolecular oxidoreductase activity;GO:0016853//isomerase activity;GO:0016861//intramolecular oxidoreductase activity, interconverting aldoses and ketoses;GO:0097159//organic cyclic compound binding	GO:0044763//single-organism cellular process;GO:0006082//organic acid metabolic process;GO:1901564//organonitrogen compound metabolic process;GO:0044249//cellular biosynthetic process;GO:0006520//cellular amino acid metabolic process;GO:0008152//metabolic process;GO:0006547//histidine metabolic process;GO:0044699//single-organism process;GO:0046483//heterocycle metabolic process;GO:0071704//organ…
XLOC_054890	TCONS_00091564	-	-	-	-	-	-	-	-
XLOC_054891	TCONS_00091566	PREDICTED: uncharacterized protein LOC102596532 [Solanum tuberosum]	-	-	-	-	-	-	-
XLOC_054894	TCONS_00091572	PREDICTED: GTP-binding protein YPTM2-like [Gossypium arboreum]	-	-	-	-	-	GO:0036094//small molecule binding;GO:0097159//organic cyclic compound binding;GO:0005488//binding;GO:1901363//heterocyclic compound binding	-
XLOC_054930	TCONS_00091636	-	-	-	-	-	-	-	-
XLOC_054934	TCONS_00091641	-	-	-	-	-	-	-	-
XLOC_055009	TCONS_00091778	PREDICTED: cingulin-like [Nicotiana tomentosiformis]	-	-	-	-	-	-	-
XLOC_055029	TCONS_00091826	PREDICTED: uncharacterized protein LOC107797328 isoform X1 [Nicotiana tabacum]	-	-	-	-	-	-	-
XLOC_055038	TCONS_00091844	PREDICTED: replication protein A 70 kDa DNA-binding subunit A-like [Nicotiana tabacum]	-	-	-	-	-	-	-
XLOC_055048	TCONS_00091867	PREDICTED: protein FAF-like, chloroplastic [Nicotiana tomentosiformis]	-	-	-	-	-	-	-
XLOC_055054	TCONS_00091875	-	-	-	-	-	-	-	-
XLOC_055057	TCONS_00091883	PREDICTED: transmembrane protein 184A [Nicotiana tomentosiformis]	-	-	-	-	-	-	-
XLOC_055109	TCONS_00091997	PREDICTED: uncharacterized protein LOC104244876 [Nicotiana sylvestris]	-	-	-	-	-	-	-
XLOC_055125	TCONS_00092016	-	-	-	-	-	-	-	-
XLOC_055148	TCONS_00092057	-	-	-	-	-	-	-	-
XLOC_055221	TCONS_00092192	Retrovirus-related Pol polyprotein LINE-1 [Cajanus cajan]	-	-	-	-	-	-	-
XLOC_055260	TCONS_00092254	PREDICTED: U2 snRNP component ist3-like [Nicotiana sylvestris]	Genetic Information Processing	Translation	ko03015//mRNA surveillance pathway	K14407	-	-	-
XLOC_055278	TCONS_00092301	cytochrome c reductase subunit [Solanum tuberosum]	-	-	-	-	GO:0044424//intracellular part;GO:0044446//intracellular organelle part;GO:0044425//membrane part;GO:0044464//cell part;GO:0016020//membrane;GO:0031967//organelle envelope;GO:0005622//intracellular;GO:0044422//organelle part;GO:0043229//intracellular organelle;GO:0031090//organelle membrane;GO:0005623//cell;GO:0043226//organelle;GO:0043227//membrane-bounded organelle;GO:0019866//organelle inner m…	-	GO:0044710//single-organism metabolic process;GO:0044699//single-organism process;GO:0008152//metabolic process
XLOC_055427	TCONS_00092563	-	-	-	-	-	-	-	-
XLOC_055482	TCONS_00092635	PREDICTED: nudix hydrolase 1 isoform X3 [Capsicum annuum]	-	-	-	-	-	-	-
XLOC_055517	TCONS_00092693	PREDICTED: nuclear transport factor 2-like [Nicotiana sylvestris]	-	-	-	-	GO:0005623//cell;GO:0044464//cell part	-	GO:0051179//localization;GO:0051234//establishment of localization
XLOC_055519	TCONS_00092695	PREDICTED: 1-phosphatidylinositol-3-phosphate 5-kinase FAB1B-like [Nicotiana tomentosiformis]	Cellular Processes;Environmental Information Processing;Metabolism	Signal transduction;Transport and catabolism;Carbohydrate metabolism	ko04145//Phagosome;ko00562//Inositol phosphate metabolism;ko04070//Phosphatidylinositol signaling system	K00921	-	-	-
XLOC_055541	TCONS_00092731	-	-	-	-	-	-	-	-
XLOC_055616	TCONS_00092843	Retrovirus-related Pol polyprotein from transposon TNT 1-94 [Cajanus cajan]	-	-	-	-	-	-	-
XLOC_055628	TCONS_00092858	PREDICTED: uncharacterized protein LOC104098940 isoform X1 [Nicotiana tomentosiformis]	-	-	-	-	-	-	-
XLOC_055629	TCONS_00092859	-	-	-	-	-	-	-	-
XLOC_055662	TCONS_00092921	PREDICTED: LINE-1 retrotransposable element ORF2 protein [Nicotiana tomentosiformis]	-	-	-	-	-	-	-
XLOC_055683	TCONS_00092951	mitochondrial import inner membrane translocase subunit Tim17/Tim22/Tim23 family protein [Populus trichocarpa]	-	-	-	-	GO:0016020//membrane;GO:0044425//membrane part;GO:0031224//intrinsic component of membrane	-	-
XLOC_055685	TCONS_00092954	PREDICTED: thebaine 6-O-demethylase-like [Nicotiana sylvestris]	-	-	-	-	-	-	-
XLOC_055686	TCONS_00092956	-	-	-	-	-	-	-	-
XLOC_055720	TCONS_00093010	-	-	-	-	-	-	-	-
XLOC_055753	TCONS_00093059	-	-	-	-	-	-	-	-
XLOC_055784	TCONS_00093121	Retrovirus-related Pol polyprotein from transposon TNT 1-94, partial [Cajanus cajan]	-	-	-	-	-	-	-
XLOC_055874	TCONS_00093250	-	-	-	-	-	-	-	-
XLOC_055914	TCONS_00093320	-	-	-	-	-	-	-	-
XLOC_055917	TCONS_00093325	DNA replication licensing factor MCM5, partial [Jasminum nudiflorum]	Genetic Information Processing	Replication and repair	ko03030//DNA replication	K02209	GO:0005622//intracellular;GO:0044464//cell part;GO:0005623//cell;GO:0044424//intracellular part	GO:0097159//organic cyclic compound binding;GO:0005488//binding;GO:1901363//heterocyclic compound binding;GO:0036094//small molecule binding	GO:0006139//nucleobase-containing compound metabolic process;GO:0034641//cellular nitrogen compound metabolic process;GO:0044238//primary metabolic process;GO:0046483//heterocycle metabolic process;GO:0006259//DNA metabolic process;GO:1901360//organic cyclic compound metabolic process;GO:0009987//cellular process;GO:0043170//macromolecule metabolic process;GO:0008152//metabolic process;GO:0071704…
XLOC_056028	TCONS_00093522	hypothetical protein NitaMp041 [Nicotiana tabacum]	-	-	-	-	-	-	-
XLOC_056032	TCONS_00093540	PREDICTED: probable leucine-rich repeat receptor-like protein kinase At5g63930 [Nicotiana sylvestris]	-	-	-	-	-	-	-
XLOC_056049	TCONS_00093574	PREDICTED: LINE-1 retrotransposable element ORF2 protein [Nicotiana tomentosiformis]	-	-	-	-	-	-	-
XLOC_056082	TCONS_00093625	PREDICTED: E3 ubiquitin-protein ligase UPL1-like [Capsicum annuum]	Genetic Information Processing	Folding, sorting and degradation	ko04120//Ubiquitin mediated proteolysis	K10592	-	-	-
XLOC_056113	TCONS_00093686	-	-	-	-	-	-	-	-
XLOC_056137	TCONS_00093719	PREDICTED: stress response protein NST1-like [Nicotiana sylvestris]	-	-	-	-	-	-	-
XLOC_056225	TCONS_00093837	amino acid transporter [Genlisea aurea]	-	-	-	-	-	-	-
XLOC_056338	TCONS_00094060	Retrovirus-related Pol polyprotein from transposon 17.6 [Cajanus cajan]	-	-	-	-	-	-	-
XLOC_056419	TCONS_00094189	-	-	-	-	-	-	-	-
XLOC_056467	TCONS_00094287	PREDICTED: cingulin-like [Nicotiana sylvestris]	-	-	-	-	-	-	-
XLOC_056470	TCONS_00094292	-	-	-	-	-	-	-	-
XLOC_056485	TCONS_00094327	PREDICTED: uncharacterized protein LOC104089196 [Nicotiana tomentosiformis]	-	-	-	-	-	-	-
XLOC_056504	TCONS_00094357	PREDICTED: TBC1 domain family member 17 isoform X2 [Nicotiana tomentosiformis]	-	-	-	-	-	GO:0030234//enzyme regulator activity;GO:0005096//GTPase activator activity;GO:0030695//GTPase regulator activity;GO:0008047//enzyme activator activity;GO:0060589//nucleoside-triphosphatase regulator activity;GO:0098772//molecular function regulator	GO:0065007//biological regulation;GO:0043087//regulation of GTPase activity;GO:0065009//regulation of molecular function;GO:0019222//regulation of metabolic process;GO:0050790//regulation of catalytic activity;GO:0050789//regulation of biological process;GO:0051336//regulation of hydrolase activity
XLOC_056554	TCONS_00094463	BnaC07g21290D [Brassica napus]	-	-	-	-	GO:0005623//cell;GO:0044424//intracellular part;GO:0005622//intracellular;GO:0044435//plastid part;GO:0043229//intracellular organelle;GO:0044434//chloroplast part;GO:0043227//membrane-bounded organelle;GO:0044422//organelle part;GO:0044464//cell part;GO:0044444//cytoplasmic part;GO:0009579//thylakoid;GO:0009534//chloroplast thylakoid;GO:0043226//organelle;GO:0009507//chloroplast;GO:0044446//intr…	-	GO:0009987//cellular process;GO:0044260//cellular macromolecule metabolic process;GO:0008152//metabolic process;GO:0044699//single-organism process;GO:0044237//cellular metabolic process;GO:0044262//cellular carbohydrate metabolic process;GO:0005975//carbohydrate metabolic process;GO:0044264//cellular polysaccharide metabolic process;GO:0043170//macromolecule metabolic process;GO:0009311//oligosa…
XLOC_056633	TCONS_00094585	PREDICTED: LOW QUALITY PROTEIN: pentatricopeptide repeat-containing protein At5g46680-like [Malus domestica]	-	-	-	-	-	-	-
XLOC_056713	TCONS_00094755	-	-	-	-	-	-	-	-
XLOC_056723	TCONS_00094779	PREDICTED: 26S proteasome non-ATPase regulatory subunit 12 homolog A-like [Nicotiana tomentosiformis]	Genetic Information Processing	Folding, sorting and degradation	ko03050//Proteasome	K03035	-	-	-
XLOC_056746	TCONS_00094827	PREDICTED: pentatricopeptide repeat-containing protein At3g09060 isoform X2 [Solanum tuberosum]	-	-	-	-	-	-	-
[truncated: 624 more rows]
