# Supplementary material for: Transcriptome sequencing reveals the effect of biochar improvement on the development of tobacco plants before and after topping
Source: PLoS One. 2019 Oct 31;14(10):e0224556. doi: 10.1371/journal.pone.0224556 (PMC6822942; doi:10.1371/journal.pone.0224556)
Supplement: S8 Data — (XLSX) [file pone.0224556.s008.xlsx]

## Sheet: CK_60d-vs-CK_75d.genes.filter.a
id	CK_60d_count	CK_75d_count	CK_60d_fpkm	CK_75d_fpkm	log2(FC)	Pvalue	FDR	significant	Symbol	Description	KEGG_A_class	KEGG_B_class	Pathway	K_ID	GO Component	GO Function	GO Process
XLOC_000378	77.3333	23.3333	5.33	1.64667	-1.69459	0.00436592	0.0243478	yes	TCONS_00000512	proteinase inhibitor [Nicotiana tabacum]	-	-	-	-	-	GO:0030414//peptidase inhibitor activity;GO:0004857//enzyme inhibitor activity;GO:0004866//endopeptidase inhibitor activity;GO:0098772//molecular function regulator;GO:0061135//endopeptidase regulator activity;GO:0061134//peptidase regulator activity;GO:0030234//enzyme regulator activity	GO:0051336//regulation of hydrolase activity;GO:0032269//negative regulation of cellular protein metabolic process;GO:0006950//response to stress;GO:0048523//negative regulation of cellular process;GO:0045861//negative regulation of proteolysis;GO:0052547//regulation of peptidase activity;GO:0032268//regulation of cellular protein metabolic process;GO:0060255//regulation of macromolecule metaboli…
XLOC_000430	1.66667	16.6667	0.103333	1.05667	3.35414	0.000281991	0.00266541	yes	TCONS_00000594	-	-	-	-	-	-	-	-
XLOC_000938	114	15	6.67667	0.92	-2.85942	2.74134e-06	5.2736e-05	yes	TCONS_00001431	PREDICTED: uncharacterized protein LOC104118082 isoform X1 [Nicotiana tomentosiformis]	-	-	-	-	-	-	-
XLOC_000969	62.3333	178.667	3.33333	9.51	1.51248	0.00250066	0.0157337	yes	TCONS_00001479	PREDICTED: uncharacterized protein LOC107795074 [Nicotiana tabacum]	-	-	-	-	-	-	-
XLOC_001029	32.3333	102.667	2.10333	6.85333	1.70413	0.00108919	0.00805975	yes	TCONS_00001586	PREDICTED: protein YLS9-like [Nicotiana sylvestris]	-	-	-	-	-	-	-
XLOC_001168	12.6667	93.6667	0.106667	0.756667	2.82655	0.000467352	0.00405969	yes	TCONS_00001854	PREDICTED: F-box/kelch-repeat protein SKIP11-like [Nicotiana sylvestris]	-	-	-	-	-	-	-
XLOC_001287	1.33333	13.3333	0.0333333	0.336667	3.33628	0.00110579	0.00815882	yes	TCONS_00002040	PREDICTED: late blight resistance protein R1-A-like [Nicotiana sylvestris]	-	-	-	-	-	-	-
XLOC_001585	0.666667	8.33333	0.0233333	0.286667	3.61891	0.00315337	0.0188709	yes	TCONS_00002540	PREDICTED: ras-related protein RABD1-like isoform X2 [Vigna angularis]	-	-	-	-	GO:0005737//cytoplasm;GO:0043226//organelle;GO:0012505//endomembrane system;GO:0044424//intracellular part;GO:0043231//intracellular membrane-bounded organelle;GO:0044464//cell part;GO:0016020//membrane;GO:0031984//organelle subcompartment;GO:0005802//trans-Golgi network;GO:0043227//membrane-bounded organelle;GO:0044431//Golgi apparatus part;GO:0044444//cytoplasmic part;GO:0044446//intracellular …	GO:0001883//purine nucleoside binding;GO:0005488//binding;GO:0097367//carbohydrate derivative binding;GO:1901363//heterocyclic compound binding;GO:0008092//cytoskeletal protein binding;GO:0005515//protein binding;GO:0017022//myosin binding;GO:0032550//purine ribonucleoside binding;GO:0097159//organic cyclic compound binding;GO:0036094//small molecule binding;GO:0001882//nucleoside binding;GO:0032…	GO:0065007//biological regulation;GO:0023052//signaling;GO:0050794//regulation of cellular process;GO:0009987//cellular process;GO:0051649//establishment of localization in cell;GO:0007154//cell communication;GO:0033036//macromolecule localization;GO:0044700//single organism signaling;GO:0045184//establishment of protein localization;GO:0044763//single-organism cellular process;GO:0035556//intrac…
XLOC_001597	28.6667	157.667	1.49	7.98667	2.42228	6.79262e-07	1.59722e-05	yes	TCONS_00002564	PREDICTED: DAG protein, chloroplastic-like [Nicotiana sylvestris]	-	-	-	-	-	-	-
XLOC_001705	1.66667	35	0.06	1.16667	4.28129	3.60973e-06	6.6641e-05	yes	TCONS_00002759	Retrovirus-related Pol polyprotein LINE-1 [Cajanus cajan]	-	-	-	-	-	-	-
XLOC_002125	11.3333	36.3333	0.613333	1.99333	1.70044	0.00621052	0.032037	yes	TCONS_00003465	-	-	-	-	-	-	-	-
XLOC_002214	1	26	0.0233333	0.61	4.70834	2.24743e-06	4.43498e-05	yes	TCONS_00003660	PREDICTED: pentatricopeptide repeat-containing protein At4g02750-like [Sesamum indicum]	-	-	-	-	-	-	-
XLOC_002249	1.66667	14	0.0433333	0.373333	3.10692	0.000775543	0.00612603	yes	TCONS_00003712	-	-	-	-	-	-	-	-
XLOC_002319	2	12.3333	0.0666667	0.383333	2.52356	0.00924714	0.0436702	yes	TCONS_00003817	-	-	-	-	-	-	-	-
XLOC_002825	4.66667	33.3333	0.19	1.34333	2.82175	0.00202227	0.0132927	yes	TCONS_00004651	-	-	-	-	-	-	-	-
XLOC_003373	50.3333	139.667	2.95667	8.47333	1.51896	0.00311306	0.0186595	yes	TCONS_00005554	PREDICTED: uncharacterized membrane protein YjcL-like [Nicotiana tabacum]	-	-	-	-	GO:0031967//organelle envelope;GO:0009536//plastid;GO:0043229//intracellular organelle;GO:0005623//cell;GO:0043226//organelle;GO:0005622//intracellular;GO:0031975//envelope;GO:0044464//cell part;GO:0044424//intracellular part;GO:0044446//intracellular organelle part;GO:0009526//plastid envelope;GO:0044435//plastid part;GO:0005737//cytoplasm;GO:0044422//organelle part;GO:0043227//membrane-bounded …	-	-
XLOC_003410	31.6667	157.667	0.39	2.22	2.50901	0.00325544	0.019347	yes	TCONS_00005621	hypothetical retrotransposon [Ipomoea batatas]	-	-	-	-	-	GO:0046872//metal ion binding;GO:0016787//hydrolase activity;GO:0003824//catalytic activity;GO:0005488//binding;GO:0043167//ion binding;GO:0016740//transferase activity;GO:0043169//cation binding	GO:0006259//DNA metabolic process;GO:0009987//cellular process;GO:0006807//nitrogen compound metabolic process;GO:0071704//organic substance metabolic process;GO:0034641//cellular nitrogen compound metabolic process;GO:0006725//cellular aromatic compound metabolic process;GO:0046483//heterocycle metabolic process;GO:0044237//cellular metabolic process;GO:0043170//macromolecule metabolic process;G…
XLOC_003542	11.0033	39.1367	0.513333	1.88667	1.87787	0.00832049	0.0402518	yes	TCONS_00005829	PREDICTED: ycf20-like protein [Daucus carota subsp. sativus] [Daucus carota]	-	-	-	-	GO:0043231//intracellular membrane-bounded organelle;GO:0044464//cell part;GO:0009536//plastid;GO:0044424//intracellular part;GO:0005623//cell;GO:0043227//membrane-bounded organelle;GO:0043229//intracellular organelle;GO:0043226//organelle;GO:0044444//cytoplasmic part;GO:0005737//cytoplasm;GO:0005622//intracellular	-	GO:0009628//response to abiotic stimulus;GO:0050896//response to stimulus;GO:0009314//response to radiation;GO:0009416//response to light stimulus;GO:1990066//energy quenching
XLOC_003546	0.333333	10.3333	0.0166667	0.59	5.14568	0.000239582	0.00233137	yes	TCONS_00005839	-	-	-	-	-	-	-	-
XLOC_003686	1.33333	28.3333	0.0566667	1.18333	4.38421	1.50117e-06	3.14457e-05	yes	TCONS_00006045	PREDICTED: sister-chromatid cohesion protein 3-like [Nicotiana tomentosiformis]	-	-	-	-	-	-	-
XLOC_003894	1016.11	66	53.53	3.44333	-3.95847	1.9112e-16	3.99749e-14	yes	TCONS_00006394	PREDICTED: protein LNK2-like [Nicotiana tabacum]	-	-	-	-	-	-	-
XLOC_003926	1.33333	14	0.0466667	0.496667	3.41181	0.000666864	0.00541855	yes	TCONS_00006449	PREDICTED: uncharacterized protein LOC107774077 [Nicotiana tabacum]	-	-	-	-	-	-	-
XLOC_003950	2.66667	33	0.156667	1.84333	3.55655	8.04377e-06	0.000132394	yes	TCONS_00006491	-	-	-	-	-	-	-	-
XLOC_004417	17.6667	64.6667	0.936667	3.51333	1.90723	0.00286165	0.0174944	yes	TCONS_00007260	PREDICTED: electron transfer flavoprotein subunit beta, mitochondrial-like [Gossypium hirsutum]	-	-	-	-	-	-	-
XLOC_004468	12	52.3333	0.643333	2.77667	2.10972	0.000682566	0.00552363	yes	TCONS_00007361	-	-	-	-	-	-	-	-
XLOC_004905	10.6667	38.6667	0.32	1.14667	1.8413	0.00226259	0.0145354	yes	TCONS_00008131	-	-	-	-	-	-	-	-
XLOC_005023	50	5	1.91	0.196667	-3.27975	7.88824e-06	0.000129987	yes	TCONS_00008353	PREDICTED: protein RADIALIS-like 2 [Nicotiana tomentosiformis]	-	-	-	-	-	GO:0005488//binding	-
XLOC_005204	8.66667	37.3333	0.403333	1.76667	2.13099	0.00057243	0.00477632	yes	TCONS_00008619	-	-	-	-	-	-	-	-
XLOC_005268	2.33333	11.3333	0.19	0.976667	2.36187	0.010065	0.0465151	yes	TCONS_00008729	-	-	-	-	-	-	-	-
XLOC_005458	6.33333	65.3333	0.52	5.11667	3.29862	3.84317e-05	0.000505835	yes	TCONS_00009054	-	-	-	-	-	-	-	-
XLOC_005658	0.666667	11	0.05	0.876667	4.13203	0.000955894	0.00724228	yes	TCONS_00009341	-	-	-	-	-	-	-	-
XLOC_006061	0	8.33333	0.001	0.31	8.27612	6.80461e-05	0.000820933	yes	TCONS_00010022	PREDICTED: flocculation protein FLO11-like, partial [Nicotiana sylvestris]	-	-	-	-	-	-	-
XLOC_006488	40	197	3.35667	16.19	2.27	1.74338e-05	0.000258046	yes	TCONS_00010694	expressed protein [Oryza sativa Japonica Group]	-	-	-	-	-	-	-
XLOC_006658	116.333	2.66667	6.15667	0.136667	-5.49342	9.11275e-14	1.18904e-11	yes	TCONS_00010979	-	-	-	-	-	-	-	-
XLOC_006905	3.66667	37	0.0733333	0.583333	2.99178	0.00424007	0.0238298	yes	TCONS_00011431	PREDICTED: ensconsin-like [Nicotiana tomentosiformis]	-	-	-	-	-	-	-
XLOC_007171	8.66667	59.6667	0.243333	1.58	2.69892	0.000479459	0.00414423	yes	TCONS_00011870	PREDICTED: vesicular GABA transporter-like [Nicotiana tomentosiformis]	-	-	-	-	-	-	-
XLOC_007201	148	32	3.91333	0.81	-2.2724	6.80239e-05	0.000820843	yes	TCONS_00011912	PREDICTED: LOW QUALITY PROTEIN: retrovirus-related Pol polyprotein from transposon TNT 1-94 [Solanum pennellii]	-	-	-	-	-	-	-
XLOC_007699	150.333	19.6667	15.25	1.94667	-2.96973	2.34303e-08	8.56903e-07	yes	TCONS_00012795	-	-	-	-	-	-	-	-
XLOC_008837	3	23.3333	0.19	1.38333	2.86408	0.00063707	0.00521652	yes	TCONS_00014751	-	-	-	-	-	-	-	-
XLOC_008981	199.7	57.29	10.9267	3.04333	-1.84413	0.00206664	0.0135177	yes	TCONS_00014963	PREDICTED: E3 ubiquitin-protein ligase COP1-like isoform X3 [Nicotiana sylvestris]	Genetic Information Processing;Organismal Systems	Environmental adaptation;Folding, sorting and degradation	ko04120//Ubiquitin mediated proteolysis;ko04712//Circadian rhythm - plant	K10143	GO:0043229//intracellular organelle;GO:0044428//nuclear part;GO:0031981//nuclear lumen;GO:0005623//cell;GO:0005634//nucleus;GO:0044422//organelle part;GO:0005622//intracellular;GO:0031974//membrane-enclosed lumen;GO:0043227//membrane-bounded organelle;GO:0044451//nucleoplasm part;GO:0070013//intracellular organelle lumen;GO:0044464//cell part;GO:0044446//intracellular organelle part;GO:0043226//o…	GO:0019787//ubiquitin-like protein transferase activity;GO:0043167//ion binding;GO:0046872//metal ion binding;GO:0005515//protein binding;GO:0016740//transferase activity;GO:0043169//cation binding;GO:0046914//transition metal ion binding;GO:0005488//binding;GO:0003824//catalytic activity	GO:0044763//single-organism cellular process;GO:0019538//protein metabolic process;GO:0009416//response to light stimulus;GO:0009314//response to radiation;GO:0006725//cellular aromatic compound metabolic process;GO:0070647//protein modification by small protein conjugation or removal;GO:0044699//single-organism process;GO:1901360//organic cyclic compound metabolic process;GO:0006807//nitrogen co…
XLOC_009168	92.3333	393	1.74667	7.46	2.09457	4.35682e-06	7.80432e-05	yes	TCONS_00015307	PREDICTED: ion channel CASTOR-like [Nicotiana tabacum]	-	-	-	-	-	-	-
XLOC_009741	364	53.3333	14.0333	2.02667	-2.79168	1.59829e-08	6.10937e-07	yes	TCONS_00016285	PREDICTED: CBL-interacting protein kinase 2-like [Nicotiana tabacum]	Cellular Processes	Transport and catabolism	ko04140//Regulation of autophagy	K07198	-	GO:0016301//kinase activity;GO:0032549//ribonucleoside binding;GO:0001883//purine nucleoside binding;GO:0016772//transferase activity, transferring phosphorus-containing groups;GO:0003824//catalytic activity;GO:0036094//small molecule binding;GO:0032550//purine ribonucleoside binding;GO:0097367//carbohydrate derivative binding;GO:0016740//transferase activity;GO:0097159//organic cyclic compound b…	GO:0008152//metabolic process;GO:0006796//phosphate-containing compound metabolic process;GO:0019538//protein metabolic process;GO:0044237//cellular metabolic process;GO:0043170//macromolecule metabolic process;GO:0006464//cellular protein modification process;GO:0071704//organic substance metabolic process;GO:0036211//protein modification process;GO:0044699//single-organism process;GO:0009987//c…
XLOC_009993	7.66667	48.3333	0.103333	0.936667	3.18023	4.73256e-05	0.000604516	yes	TCONS_00016727	-	-	-	-	-	-	-	-
XLOC_010057	0.333333	8.66667	0.0233333	0.65	4.79998	0.000948615	0.00720179	yes	TCONS_00016850	-	-	-	-	-	-	-	-
XLOC_010227	6.33333	112	0.286667	5.00333	4.12544	1.46889e-10	9.43976e-09	yes	TCONS_00017150	-	-	-	-	-	-	-	-
XLOC_010393	3.33333	25	0.273333	1.77667	2.70044	0.000376042	0.00338226	yes	TCONS_00017431	PREDICTED: uncharacterized protein LOC104229298, partial [Nicotiana sylvestris]	-	-	-	-	-	-	-
XLOC_010712	10.6667	81.3333	0.46	3.49	2.92352	8.59201e-07	1.9442e-05	yes	TCONS_00017975	OSIGBa0132E09-OSIGBa0108L24.3 [Oryza sativa Indica Group]	-	-	-	-	-	-	-
XLOC_010856	3.66667	58.6667	0.113333	1.84	4.02106	4.78627e-09	2.10634e-07	yes	TCONS_00018183	PREDICTED: pentatricopeptide repeat-containing protein At3g02650, mitochondrial isoform X1 [Solanum tuberosum]	-	-	-	-	-	-	-
XLOC_011095	6.66667	83	0.263333	3.85667	3.87239	2.21032e-06	4.37411e-05	yes	TCONS_00018576	PREDICTED: myb family transcription factor APL-like isoform X2 [Nicotiana tomentosiformis]	-	-	-	-	-	GO:0005488//binding	-
XLOC_011221	2	25.3333	0.0433333	0.52	3.58496	1.32975e-05	0.000203177	yes	TCONS_00018772	TNP2, partial [Antirrhinum majus]	-	-	-	-	-	-	-
XLOC_011408	279.667	743.333	11.85	31.4933	1.41016	0.00463209	0.0255012	yes	TCONS_00019051	PREDICTED: zinc finger BED domain-containing protein RICESLEEPER 3-like [Nicotiana tomentosiformis]	-	-	-	-	-	-	-
XLOC_011430	1.33333	10	0.06	0.496667	3.04924	0.00545811	0.0289148	yes	TCONS_00019087	-	-	-	-	-	-	-	-
XLOC_011484	4	59	0.0733333	1.10333	3.91126	4.16188e-05	0.000540164	yes	TCONS_00019187	Longin domain-containing protein [Cynara cardunculus var. scolymus] [Cynara cardunculus]	-	-	-	-	-	-	-
XLOC_011489	9	36.6667	0.603333	2.71	2.16727	0.00221557	0.0142843	yes	TCONS_00019204	BnaA10g16160D [Brassica napus]	-	-	-	-	-	-	-
XLOC_011896	0.333333	119.613	0.00666667	2.18667	8.35755	3.05651e-18	8.57757e-16	yes	TCONS_00019889	PREDICTED: zinc finger BED domain-containing protein RICESLEEPER 2-like [Nicotiana tabacum]	-	-	-	-	-	GO:0005488//binding;GO:0016772//transferase activity, transferring phosphorus-containing groups;GO:1901363//heterocyclic compound binding;GO:0097159//organic cyclic compound binding;GO:0003824//catalytic activity;GO:0016740//transferase activity	-
XLOC_012004	50.3333	8	1.43333	0.22	-2.7038	0.000133404	0.00143935	yes	TCONS_00020057	-	-	-	-	-	-	-	-
XLOC_012039	48.3333	181.333	0.43	1.59667	1.89265	0.00125336	0.009048	yes	TCONS_00020114	Transposon Ty3-G Gag-Pol polyprotein [Cajanus cajan]	-	-	-	-	-	-	GO:0008152//metabolic process;GO:0043170//macromolecule metabolic process;GO:0044238//primary metabolic process;GO:0071704//organic substance metabolic process
XLOC_012190	1.66667	23	0.1	1.47	3.87774	5.1441e-05	0.000647459	yes	TCONS_00020376	-	-	-	-	-	-	-	-
XLOC_012455	14	44.3333	0.643333	1.97667	1.61943	0.00533944	0.0284369	yes	TCONS_00020788	PREDICTED: F-box protein PP2-B10-like [Nicotiana tabacum]	-	-	-	-	-	-	-
XLOC_012640	28	92.3333	1.74	5.64333	1.69746	0.0015431	0.0106918	yes	TCONS_00021117	BnaA08g15720D [Brassica napus]	-	-	-	-	-	-	-
XLOC_012773	23.3333	115.667	0.54	2.66	2.30039	0.000262008	0.00251022	yes	TCONS_00021326	serine/threonine protein phosphatase 2a regulatory subunit A [Dorcoceras hygrometricum]	Genetic Information Processing	Translation	ko03015//mRNA surveillance pathway	K03456	GO:0044464//cell part;GO:0005623//cell	-	GO:0042221//response to chemical;GO:0050794//regulation of cellular process;GO:0065007//biological regulation;GO:0050896//response to stimulus;GO:0044699//single-organism process;GO:0050789//regulation of biological process
XLOC_012835	2.33333	12.6667	0.226667	1.19333	2.39635	0.00375403	0.0216539	yes	TCONS_00021414	PREDICTED: cell division protein FtsZ homolog 1, chloroplastic-like [Nicotiana tomentosiformis]	-	-	-	-	GO:0043232//intracellular non-membrane-bounded organelle;GO:0005622//intracellular;GO:0043228//non-membrane-bounded organelle;GO:0005856//cytoskeleton;GO:0044424//intracellular part;GO:0032991//macromolecular complex;GO:0005623//cell;GO:0043226//organelle;GO:0015630//microtubule cytoskeleton;GO:0044464//cell part;GO:0043229//intracellular organelle	GO:1901363//heterocyclic compound binding;GO:0016462//pyrophosphatase activity;GO:0001883//purine nucleoside binding;GO:0016817//hydrolase activity, acting on acid anhydrides;GO:0016818//hydrolase activity, acting on acid anhydrides, in phosphorus-containing anhydrides;GO:0005488//binding;GO:0097159//organic cyclic compound binding;GO:0001882//nucleoside binding;GO:0017111//nucleoside-triphosphat…	GO:0009056//catabolic process;GO:0006461//protein complex assembly;GO:0071704//organic substance metabolic process;GO:0006753//nucleoside phosphate metabolic process;GO:0006807//nitrogen compound metabolic process;GO:0044699//single-organism process;GO:0046483//heterocycle metabolic process;GO:1901564//organonitrogen compound metabolic process;GO:0019693//ribose phosphate metabolic process;GO:004…
XLOC_013786	0	7	0.001	0.606667	9.24476	0.00141972	0.00998814	yes	TCONS_00023095	-	-	-	-	-	-	-	-
XLOC_013870	0.333333	6	0.02	0.293333	3.87447	0.00251556	0.0158007	yes	TCONS_00023260	-	-	-	-	-	-	-	-
XLOC_014499	7.33333	0	0.05	0.001	-5.64386	0.00086469	0.00667812	yes	TCONS_00024374	PREDICTED: protein SET DOMAIN GROUP 41-like isoform X1 [Nicotiana tabacum]	-	-	-	-	-	-	-
XLOC_014688	0.333333	13	0.0266667	1.06667	5.32193	2.88559e-05	0.000396722	yes	TCONS_00024691	-	-	-	-	-	-	-	-
XLOC_014930	31.6667	85.3333	0.97	2.62333	1.43534	0.00613651	0.0317432	yes	TCONS_00025099	PREDICTED: rab proteins geranylgeranyltransferase component A 2-like [Nicotiana sylvestris]	-	-	-	-	GO:0044424//intracellular part;GO:0044444//cytoplasmic part;GO:0044464//cell part;GO:0005622//intracellular;GO:0005623//cell;GO:0005737//cytoplasm	GO:0051020//GTPase binding;GO:0005488//binding;GO:0017016//Ras GTPase binding;GO:0019899//enzyme binding;GO:0031267//small GTPase binding;GO:0005515//protein binding	GO:0032268//regulation of cellular protein metabolic process;GO:0048522//positive regulation of cellular process;GO:0032270//positive regulation of cellular protein metabolic process;GO:0010604//positive regulation of macromolecule metabolic process;GO:0031401//positive regulation of protein modification process;GO:0080090//regulation of primary metabolic process;GO:0031325//positive regulation o…
XLOC_015156	16.6667	173	0.95	9.97333	3.39208	2.73334e-06	5.26184e-05	yes	TCONS_00025448	-	-	-	-	-	-	-	-
XLOC_015421	130.333	324	5.72	14.3367	1.32562	0.00191651	0.0127416	yes	TCONS_00025862	Thioredoxin superfamily protein isoform 3 [Theobroma cacao]	-	-	-	-	-	-	-
XLOC_015445	0.333333	22.3333	0.00666667	0.5	6.22882	4.48101e-07	1.11369e-05	yes	TCONS_00025920	PREDICTED: uncharacterized protein LOC104089196 [Nicotiana tomentosiformis]	-	-	-	-	-	-	-
XLOC_015798	4.66667	47	0.103333	1.00333	3.27942	0.000452183	0.00394819	yes	TCONS_00026592	PREDICTED: uncharacterized protein LOC107803976 [Nicotiana tabacum]	-	-	-	-	-	-	-
XLOC_016094	0.333333	13.6667	0.0133333	0.616667	5.53138	8.21568e-06	0.000134707	yes	TCONS_00027075	PREDICTED: 40S ribosomal protein S8 [Capsicum annuum]	Genetic Information Processing	Translation	ko03010//Ribosome	K02995	GO:0044446//intracellular organelle part;GO:1990904//ribonucleoprotein complex;GO:0005737//cytoplasm;GO:0005623//cell;GO:0043227//membrane-bounded organelle;GO:0005622//intracellular;GO:0070013//intracellular organelle lumen;GO:0005911//cell-cell junction;GO:0005634//nucleus;GO:0015935//small ribosomal subunit;GO:0044422//organelle part;GO:0044424//intracellular part;GO:0071944//cell periphery;GO…	GO:0097159//organic cyclic compound binding;GO:0003723//RNA binding;GO:0003676//nucleic acid binding;GO:0005198//structural molecule activity;GO:0005488//binding;GO:1901363//heterocyclic compound binding	GO:0043170//macromolecule metabolic process;GO:0071704//organic substance metabolic process;GO:0010467//gene expression;GO:0008152//metabolic process
XLOC_016313	310.333	15.6667	5.11667	0.26	-4.29862	4.58688e-10	2.58478e-08	yes	TCONS_00027430	-	-	-	-	-	-	-	-
XLOC_016867	0.666667	10.6667	0.0333333	0.456667	3.7761	0.000520124	0.00441844	yes	TCONS_00028398	-	-	-	-	-	-	-	-
XLOC_016949	1.33333	13.6667	0.0466667	0.403333	3.11151	0.00436236	0.0243304	yes	TCONS_00028543	R8 resistance protein [Solanum demissum]	-	-	-	-	-	-	-
XLOC_017361	238.333	73.3333	2.73667	0.836667	-1.70969	0.000631788	0.00518484	yes	TCONS_00029187	PREDICTED: K(+) efflux antiporter 3, chloroplastic-like isoform X4 [Nicotiana tomentosiformis]	-	-	-	-	-	-	-
XLOC_017377	9.33333	59.3333	0.733333	4.69667	2.6791	0.00122934	0.00890334	yes	TCONS_00029226	-	-	-	-	-	-	-	-
XLOC_017395	10.3333	0	0.61	0.001	-9.25267	1.12004e-05	0.000175283	yes	TCONS_00029251	BnaA03g00750D [Brassica napus]	-	-	-	-	-	-	-
XLOC_017550	49	130	1.90667	4.94667	1.3754	0.00364107	0.0211459	yes	TCONS_00029523	-	-	-	-	-	-	-	-
XLOC_017989	3	15	0.193333	1.01	2.38519	0.00363418	0.0211169	yes	TCONS_00030231	-	-	-	-	-	-	-	-
XLOC_018226	9.66667	91.3333	0.366667	3.41	3.21723	7.73847e-08	2.41837e-06	yes	TCONS_00030654	-	-	-	-	-	-	-	-
XLOC_018300	13.6667	87.7433	0.31	2	2.68966	0.000169351	0.00174398	yes	TCONS_00030784	PREDICTED: uncharacterized protein LOC107817616 isoform X2 [Nicotiana tabacum]	-	-	-	-	-	-	-
XLOC_018495	26.3333	124	1.29333	5.8	2.16496	0.000226972	0.00222925	yes	TCONS_00031107	-	-	-	-	-	-	-	-
XLOC_018721	1	11	0.0666667	0.68	3.3505	0.0006148	0.00507076	yes	TCONS_00031492	uncharacterized LOC102600333 [Solanum tuberosum]	-	-	-	-	GO:0044444//cytoplasmic part;GO:0043229//intracellular organelle;GO:0005737//cytoplasm;GO:0009536//plastid;GO:0005623//cell;GO:0043231//intracellular membrane-bounded organelle;GO:0043227//membrane-bounded organelle;GO:0044424//intracellular part;GO:0044464//cell part;GO:0043226//organelle;GO:0005622//intracellular	GO:0005488//binding;GO:0005515//protein binding	-
XLOC_018957	1.33333	12.3333	0.0633333	0.57	3.16993	0.00134998	0.0095893	yes	TCONS_00031853	-	-	-	-	-	-	-	-
XLOC_019193	9.66667	37.6667	0.45	1.77	1.97575	0.00142365	0.0100094	yes	TCONS_00032249	-	-	-	-	-	-	-	-
XLOC_019691	433	13.3333	26.4567	0.793333	-5.05956	2.98915e-18	8.43091e-16	yes	TCONS_00033023	PREDICTED: 5'-nucleotidase domain-containing protein 4 isoform X1 [Nicotiana tomentosiformis]	-	-	-	-	-	-	-
XLOC_019796	15.3333	157	0.883333	8.72667	3.3044	1.70476e-09	8.29108e-08	yes	TCONS_00033193	PREDICTED: 60S ribosomal protein L13-2-like [Nicotiana tabacum]	-	-	-	-	-	-	-
XLOC_019983	3.66667	23	0.243333	1.50333	2.62716	0.00914787	0.0433346	yes	TCONS_00033504	-	-	-	-	-	-	-	-
XLOC_020301	0	7	0.001	0.273333	8.09452	0.00776402	0.0381302	yes	TCONS_00034067	PREDICTED: uncharacterized mitochondrial protein AtMg01250-like [Nicotiana tabacum]	-	-	-	-	-	-	-
XLOC_020582	0	6	0.001	0.333333	8.38082	0.00256887	0.0160681	yes	TCONS_00034533	-	-	-	-	-	-	-	-
XLOC_020605	3.66667	23.3333	0.103333	0.656667	2.66786	0.000384697	0.00344844	yes	TCONS_00034576	PREDICTED: monocopper oxidase-like protein SKU5 [Nicotiana sylvestris]	-	-	-	-	-	GO:0046872//metal ion binding;GO:0005488//binding;GO:0003676//nucleic acid binding;GO:0034061//DNA polymerase activity;GO:1901363//heterocyclic compound binding;GO:0003824//catalytic activity;GO:0097159//organic cyclic compound binding;GO:0016772//transferase activity, transferring phosphorus-containing groups;GO:0016740//transferase activity;GO:0043169//cation binding;GO:0043167//ion binding;GO:…	GO:0044237//cellular metabolic process;GO:0009987//cellular process;GO:0009058//biosynthetic process;GO:0043170//macromolecule metabolic process;GO:0006807//nitrogen compound metabolic process;GO:0009059//macromolecule biosynthetic process;GO:0006260//DNA replication;GO:0034645//cellular macromolecule biosynthetic process;GO:0006139//nucleobase-containing compound metabolic process;GO:0090304//nu…
XLOC_020679	8.33333	161.333	0.486667	8.81667	4.17923	5.05515e-10	2.79515e-08	yes	TCONS_00034712	PREDICTED: uncharacterized protein LOC107830470 [Nicotiana tabacum]	-	-	-	-	-	-	-
XLOC_020731	50.3333	7.66667	3.00333	0.44	-2.77099	5.42998e-05	0.000677184	yes	TCONS_00034792	-	-	-	-	-	-	-	-
XLOC_020732	50.3333	7.66667	3.00333	0.44	-2.77099	5.42994e-05	0.000677184	yes	TCONS_00034793	-	-	-	-	-	-	-	-
XLOC_020933	69	180.667	4.94333	12.9467	1.38902	0.00289493	0.0176419	yes	TCONS_00035097	UvrABC system protein A [Theobroma cacao]	-	-	-	-	-	-	-
XLOC_021191	2	22	0.106667	1.15667	3.43879	3.71003e-05	0.000490973	yes	TCONS_00035555	-	-	-	-	-	-	-	-
XLOC_021208	1.33333	10	0.06	0.463333	2.94902	0.00569756	0.0299244	yes	TCONS_00035577	PREDICTED: 14 kDa zinc-binding protein [Nicotiana tomentosiformis]	-	-	-	-	GO:0005623//cell;GO:0005622//intracellular;GO:0009536//plastid;GO:0044424//intracellular part;GO:0043229//intracellular organelle;GO:0043226//organelle;GO:0044464//cell part;GO:0005737//cytoplasm;GO:0044444//cytoplasmic part;GO:0043227//membrane-bounded organelle;GO:0043231//intracellular membrane-bounded organelle	-	-
XLOC_021318	109.667	14.3333	3.45	0.443333	-2.96013	1.16555e-07	3.46498e-06	yes	TCONS_00035774	-	-	-	-	-	-	-	-
XLOC_021327	0.666667	13.3333	0.01	0.216667	4.43741	0.00186975	0.0124708	yes	TCONS_00035785	PREDICTED: uncharacterized protein LOC104239941 isoform X3 [Nicotiana sylvestris]	-	-	-	-	-	-	-
XLOC_022035	65	20.3333	3.21333	0.97	-1.72801	0.00307671	0.0184894	yes	TCONS_00036923	PREDICTED: glutaredoxin-C9-like [Nicotiana sylvestris]	-	-	-	-	-	-	GO:0044699//single-organism process
XLOC_022394	1.66667	58.3333	0.0233333	0.873333	5.22607	3.036e-07	7.95255e-06	yes	TCONS_00037525	PREDICTED: pentatricopeptide repeat-containing protein At3g02650, mitochondrial [Nicotiana sylvestris]	Genetic Information Processing	Translation	ko03010//Ribosome	K02900	GO:0030529//intracellular ribonucleoprotein complex;GO:0044464//cell part;GO:0043228//non-membrane-bounded organelle;GO:0044444//cytoplasmic part;GO:0005840//ribosome;GO:0043226//organelle;GO:0032991//macromolecular complex;GO:0044446//intracellular organelle part;GO:0043229//intracellular organelle;GO:0005737//cytoplasm;GO:1990904//ribonucleoprotein complex;GO:0043232//intracellular non-membrane…	-	GO:0022414//reproductive process;GO:0032501//multicellular organismal process;GO:0044707//single-multicellular organism process;GO:0044699//single-organism process;GO:0048856//anatomical structure development;GO:0048731//system development;GO:0007275//multicellular organism development;GO:0032502//developmental process;GO:0000003//reproduction;GO:0090567//reproductive shoot system development;GO:…
XLOC_022395	22	63.3333	1.26333	3.53667	1.48515	0.010021	0.0463773	yes	TCONS_00037526	PREDICTED: MATE efflux family protein 3, chloroplastic-like [Nicotiana tomentosiformis]	-	-	-	-	GO:0031224//intrinsic component of membrane;GO:0044425//membrane part;GO:0016020//membrane	GO:0022804//active transmembrane transporter activity;GO:0015291//secondary active transmembrane transporter activity;GO:0022857//transmembrane transporter activity;GO:0005215//transporter activity	GO:0006810//transport;GO:0042221//response to chemical;GO:0051234//establishment of localization;GO:0009987//cellular process;GO:0044699//single-organism process;GO:0044765//single-organism transport;GO:0050896//response to stimulus;GO:0015893//drug transport;GO:1902578//single-organism localization;GO:0044763//single-organism cellular process;GO:0051179//localization;GO:0042493//response to drug
XLOC_022469	322.667	14	28.35	1.17667	-4.59057	2.01771e-13	2.47107e-11	yes	TCONS_00037663	PREDICTED: protein LNK2-like [Nicotiana tabacum]	-	-	-	-	-	-	-
XLOC_022507	15.6667	3.33333	0.566667	0.113333	-2.32193	0.00923525	0.0436338	yes	TCONS_00037731	iron-sulfur cluster assembly protein NFU4 [Ipomoea batatas]	-	-	-	-	-	GO:0046914//transition metal ion binding;GO:0043169//cation binding;GO:0043167//ion binding;GO:0005488//binding;GO:0046872//metal ion binding	-
XLOC_022630	18	97.6667	0.22	1.17333	2.41504	0.00525984	0.0281184	yes	TCONS_00037921	Retrovirus-related Pol polyprotein from transposon TNT 1-94 [Cajanus cajan]	-	-	-	-	-	-	-
XLOC_022694	137.667	47	3.56667	1.19333	-1.57958	0.00676764	0.0343337	yes	TCONS_00038017	-	-	-	-	-	-	-	-
XLOC_022894	88	322.333	5.54667	21.1433	1.93051	0.000422544	0.00373376	yes	TCONS_00038360	BnaA09g28400D [Brassica napus]	-	-	-	-	-	-	GO:0050896//response to stimulus;GO:0009628//response to abiotic stimulus;GO:0006952//defense response;GO:0006950//response to stress
XLOC_022993	0.333333	61.87	0.00666667	1.03	7.27146	3.80901e-12	3.516e-10	yes	TCONS_00038558	PREDICTED: transcription initiation factor TFIID subunit 9-like [Eucalyptus grandis]	-	-	-	-	-	GO:0003824//catalytic activity;GO:0016772//transferase activity, transferring phosphorus-containing groups;GO:0016740//transferase activity	-
XLOC_023039	6.33333	28	0.293333	1.4	2.25481	0.0059989	0.0311641	yes	TCONS_00038632	PREDICTED: uncharacterized protein LOC104102589 isoform X2 [Nicotiana tomentosiformis]	-	-	-	-	-	-	-
XLOC_023080	124	428.667	1.64667	5.60667	1.76759	3.94963e-05	0.000517772	yes	TCONS_00038690	PREDICTED: uncharacterized protein LOC107774055 [Nicotiana tabacum]	-	-	-	-	-	-	-
XLOC_023506	28	1.66667	1.73	0.0933333	-4.21224	2.83245e-06	5.4192e-05	yes	TCONS_00039446	-	-	-	-	-	-	-	-
XLOC_023956	210.457	692.553	6.63	21.4467	1.69367	0.000730637	0.00583155	yes	TCONS_00040237	PREDICTED: proteasome activator subunit 4 isoform X2 [Nicotiana sylvestris]	Genetic Information Processing	Folding, sorting and degradation	ko03050//Proteasome	K06699	-	-	-
XLOC_024308	0.333333	11.6667	0.03	0.913333	4.92811	0.0002594	0.00249037	yes	TCONS_00040873	-	-	-	-	-	-	-	-
XLOC_024396	64.6667	234.083	2.35333	8.4	1.83568	0.000204768	0.00204205	yes	TCONS_00040997	PREDICTED: ribonuclease E/G-like protein, chloroplastic isoform X1 [Nicotiana sylvestris]	-	-	-	-	-	GO:0005488//binding;GO:0016787//hydrolase activity;GO:0016788//hydrolase activity, acting on ester bonds;GO:0004518//nuclease activity;GO:0097159//organic cyclic compound binding;GO:0003824//catalytic activity;GO:0003676//nucleic acid binding;GO:1901363//heterocyclic compound binding	GO:0090304//nucleic acid metabolic process;GO:0016070//RNA metabolic process;GO:0071704//organic substance metabolic process;GO:0010467//gene expression;GO:0044238//primary metabolic process;GO:0006807//nitrogen compound metabolic process;GO:0044260//cellular macromolecule metabolic process;GO:1901360//organic cyclic compound metabolic process;GO:0034641//cellular nitrogen compound metabolic proc…
XLOC_024781	12	34	0.796667	2.25667	1.50215	0.0109289	0.0496247	yes	TCONS_00041637	-	-	-	-	-	-	-	-
XLOC_024842	5.33333	42	0.243333	1.93667	2.99257	0.00015851	0.00165122	yes	TCONS_00041730	PREDICTED: uncharacterized protein LOC104117421 [Nicotiana tomentosiformis]	-	-	-	-	-	-	-
XLOC_025471	3.66667	23	0.116667	0.763333	2.70992	0.00539155	0.0286458	yes	TCONS_00042779	PREDICTED: uncharacterized protein LOC104219318 [Nicotiana sylvestris]	-	-	-	-	-	-	-
XLOC_025635	10.3333	1.33333	0.586667	0.07	-3.06711	0.00475091	0.0259888	yes	TCONS_00043036	PREDICTED: uncharacterized protein LOC104097992 [Nicotiana tomentosiformis]	-	-	-	-	-	-	-
XLOC_025876	0.666667	95.3333	0.00666667	0.946667	7.14975	3.07119e-09	1.41048e-07	yes	TCONS_00043386	PREDICTED: uncharacterized mitochondrial protein AtMg00310-like [Nicotiana tabacum]	-	-	-	-	-	-	-
XLOC_026123	0	10	0.001	0.716667	9.48516	0.000413608	0.00366757	yes	TCONS_00043763	-	-	-	-	-	-	-	-
XLOC_026384	1	41	0.06	2.49667	5.3789	1.14966e-09	5.7946e-08	yes	TCONS_00044237	PREDICTED: uncharacterized mitochondrial protein AtMg00810-like [Nicotiana tabacum]	-	-	-	-	-	-	-
XLOC_026403	284.333	25.6667	16.58	1.47	-3.49556	2.13328e-10	1.32815e-08	yes	TCONS_00044268	PREDICTED: uncharacterized protein LOC107855008 [Capsicum annuum]	-	-	-	-	-	-	-
XLOC_026444	1.66667	27	0.0433333	0.67	3.95061	0.000481086	0.00415315	yes	TCONS_00044370	-	-	-	-	-	-	-	-
XLOC_027168	1.33333	59.3333	0.04	1.57	5.29462	3.92893e-08	1.33464e-06	yes	TCONS_00045634	Retrovirus-related Pol polyprotein from transposon TNT 1-94 [Cajanus cajan]	-	-	-	-	GO:0043229//intracellular organelle;GO:0044424//intracellular part;GO:0005622//intracellular;GO:0005623//cell;GO:0043226//organelle;GO:0043227//membrane-bounded organelle;GO:0043231//intracellular membrane-bounded organelle;GO:0044464//cell part	-	-
XLOC_027220	1.66667	65.3333	0.13	4.89	5.23325	4.56673e-10	2.5787e-08	yes	TCONS_00045705	PREDICTED: probable carbohydrate esterase At4g34215 [Solanum pennellii]	-	-	-	-	-	-	-
XLOC_027435	0.333333	7.33333	0.0166667	0.416667	4.64386	0.00141304	0.00994868	yes	TCONS_00046085	PREDICTED: ribonuclease HI-like [Capsicum annuum]	-	-	-	-	-	-	-
XLOC_027605	3.33333	104.333	0.176667	5.3	4.90689	6.0403e-13	6.78726e-11	yes	TCONS_00046395	-	-	-	-	-	-	-	-
XLOC_027653	2.33333	13	0.123333	0.646667	2.39046	0.00563402	0.0296422	yes	TCONS_00046473	PREDICTED: uncharacterized protein LOC107784898 isoform X1 [Nicotiana tabacum]	-	-	-	-	-	-	-
XLOC_027792	19.3333	108.333	1.50333	8.51333	2.50156	1.29702e-05	0.000198829	yes	TCONS_00046662	PREDICTED: 50S ribosomal protein L18 [Capsicum annuum]	Genetic Information Processing	Translation	ko03010//Ribosome	K02881	GO:0044424//intracellular part;GO:0032991//macromolecular complex;GO:0044464//cell part;GO:0005623//cell;GO:0030529//intracellular ribonucleoprotein complex;GO:1990904//ribonucleoprotein complex;GO:0005622//intracellular	GO:0005198//structural molecule activity	GO:0071704//organic substance metabolic process;GO:0010467//gene expression;GO:0008152//metabolic process;GO:0043170//macromolecule metabolic process
XLOC_028027	0	4.33333	0.001	0.246667	7.94642	0.0103833	0.0476395	yes	TCONS_00047060	-	-	-	-	-	-	-	-
XLOC_028321	5.33333	23.6667	0.41	1.75	2.09366	0.00354622	0.0207136	yes	TCONS_00047541	PREDICTED: uncharacterized protein LOC104249681 isoform X1 [Nicotiana sylvestris]	-	-	-	-	-	-	-
XLOC_028705	85	270	3.41333	10.3267	1.59712	0.00186382	0.0124416	yes	TCONS_00048149	3-isopropylmalate dehydratase large subunit [Gossypium arboreum]	-	-	-	-	-	-	-
XLOC_028829	14.3333	53.3333	1.48333	5.63667	1.926	0.0036083	0.0210015	yes	TCONS_00048357	-	-	-	-	-	-	-	-
XLOC_028879	44.3333	3.33333	0.816667	0.06	-3.76671	3.53411e-05	0.000470929	yes	TCONS_00048451	Os06g0517450, partial [Oryza sativa Japonica Group]	-	-	-	-	-	-	-
XLOC_029398	1.66667	21.3333	0.0433333	0.536667	3.63048	2.29469e-05	0.000325665	yes	TCONS_00049381	PREDICTED: flocculation protein FLO11-like, partial [Nicotiana sylvestris]	-	-	-	-	-	-	-
XLOC_029568	0.333333	8.33333	0.00666667	0.21	4.97728	0.0014736	0.0102919	yes	TCONS_00049642	PREDICTED: zinc finger BED domain-containing protein RICESLEEPER 2-like [Nicotiana tabacum]	-	-	-	-	-	-	-
XLOC_029833	0	4.66667	0.001	0.303333	8.24476	0.00374499	0.0216168	yes	TCONS_00050096	-	-	-	-	-	-	-	-
XLOC_030435	5	24	0.126667	0.626667	2.30666	0.00449231	0.0249158	yes	TCONS_00051080	-	-	-	-	-	-	-	-
XLOC_030600	13.0633	49.2933	0.663333	2.51	1.91988	0.00366156	0.0212384	yes	TCONS_00051366	PREDICTED: RNA polymerase II-associated protein 3 isoform X4 [Nicotiana tomentosiformis]	-	-	-	-	-	-	-
XLOC_030648	0.333333	13.73	0.0333333	1.19	5.15785	4.88579e-05	0.0006204	yes	TCONS_00051444	PREDICTED: pentatricopeptide repeat-containing protein At4g02750-like [Nicotiana tomentosiformis]	-	-	-	-	-	-	-
XLOC_030649	1	29.27	0.04	1.27333	4.99247	1.36078e-07	3.97666e-06	yes	TCONS_00051445	PREDICTED: LOW QUALITY PROTEIN: pentatricopeptide repeat-containing protein At4g02750-like, partial [Nicotiana tomentosiformis]	-	-	-	-	-	-	-
XLOC_030702	12.3333	51.3333	0.516667	2.04667	1.98597	0.0102788	0.0472498	yes	TCONS_00051529	-	-	-	-	-	-	-	-
XLOC_031095	4.66667	21	0.273333	1.26	2.20469	0.00413636	0.0233474	yes	TCONS_00052198	PREDICTED: UPF0554 protein isoform X2 [Nicotiana sylvestris]	-	-	-	-	-	-	-
XLOC_031111	2.66667	22	0.0833333	0.716667	3.10434	0.000387133	0.00346805	yes	TCONS_00052222	PREDICTED: phragmoplast orienting kinesin-1-like [Nicotiana tabacum]	-	-	-	-	-	-	-
XLOC_031718	1.33333	12.3333	0.03	0.263333	3.13386	0.00276361	0.0170105	yes	TCONS_00053225	Transposon TX1 uncharacterized [Cajanus cajan]	-	-	-	-	-	-	-
XLOC_031811	4.33333	72	0.173333	2.83333	4.03088	9.12496e-10	4.69671e-08	yes	TCONS_00053388	PREDICTED: pentatricopeptide repeat-containing protein At3g02650, mitochondrial [Solanum pennellii]	-	-	-	-	-	-	-
XLOC_032423	1586.67	594.333	83.68	30.7833	-1.44273	0.00040915	0.00363671	yes	TCONS_00054415	PREDICTED: sulfate transporter 1.3-like [Nicotiana tomentosiformis]	-	-	-	-	GO:0031224//intrinsic component of membrane;GO:0044425//membrane part;GO:0016020//membrane	GO:0022804//active transmembrane transporter activity;GO:0015291//secondary active transmembrane transporter activity;GO:0005215//transporter activity;GO:0022857//transmembrane transporter activity;GO:0015103//inorganic anion transmembrane transporter activity;GO:0015075//ion transmembrane transporter activity;GO:0022891//substrate-specific transmembrane transporter activity;GO:0008509//anion tra…	GO:0044765//single-organism transport;GO:1902578//single-organism localization;GO:0051234//establishment of localization;GO:0006810//transport;GO:0044763//single-organism cellular process;GO:0008272//sulfate transport;GO:0044699//single-organism process;GO:0072348//sulfur compound transport;GO:0006820//anion transport;GO:0015698//inorganic anion transport;GO:0006811//ion transport;GO:0051179//loc…
XLOC_032498	27.3333	0.666667	1.46	0.0366667	-5.31536	1.23142e-07	3.63864e-06	yes	TCONS_00054522	PREDICTED: protein HYPER-SENSITIVITY-RELATED 4-like [Nicotiana tabacum]	-	-	-	-	-	-	-
XLOC_033063	9	30.6667	0.246667	0.836667	1.76209	0.00567597	0.0298278	yes	TCONS_00055438	PREDICTED: pectinesterase 1-like [Solanum pennellii]	-	-	-	-	-	-	-
XLOC_033480	2.86	16.13	0.27	1.52	2.49304	0.00459529	0.0253686	yes	TCONS_00056159	PREDICTED: serine/threonine-protein kinase TOUSLED-like isoform X1 [Nicotiana tomentosiformis]	-	-	-	-	-	GO:0016301//kinase activity;GO:0016773//phosphotransferase activity, alcohol group as acceptor;GO:0036094//small molecule binding;GO:1901363//heterocyclic compound binding;GO:0005488//binding;GO:0003824//catalytic activity;GO:0016772//transferase activity, transferring phosphorus-containing groups;GO:0097159//organic cyclic compound binding;GO:0016740//transferase activity;GO:0004672//protein kin…	-
XLOC_033492	79	8.66667	4.09667	0.47	-3.12372	1.33263e-05	0.000203561	yes	TCONS_00056181	F9C16.18 [Arabidopsis thaliana]	-	-	-	-	-	-	-
XLOC_033586	53.3333	193.333	0.816667	2.92	1.83815	0.00078537	0.00618615	yes	TCONS_00056313	PREDICTED: uncharacterized protein LOC104118194 [Nicotiana tomentosiformis]	-	-	-	-	-	-	-
XLOC_033588	17.6667	112	0.663333	4.05667	2.61249	0.000588651	0.00488692	yes	TCONS_00056316	PREDICTED: calmodulin-interacting protein 111 isoform X1 [Nicotiana sylvestris]	-	-	-	-	-	-	-
XLOC_033709	209	23.3333	8.28	0.963333	-3.10352	1.75661e-08	6.6418e-07	yes	TCONS_00056504	PREDICTED: 2-alkenal reductase (NADP(+)-dependent)-like, partial [Nicotiana tabacum]	-	-	-	-	-	-	-
XLOC_033846	10.6667	75.3333	0.133333	0.86	2.6893	7.87269e-05	0.000926821	yes	TCONS_00056736	PREDICTED: transposon Ty3-G Gag-Pol polyprotein [Populus euphratica]	-	-	-	-	-	-	-
XLOC_034019	0	13.6667	0.001	0.6	9.22882	1.19174e-05	0.000184914	yes	TCONS_00056997	PREDICTED: early nodulin-93-like [Capsicum annuum]	-	-	-	-	-	-	-
XLOC_034215	47	234.667	1.60667	8.06	2.32671	2.15289e-05	0.000308995	yes	TCONS_00057319	PREDICTED: DNA topoisomerase 1-like isoform X1 [Nicotiana tabacum]	-	-	-	-	-	-	-
XLOC_034256	6	43	0.05	0.35	2.80735	8.15142e-05	0.000951954	yes	TCONS_00057385	Cyclophilin-like peptidyl-prolyl cis-trans isomerase family protein isoform 1 [Theobroma cacao]	-	-	-	-	-	-	-
XLOC_034259	54.3333	16	3.96333	1.16667	-1.76432	0.00843385	0.0406698	yes	TCONS_00057388	-	-	-	-	-	-	-	-
XLOC_034617	14.6667	80.3333	0.583333	3.33333	2.51457	0.00813203	0.0395697	yes	TCONS_00057945	PREDICTED: uncharacterized protein LOC107803976 [Nicotiana tabacum]	-	-	-	-	-	-	-
XLOC_035061	1.33333	10.3333	0.0533333	0.376667	2.82018	0.00768061	0.0378206	yes	TCONS_00058631	PREDICTED: uncharacterized protein LOC104244782 isoform X4 [Nicotiana sylvestris]	-	-	-	-	-	-	-
XLOC_035139	0.666667	6.33333	0.0433333	0.44	3.34395	0.00685359	0.0346899	yes	TCONS_00058751	PREDICTED: uncharacterized RNA pseudouridine synthase aq_1464-like isoform X2 [Nicotiana tabacum]	-	-	-	-	GO:0009536//plastid;GO:0043227//membrane-bounded organelle;GO:0044444//cytoplasmic part;GO:0043226//organelle;GO:0044424//intracellular part;GO:0043231//intracellular membrane-bounded organelle;GO:0043229//intracellular organelle;GO:0005622//intracellular;GO:0005737//cytoplasm;GO:0044464//cell part;GO:0005623//cell	GO:0097159//organic cyclic compound binding;GO:0005488//binding;GO:1901363//heterocyclic compound binding;GO:0003676//nucleic acid binding;GO:0003824//catalytic activity;GO:0016866//intramolecular transferase activity;GO:0016853//isomerase activity	GO:0042254//ribosome biogenesis;GO:0071840//cellular component organization or biogenesis;GO:0044085//cellular component biogenesis;GO:0006364//rRNA processing;GO:0090304//nucleic acid metabolic process;GO:0000470//maturation of LSU-rRNA;GO:0044249//cellular biosynthetic process;GO:0010467//gene expression;GO:0006139//nucleobase-containing compound metabolic process;GO:0006725//cellular aromatic …
XLOC_035424	4	52.3333	0.206667	3.04667	3.88185	1.44117e-07	4.17879e-06	yes	TCONS_00059220	-	-	-	-	-	-	-	-
XLOC_035746	22	0.666667	1.16333	0.0366667	-4.98765	5.31429e-07	1.29148e-05	yes	TCONS_00059734	-	-	-	-	-	-	-	-
XLOC_036086	3.66667	39	0.0666667	0.723333	3.43962	0.00154111	0.0106807	yes	TCONS_00060303	PREDICTED: LOW QUALITY PROTEIN: retrovirus-related Pol polyprotein from transposon TNT 1-94 [Solanum pennellii]	-	-	-	-	-	-	-
XLOC_036169	0	8.66667	0.001	0.85	9.73132	4.08831e-05	0.000533075	yes	TCONS_00060455	PREDICTED: LOW QUALITY PROTEIN: ankyrin repeat domain-containing protein 13C-B [Erythranthe guttata]	-	-	-	-	-	-	-
XLOC_036324	1.33333	10	0.0466667	0.36	2.94753	0.00389536	0.0222912	yes	TCONS_00060722	Retrotransposable element Tf2 [Cajanus cajan]	-	-	-	-	-	-	-
XLOC_036372	3.33333	0	0.33	0.001	-8.36632	0.0107691	0.0490866	yes	TCONS_00060821	PREDICTED: CRIB domain-containing protein RIC10-like isoform X1 [Nicotiana tomentosiformis]	-	-	-	-	-	-	-
XLOC_036485	2	44.3333	0.0633333	1.37333	4.43857	1.80534e-05	0.000265599	yes	TCONS_00061052	PREDICTED: probable pre-mRNA-splicing factor ATP-dependent RNA helicase isoform X2 [Solanum tuberosum]	Genetic Information Processing	Transcription	ko03040//Spliceosome	K12818	-	-	-
XLOC_036796	0.333333	7	0.0266667	0.48	4.16993	0.0033367	0.0197333	yes	TCONS_00061596	-	-	-	-	-	-	-	-
XLOC_036969	1306.84	275.673	22.8767	4.85	-2.23782	2.80618e-07	7.43426e-06	yes	TCONS_00061920	Beta-grasp domain-containing protein [Cynara cardunculus var. scolymus] [Cynara cardunculus]	-	-	-	-	-	-	GO:0006139//nucleobase-containing compound metabolic process;GO:0019693//ribose phosphate metabolic process;GO:0006796//phosphate-containing compound metabolic process;GO:0008152//metabolic process;GO:0006753//nucleoside phosphate metabolic process;GO:0006163//purine nucleotide metabolic process;GO:0006793//phosphorus metabolic process;GO:0044763//single-organism cellular process;GO:0071704//orga…
XLOC_036970	563.33	147.333	21.6833	5.58333	-1.95739	6.45047e-06	0.000109527	yes	TCONS_00061924	PREDICTED: probable GTP diphosphokinase RSH2, chloroplastic isoform X3 [Nicotiana tomentosiformis]	-	-	-	-	-	GO:0003824//catalytic activity;GO:0016778//diphosphotransferase activity;GO:0016740//transferase activity;GO:0016772//transferase activity, transferring phosphorus-containing groups	GO:0006163//purine nucleotide metabolic process;GO:0019637//organophosphate metabolic process;GO:0009150//purine ribonucleotide metabolic process;GO:0006796//phosphate-containing compound metabolic process;GO:0009117//nucleotide metabolic process;GO:0072521//purine-containing compound metabolic process;GO:1901360//organic cyclic compound metabolic process;GO:0006793//phosphorus metabolic process;…
XLOC_037313	0	15.6667	0.001	0.343333	8.42347	1.43247e-05	0.000217539	yes	TCONS_00062535	-	-	-	-	-	-	-	-
XLOC_037461	11.3333	1	0.3	0.0266667	-3.49185	0.00104934	0.00781766	yes	TCONS_00062786	-	-	-	-	-	-	-	-
XLOC_037836	4	21.6667	0.0633333	0.323333	2.35199	0.00508754	0.0273928	yes	TCONS_00063541	PREDICTED: AT-hook motif nuclear-localized protein 1-like, partial [Nicotiana tabacum]	-	-	-	-	-	GO:0003676//nucleic acid binding;GO:1901363//heterocyclic compound binding;GO:0097159//organic cyclic compound binding;GO:0005488//binding	-
XLOC_037854	8.33333	27.3333	0.593333	2.00333	1.75549	0.00720542	0.0360568	yes	TCONS_00063596	Localized to the inner membrane of the chloroplast [Theobroma cacao]	-	-	-	-	GO:0044435//plastid part;GO:0005737//cytoplasm;GO:0009534//chloroplast thylakoid;GO:0044464//cell part;GO:0044434//chloroplast part;GO:0019866//organelle inner membrane;GO:0043227//membrane-bounded organelle;GO:0044424//intracellular part;GO:0043229//intracellular organelle;GO:0016020//membrane;GO:0009528//plastid inner membrane;GO:0031976//plastid thylakoid;GO:0043226//organelle;GO:0031967//orga…	-	-
XLOC_037907	16.6667	90.5267	0.526667	2.64333	2.3274	0.000663385	0.00540016	yes	TCONS_00063685	-	-	-	-	-	-	-	-
XLOC_038046	2.66667	25.3333	0.0633333	0.663333	3.3887	0.00254194	0.0159359	yes	TCONS_00063926	PREDICTED: LRR receptor-like serine/threonine-protein kinase FEI 2 isoform X2 [Nicotiana tomentosiformis]	-	-	-	-	-	-	-
XLOC_038062	2.33333	16	0.0966667	0.646667	2.74193	0.00307473	0.0184795	yes	TCONS_00063945	-	-	-	-	-	-	-	-
XLOC_038293	0	8.12667	0.001	0.17	7.40939	0.000469637	0.00407101	yes	TCONS_00064343	PREDICTED: LOW QUALITY PROTEIN: taxane 13-alpha-hydroxylase-like, partial [Nicotiana sylvestris]	-	-	-	-	-	GO:0005488//binding;GO:0046914//transition metal ion binding;GO:0046872//metal ion binding;GO:0097159//organic cyclic compound binding;GO:0004497//monooxygenase activity;GO:0003824//catalytic activity;GO:0043169//cation binding;GO:0043167//ion binding;GO:0016705//oxidoreductase activity, acting on paired donors, with incorporation or reduction of molecular oxygen;GO:1901363//heterocyclic compound…	GO:0008152//metabolic process;GO:0044710//single-organism metabolic process;GO:0044699//single-organism process
XLOC_038294	2	14.54	0.0466667	0.353333	2.92057	0.00154675	0.0107118	yes	TCONS_00064344	PREDICTED: LOW QUALITY PROTEIN: taxane 13-alpha-hydroxylase-like, partial [Nicotiana sylvestris]	-	-	-	-	-	GO:0046914//transition metal ion binding;GO:0043169//cation binding;GO:0046906//tetrapyrrole binding;GO:0046872//metal ion binding;GO:0097159//organic cyclic compound binding;GO:0043167//ion binding;GO:0003824//catalytic activity;GO:1901363//heterocyclic compound binding;GO:0005488//binding;GO:0016491//oxidoreductase activity	GO:0008152//metabolic process;GO:0044710//single-organism metabolic process;GO:0044699//single-organism process
XLOC_038345	0	23	0.001	1.20667	10.2368	6.13931e-08	1.96142e-06	yes	TCONS_00064419	Transmembrane 9 superfamily member 11 [Ananas comosus]	-	-	-	-	GO:0044425//membrane part;GO:0016020//membrane;GO:0031224//intrinsic component of membrane	-	-
XLOC_038484	1.33333	17	0.05	0.696667	3.80047	0.000799615	0.00627534	yes	TCONS_00064630	PREDICTED: methionine--tRNA ligase, mitochondrial, partial [Erythranthe guttata]	-	-	-	-	-	-	-
XLOC_038560	43.3333	111.667	2.84667	7.41333	1.38085	0.00489099	0.0265625	yes	TCONS_00064737	PREDICTED: histidine--tRNA ligase, cytoplasmic [Nicotiana tomentosiformis]	Genetic Information Processing	Translation	ko00970//Aminoacyl-tRNA biosynthesis	K01892	GO:0005623//cell;GO:0043229//intracellular organelle;GO:0043231//intracellular membrane-bounded organelle;GO:0044464//cell part;GO:0005622//intracellular;GO:0043227//membrane-bounded organelle;GO:0005737//cytoplasm;GO:0044424//intracellular part;GO:0043226//organelle;GO:0044444//cytoplasmic part;GO:0009536//plastid	GO:1901363//heterocyclic compound binding;GO:0036094//small molecule binding;GO:0016874//ligase activity;GO:0016875//ligase activity, forming carbon-oxygen bonds;GO:0001883//purine nucleoside binding;GO:0003824//catalytic activity;GO:0097367//carbohydrate derivative binding;GO:0004812//aminoacyl-tRNA ligase activity;GO:0097159//organic cyclic compound binding;GO:0001882//nucleoside binding;GO:000…	GO:0034660//ncRNA metabolic process;GO:0006807//nitrogen compound metabolic process;GO:0044763//single-organism cellular process;GO:0043436//oxoacid metabolic process;GO:1901576//organic substance biosynthetic process;GO:0016070//RNA metabolic process;GO:0044267//cellular protein metabolic process;GO:0034645//cellular macromolecule biosynthetic process;GO:0044238//primary metabolic process;GO:004…
XLOC_038832	0.666667	11	0.0333333	0.596667	4.16189	0.0013071	0.00933811	yes	TCONS_00065146	-	-	-	-	-	-	-	-
XLOC_038846	31.6667	129	1.39	5.64667	2.02231	4.53846e-05	0.000583191	yes	TCONS_00065173	PREDICTED: uncharacterized protein LOC104230228 isoform X3 [Nicotiana sylvestris]	-	-	-	-	-	-	-
XLOC_039124	13.6667	52	0.173333	0.66	1.92892	0.00152525	0.0105891	yes	TCONS_00065668	Cysteine-rich RLK (receptor-like protein kinase) 8 [Dorcoceras hygrometricum]	-	-	-	-	-	-	-
XLOC_039359	7.33333	38	0.273333	1.41333	2.37037	0.00264184	0.0164112	yes	TCONS_00066050	-	-	-	-	-	-	-	-
XLOC_039658	13	46.6667	0.24	0.84	1.80735	0.00604237	0.0313521	yes	TCONS_00066560	PREDICTED: zinc finger BED domain-containing protein RICESLEEPER 1-like [Solanum tuberosum]	-	-	-	-	-	-	-
XLOC_039768	1	13.3333	0.0166667	0.206667	3.63227	0.0024941	0.0157048	yes	TCONS_00066763	-	-	-	-	-	-	-	-
XLOC_039824	6.66667	160	0.163333	3.99	4.6105	6.97607e-14	9.32024e-12	yes	TCONS_00066847	PREDICTED: F-box/kelch-repeat protein At3g23880-like [Nicotiana tomentosiformis]	-	-	-	-	-	-	-
XLOC_039985	0	5.66667	0.001	0.363333	8.50515	0.00136706	0.00968471	yes	TCONS_00067117	-	-	-	-	-	-	-	-
XLOC_040320	230.667	1078	3.21333	14.85	2.20832	1.50368e-06	3.14747e-05	yes	TCONS_00067603	PREDICTED: probable LRR receptor-like serine/threonine-protein kinase At4g36180 [Nicotiana sylvestris]	-	-	-	-	-	-	-
XLOC_040606	0.666667	14.6667	0.0166667	0.38	4.51096	3.28767e-05	0.000442952	yes	TCONS_00068097	-	-	-	-	-	-	-	-
XLOC_040668	30.6667	89.3333	0.55	1.59333	1.53454	0.00466479	0.0256419	yes	TCONS_00068218	serine protease-like protein [Nicotiana tabacum]	-	-	-	-	-	GO:0003824//catalytic activity;GO:0008233//peptidase activity;GO:0016787//hydrolase activity;GO:0070011//peptidase activity, acting on L-amino acid peptides	GO:0008152//metabolic process
XLOC_040760	1	23.6667	0.02	0.436667	4.44846	0.00417407	0.0235198	yes	TCONS_00068376	PREDICTED: uncharacterized protein LOC104089671 [Nicotiana tomentosiformis]	-	-	-	-	-	-	-
XLOC_041010	5.33333	67.6667	0.423333	5.22333	3.6251	2.03912e-08	7.57157e-07	yes	TCONS_00068754	-	-	-	-	-	-	-	-
XLOC_041025	124.333	363.667	5.23667	14.9367	1.51214	0.00176615	0.0119164	yes	TCONS_00068772	PREDICTED: sigma factor binding protein 2, chloroplastic [Cucumis melo]	-	-	-	-	-	-	-
XLOC_041570	0	279	0.001	3.06667	11.5825	1.0367e-12	1.09651e-10	yes	TCONS_00069647	PREDICTED: coiled-coil domain-containing protein 102A-like [Nicotiana tabacum]	-	-	-	-	-	-	-
XLOC_042107	0	9	0.001	0.86	9.74819	7.89505e-05	0.000928812	yes	TCONS_00070557	-	-	-	-	-	-	-	-
XLOC_042276	2	11.3333	0.136667	0.736667	2.43035	0.00500048	0.0270336	yes	TCONS_00070837	-	-	-	-	-	-	-	-
XLOC_042362	1	33.3333	0.0433333	1.33	4.93981	1.7842e-08	6.72792e-07	yes	TCONS_00070959	BnaC07g29240D [Brassica napus]	-	-	-	-	-	-	-
XLOC_042449	13.6667	84.6667	0.843333	5.46	2.69473	3.86767e-05	0.000508101	yes	TCONS_00071134	PREDICTED: uncharacterized protein LOC104235574 [Nicotiana sylvestris]	-	-	-	-	-	-	-
XLOC_042569	1217.49	70.3333	77.0467	4.43333	-4.11927	6.95068e-15	1.09963e-12	yes	TCONS_00071329	PREDICTED: protein LNK1-like isoform X4 [Nicotiana tabacum]	-	-	-	-	-	-	-
XLOC_042612	1	34	0.0233333	0.813333	5.12338	1.00982e-08	4.05134e-07	yes	TCONS_00071386	-	-	-	-	-	-	-	-
XLOC_042709	20.6667	4.66667	1.40667	0.316667	-2.15124	0.00658527	0.0335947	yes	TCONS_00071510	PREDICTED: protein NUCLEAR FUSION DEFECTIVE 4 [Nicotiana tabacum]	-	-	-	-	-	-	-
XLOC_042739	7.33333	90.3333	0.05	0.6	3.58496	6.46702e-06	0.000109741	yes	TCONS_00071546	ty1-copia retrotransposon protein [Cucumis melo subsp. melo] [Cucumis melo]	-	-	-	-	-	GO:0005488//binding	-
XLOC_042749	220.333	34	20.14	3.09667	-2.70128	1.42648e-05	0.000216712	yes	TCONS_00071562	PREDICTED: UDP-glycosyltransferase 73C3-like [Nicotiana tomentosiformis]	-	-	-	-	-	GO:0003824//catalytic activity;GO:0046527//glucosyltransferase activity;GO:0016758//transferase activity, transferring hexosyl groups;GO:0016740//transferase activity;GO:0008194//UDP-glycosyltransferase activity;GO:0016757//transferase activity, transferring glycosyl groups;GO:0035251//UDP-glucosyltransferase activity	GO:0009628//response to abiotic stimulus;GO:0009607//response to biotic stimulus;GO:0006629//lipid metabolic process;GO:0009812//flavonoid metabolic process;GO:1901360//organic cyclic compound metabolic process;GO:0009058//biosynthetic process;GO:0044711//single-organism biosynthetic process;GO:0008152//metabolic process;GO:0044238//primary metabolic process;GO:0006066//alcohol metabolic process;…
XLOC_042775	59.6667	197.477	2.98667	9.9	1.72889	0.00224554	0.0144392	yes	TCONS_00071598	PREDICTED: U3 small nucleolar RNA-associated protein 21 homolog [Nicotiana sylvestris]	Genetic Information Processing	Translation	ko03008//Ribosome biogenesis in eukaryotes	K14554	GO:0030684//preribosome;GO:1990904//ribonucleoprotein complex;GO:0044464//cell part;GO:0005623//cell;GO:0030529//intracellular ribonucleoprotein complex;GO:0044424//intracellular part;GO:0032991//macromolecular complex;GO:0005622//intracellular	-	GO:0044085//cellular component biogenesis;GO:0071840//cellular component organization or biogenesis;GO:0042254//ribosome biogenesis;GO:0022613//ribonucleoprotein complex biogenesis
XLOC_042837	12.3333	166.32	0.986667	12.3133	3.64151	4.28986e-08	1.4406e-06	yes	TCONS_00071686	PREDICTED: transcription termination factor MTERF2, chloroplastic [Daucus carota subsp. sativus] [Daucus carota]	-	-	-	-	-	-	-
XLOC_042928	0.333333	25.6667	0.02	1.63667	6.35462	1.06099e-05	0.000167284	yes	TCONS_00071800	PREDICTED: abscisic acid 8'-hydroxylase 3-like [Nicotiana tomentosiformis]	-	-	-	-	-	GO:0046872//metal ion binding;GO:1901363//heterocyclic compound binding;GO:0046914//transition metal ion binding;GO:0003824//catalytic activity;GO:0043167//ion binding;GO:0043169//cation binding;GO:0016491//oxidoreductase activity;GO:0097159//organic cyclic compound binding;GO:0046906//tetrapyrrole binding;GO:0005488//binding	GO:0044710//single-organism metabolic process;GO:0008152//metabolic process;GO:0044699//single-organism process
XLOC_042940	2029.45	622.673	125.497	39.7	-1.66044	0.00273925	0.0168979	yes	TCONS_00071812	PREDICTED: peroxisomal (S)-2-hydroxy-acid oxidase-like [Nicotiana tabacum]	Cellular Processes;Metabolism	Global and Overview;Transport and catabolism;Carbohydrate metabolism	ko01200//Carbon metabolism;ko04146//Peroxisome;ko00630//Glyoxylate and dicarboxylate metabolism	K11517	-	GO:0097159//organic cyclic compound binding;GO:0032553//ribonucleotide binding;GO:1901363//heterocyclic compound binding;GO:0036094//small molecule binding;GO:0097367//carbohydrate derivative binding;GO:0003824//catalytic activity;GO:0005488//binding;GO:0000166//nucleotide binding;GO:1901265//nucleoside phosphate binding	GO:0044710//single-organism metabolic process;GO:0008152//metabolic process;GO:0044699//single-organism process
XLOC_042987	1.33333	21.3567	0.0266667	0.396667	3.89482	0.00378878	0.0218132	yes	TCONS_00071870	PREDICTED: pathogenesis-related homeodomain protein-like isoform X2 [Nicotiana tabacum]	-	-	-	-	-	-	-
XLOC_043019	30.6667	1	5.06333	0.16	-4.98394	4.35012e-08	1.45924e-06	yes	TCONS_00071907	PREDICTED: uncharacterized aarF domain-containing protein kinase At1g79600, chloroplastic [Nicotiana sylvestris]	-	-	-	-	GO:0044424//intracellular part;GO:0005737//cytoplasm;GO:0009536//plastid;GO:0043227//membrane-bounded organelle;GO:0044444//cytoplasmic part;GO:0005622//intracellular;GO:0044464//cell part;GO:0005623//cell;GO:0043226//organelle;GO:0043231//intracellular membrane-bounded organelle;GO:0043229//intracellular organelle	GO:1901363//heterocyclic compound binding;GO:0001882//nucleoside binding;GO:0097367//carbohydrate derivative binding;GO:0016301//kinase activity;GO:0032550//purine ribonucleoside binding;GO:0005488//binding;GO:0036094//small molecule binding;GO:0016740//transferase activity;GO:0003824//catalytic activity;GO:0001883//purine nucleoside binding;GO:0097159//organic cyclic compound binding;GO:0016772/…	GO:0043170//macromolecule metabolic process;GO:0019538//protein metabolic process;GO:0071704//organic substance metabolic process;GO:0006464//cellular protein modification process;GO:0008152//metabolic process;GO:0044267//cellular protein metabolic process;GO:0009987//cellular process;GO:0036211//protein modification process;GO:0044237//cellular metabolic process;GO:0044238//primary metabolic pro…
XLOC_043056	2	27	0.113333	1.42	3.64725	2.88549e-05	0.000396722	yes	TCONS_00071961	-	-	-	-	-	-	-	-
XLOC_043142	1.33333	19	0.0466667	0.666667	3.8365	0.000286017	0.00269151	yes	TCONS_00072068	PREDICTED: dehydrogenase/reductase SDR family member on chromosome X isoform X2 [Nicotiana tomentosiformis]	-	-	-	-	-	-	GO:0008152//metabolic process
XLOC_043239	0.333333	6.33333	0.04	0.87	4.44294	0.00336966	0.0198777	yes	TCONS_00072195	nuclear pore complex protein Nup88a [Nicotiana benthamiana]	Genetic Information Processing	Translation	ko03013//RNA transport	K14318	GO:0043226//organelle;GO:0005635//nuclear envelope;GO:0005623//cell;GO:0044422//organelle part;GO:0043229//intracellular organelle;GO:0005634//nucleus;GO:0044428//nuclear part;GO:0044446//intracellular organelle part;GO:0012505//endomembrane system;GO:0043231//intracellular membrane-bounded organelle;GO:0044424//intracellular part;GO:0044464//cell part;GO:0043227//membrane-bounded organelle;GO:00…	-	GO:0071702//organic substance transport;GO:0009605//response to external stimulus;GO:0006810//transport;GO:0033036//macromolecule localization;GO:0043207//response to external biotic stimulus;GO:0051707//response to other organism;GO:0045184//establishment of protein localization;GO:0051704//multi-organism process;GO:0006950//response to stress;GO:0051641//cellular localization;GO:0002376//immune…
XLOC_043282	66.2367	0	2.74333	0.001	-11.4217	9.04141e-14	1.1825e-11	yes	TCONS_00072240	PREDICTED: protein REVEILLE 8-like isoform X2 [Capsicum annuum]	-	-	-	-	-	-	-
XLOC_043385	48	408.667	1.23667	10.6133	3.10135	0.000261138	0.00250404	yes	TCONS_00072361	PREDICTED: cytochrome P450 76A1 [Nicotiana tomentosiformis]	-	-	-	-	-	GO:0043167//ion binding;GO:1901363//heterocyclic compound binding;GO:0005488//binding;GO:0046914//transition metal ion binding;GO:0046906//tetrapyrrole binding;GO:0016491//oxidoreductase activity;GO:0097159//organic cyclic compound binding;GO:0043169//cation binding;GO:0046872//metal ion binding;GO:0003824//catalytic activity	GO:0008152//metabolic process;GO:0044699//single-organism process;GO:0044710//single-organism metabolic process
XLOC_043487	99	23	2.05333	0.5	-2.03797	0.00519899	0.0278693	yes	TCONS_00072483	-	-	-	-	-	-	-	-
XLOC_043516	206.333	667.667	11.0933	35.9167	1.69496	0.000264073	0.00252784	yes	TCONS_00072518	PREDICTED: vacuolar-sorting receptor 1-like isoform X1 [Nicotiana tomentosiformis]	-	-	-	-	GO:0005623//cell;GO:0043227//membrane-bounded organelle;GO:0043231//intracellular membrane-bounded organelle;GO:0016020//membrane;GO:0043226//organelle;GO:0043229//intracellular organelle;GO:0044424//intracellular part;GO:0005622//intracellular;GO:0044464//cell part	GO:0005488//binding;GO:0010209//vacuolar sorting signal binding;GO:0005048//signal sequence binding;GO:0043169//cation binding;GO:0033218//amide binding;GO:0043167//ion binding;GO:0046872//metal ion binding;GO:0042277//peptide binding	GO:0044765//single-organism transport;GO:0006810//transport;GO:0051649//establishment of localization in cell;GO:0006886//intracellular protein transport;GO:0016192//vesicle-mediated transport;GO:0006892//post-Golgi vesicle-mediated transport;GO:0048193//Golgi vesicle transport;GO:0070727//cellular macromolecule localization;GO:0008104//protein localization;GO:0051234//establishment of localizati…
XLOC_043568	25.34	65.5533	1.21333	3.18667	1.39307	0.00890369	0.0424298	yes	TCONS_00072583	plant/F21F14-40 protein [Medicago truncatula]	-	-	-	-	GO:0005737//cytoplasm;GO:0009526//plastid envelope;GO:0042170//plastid membrane;GO:0009528//plastid inner membrane;GO:0031975//envelope;GO:0044435//plastid part;GO:0044422//organelle part;GO:0031976//plastid thylakoid;GO:0031090//organelle membrane;GO:0031984//organelle subcompartment;GO:0043227//membrane-bounded organelle;GO:0031967//organelle envelope;GO:0043229//intracellular organelle;GO:0019…	-	-
XLOC_043595	9	50.3333	0.713333	3.96667	2.47528	0.002073	0.0135465	yes	TCONS_00072617	PREDICTED: protein PHYLLO, chloroplastic isoform X2 [Nicotiana tomentosiformis]	Metabolism	Metabolism of cofactors and vitamins	ko00130//Ubiquinone and other terpenoid-quinone biosynthesis	K14759	-	-	-
XLOC_043596	5.33333	66	0.33	4.09	3.63156	1.86995e-08	7.00398e-07	yes	TCONS_00072619	-	-	-	-	-	-	-	-
XLOC_043612	2.33333	18.6667	0.12	1.04	3.11548	0.00552788	0.0292035	yes	TCONS_00072637	PREDICTED: protein ENHANCED DISEASE RESISTANCE 2-like [Nicotiana tomentosiformis]	-	-	-	-	GO:0016020//membrane	GO:0005488//binding	-
XLOC_044063	8	68.6667	0.193333	1.59333	3.04289	6.58407e-05	0.000799856	yes	TCONS_00073242	PREDICTED: uncharacterized protein LOC104236835 [Nicotiana sylvestris]	-	-	-	-	-	-	-
XLOC_044081	5	0	0.31	0.001	-8.27612	0.00549182	0.0290585	yes	TCONS_00073264	OSJNBa0009K15.17 [Oryza sativa Japonica Group]	-	-	-	-	-	-	-
XLOC_044212	48.3333	120.333	3.56667	9.00333	1.33588	0.00701556	0.0353219	yes	TCONS_00073437	PREDICTED: DNA damage-inducible protein 1 [Nicotiana tomentosiformis]	-	-	-	-	GO:0043229//intracellular organelle;GO:0043226//organelle;GO:0043231//intracellular membrane-bounded organelle;GO:0044444//cytoplasmic part;GO:0005622//intracellular;GO:0005623//cell;GO:0005737//cytoplasm;GO:0044464//cell part;GO:0044424//intracellular part;GO:0043227//membrane-bounded organelle	GO:0005515//protein binding;GO:0008233//peptidase activity;GO:0004175//endopeptidase activity;GO:0003824//catalytic activity;GO:0070011//peptidase activity, acting on L-amino acid peptides;GO:0032182//ubiquitin-like protein binding;GO:0005488//binding;GO:0016787//hydrolase activity;GO:0043130//ubiquitin binding	GO:0051604//protein maturation;GO:0071704//organic substance metabolic process;GO:0050896//response to stimulus;GO:0006508//proteolysis;GO:0016485//protein processing;GO:0010467//gene expression;GO:0019538//protein metabolic process;GO:0042221//response to chemical;GO:0010038//response to metal ion;GO:0008152//metabolic process;GO:0010035//response to inorganic substance;GO:0043170//macromolecule…
XLOC_044445	9	1	1.12333	0.123333	-3.18715	0.00527172	0.0281727	yes	TCONS_00073751	PREDICTED: transcription factor TCP5 [Nicotiana tomentosiformis]	-	-	-	-	-	-	-
XLOC_044466	112	340	7.21	21.81	1.59692	0.00049943	0.0042837	yes	TCONS_00073780	PREDICTED: tubulin alpha-3 chain [Nicotiana tomentosiformis]	Cellular Processes	Transport and catabolism	ko04145//Phagosome	K07374	GO:0043226//organelle;GO:0005856//cytoskeleton;GO:0015630//microtubule cytoskeleton;GO:0044464//cell part;GO:0005622//intracellular;GO:0043228//non-membrane-bounded organelle;GO:0005623//cell;GO:0044424//intracellular part;GO:0043229//intracellular organelle;GO:0043232//intracellular non-membrane-bounded organelle;GO:0032991//macromolecular complex	GO:0097367//carbohydrate derivative binding;GO:0016462//pyrophosphatase activity;GO:0005198//structural molecule activity;GO:0016818//hydrolase activity, acting on acid anhydrides, in phosphorus-containing anhydrides;GO:0017111//nucleoside-triphosphatase activity;GO:0032549//ribonucleoside binding;GO:0032550//purine ribonucleoside binding;GO:0097159//organic cyclic compound binding;GO:0016787//hy…	GO:0009987//cellular process;GO:0046483//heterocycle metabolic process;GO:1901292//nucleoside phosphate catabolic process;GO:0019637//organophosphate metabolic process;GO:0009150//purine ribonucleotide metabolic process;GO:0009117//nucleotide metabolic process;GO:0071704//organic substance metabolic process;GO:1901136//carbohydrate derivative catabolic process;GO:1901564//organonitrogen compound …
XLOC_044479	2.33333	19.3333	0.0633333	0.516667	3.0282	0.000363551	0.00328419	yes	TCONS_00073797	-	-	-	-	-	-	-	-
XLOC_044540	10	63	0.406667	2.62333	2.68948	4.74081e-05	0.000605017	yes	TCONS_00073912	-	-	-	-	-	-	-	-
XLOC_044551	313.843	61	12.77	2.42667	-2.39571	2.42147e-07	6.53283e-06	yes	TCONS_00073925	PREDICTED: low affinity sulfate transporter 3-like [Nicotiana tomentosiformis]	-	-	-	-	GO:0031224//intrinsic component of membrane;GO:0016020//membrane;GO:0044425//membrane part	GO:0022891//substrate-specific transmembrane transporter activity;GO:0015291//secondary active transmembrane transporter activity;GO:0022857//transmembrane transporter activity;GO:0022892//substrate-specific transporter activity;GO:0008509//anion transmembrane transporter activity;GO:0022804//active transmembrane transporter activity;GO:0005215//transporter activity;GO:0015103//inorganic anion tr…	GO:0051179//localization;GO:0044765//single-organism transport;GO:0051234//establishment of localization;GO:0008272//sulfate transport;GO:1902578//single-organism localization;GO:0044699//single-organism process;GO:0006820//anion transport;GO:0044763//single-organism cellular process;GO:0006811//ion transport;GO:0072348//sulfur compound transport;GO:0009987//cellular process;GO:0015698//inorganic…
XLOC_044589	18.6667	86	0.166667	0.74	2.15056	0.00714408	0.0358301	yes	TCONS_00073983	PREDICTED: MADS-box transcription factor 23-like [Nicotiana sylvestris]	-	-	-	-	-	-	-
XLOC_044856	6.66667	24.3333	0.373333	1.36667	1.87213	0.00882391	0.0421036	yes	TCONS_00074415	-	-	-	-	-	-	-	-
XLOC_045158	0.333333	6.67	0.0133333	0.293333	4.45943	0.00137507	0.00972572	yes	TCONS_00074941	PREDICTED: 50S ribosomal protein L5, chloroplastic-like isoform X2 [Nicotiana tomentosiformis]	Genetic Information Processing	Translation	ko03010//Ribosome	K02931	GO:0043231//intracellular membrane-bounded organelle;GO:0005737//cytoplasm;GO:0043228//non-membrane-bounded organelle;GO:0043226//organelle;GO:0030529//intracellular ribonucleoprotein complex;GO:0043227//membrane-bounded organelle;GO:0044435//plastid part;GO:0009532//plastid stroma;GO:0005622//intracellular;GO:0044444//cytoplasmic part;GO:0044424//intracellular part;GO:0043232//intracellular non-…	GO:0005198//structural molecule activity	GO:0043170//macromolecule metabolic process;GO:0010467//gene expression;GO:0071704//organic substance metabolic process;GO:0008152//metabolic process
XLOC_045323	58.3333	163.65	0.643333	1.73333	1.42991	0.00813928	0.0395981	yes	TCONS_00075270	RNase H family protein [Solanum demissum]	-	-	-	-	-	-	-
XLOC_045369	0	6.66667	0.001	0.373333	8.54432	0.00462363	0.0254721	yes	TCONS_00075358	PREDICTED: probable protein phosphatase 2C 28 isoform X2 [Nicotiana sylvestris]	-	-	-	-	-	-	-
XLOC_045377	0	11.3333	0.001	0.326667	8.35168	7.75236e-06	0.00012805	yes	TCONS_00075367	-	-	-	-	-	-	-	-
XLOC_045664	2.66667	13.6667	0.133333	0.673333	2.33628	0.00822528	0.0399156	yes	TCONS_00075929	BnaA05g27460D [Brassica napus]	-	-	-	-	-	-	-
XLOC_045834	13.2267	2.33667	0.446667	0.08	-2.48113	0.00583976	0.030502	yes	TCONS_00076178	PREDICTED: K(+) efflux antiporter 3, chloroplastic-like isoform X4 [Nicotiana tomentosiformis]	-	-	-	-	GO:0044425//membrane part;GO:0016020//membrane;GO:0031224//intrinsic component of membrane	GO:0022890//inorganic cation transmembrane transporter activity;GO:0022892//substrate-specific transporter activity;GO:0005215//transporter activity;GO:0015078//hydrogen ion transmembrane transporter activity;GO:0015077//monovalent inorganic cation transmembrane transporter activity;GO:0008324//cation transmembrane transporter activity;GO:0015075//ion transmembrane transporter activity;GO:0022857…	GO:0006810//transport;GO:0009987//cellular process;GO:0015992//proton transport;GO:0006812//cation transport;GO:0044763//single-organism cellular process;GO:0030001//metal ion transport;GO:1902578//single-organism localization;GO:0006811//ion transport;GO:0051179//localization;GO:0006818//hydrogen transport;GO:0044765//single-organism transport;GO:0051234//establishment of localization;GO:0015672…
XLOC_046428	34.3333	98	1.51	4.23333	1.48725	0.00287196	0.0175363	yes	TCONS_00077225	-	-	-	-	-	-	-	-
XLOC_046455	0.666667	30	0.0133333	0.593333	5.47573	6.96238e-05	0.000838157	yes	TCONS_00077270	-	-	-	-	-	-	-	-
XLOC_046459	16.1933	52.6667	1.06667	3.42	1.68089	0.00812333	0.0395377	yes	TCONS_00077280	-	-	-	-	-	-	-	-
XLOC_046682	27.3333	83.6667	2.30667	7.16	1.63415	0.00246206	0.0155415	yes	TCONS_00077637	-	-	-	-	-	-	-	-
XLOC_046892	5.66667	27.6667	0.316667	1.6	2.33703	0.00192138	0.0127679	yes	TCONS_00077965	PREDICTED: probable splicing factor 3A subunit 1, partial [Nicotiana tabacum]	Genetic Information Processing	Transcription	ko03040//Spliceosome	K12825	-	-	-
XLOC_046913	111	44.3333	5.32	2.04667	-1.37815	0.00971038	0.0452735	yes	TCONS_00078014	-	-	-	-	-	-	-	-
XLOC_047160	7.33333	0.666667	0.823333	0.08	-3.3634	0.0100236	0.0463854	yes	TCONS_00078429	PREDICTED: protein FLOWERING LOCUS T-like, partial [Nicotiana tomentosiformis]	Organismal Systems	Environmental adaptation	ko04712//Circadian rhythm - plant	K16223	-	-	-
XLOC_047168	37.6667	189.333	2.09667	9.87	2.23495	1.10057e-05	0.000172841	yes	TCONS_00078447	-	-	-	-	-	-	-	-
XLOC_047245	14.3333	3	1.24667	0.276667	-2.17186	0.00557929	0.0294114	yes	TCONS_00078564	-	-	-	-	-	-	-	-
XLOC_047559	78.6667	352	0.733333	3.16	2.10738	0.0076437	0.0376861	yes	TCONS_00079115	PREDICTED: LOW QUALITY PROTEIN: retrovirus-related Pol polyprotein from transposon TNT 1-94 [Solanum pennellii]	-	-	-	-	-	-	-
XLOC_047869	10	201	0.0766667	1.49	4.28057	1.7428e-06	3.56252e-05	yes	TCONS_00079657	Retrovirus-related Pol polyprotein LINE-1 [Cajanus cajan]	-	-	-	-	-	-	-
XLOC_048097	1	62.3333	0.02	1.44	6.16993	1.33312e-08	5.20988e-07	yes	TCONS_00080026	-	-	-	-	-	-	-	-
XLOC_048199	2.66667	19.6667	0.07	0.523333	2.9023	0.000860872	0.00665331	yes	TCONS_00080195	PREDICTED: uncharacterized mitochondrial protein AtMg00810-like [Nicotiana tabacum]	-	-	-	-	-	-	-
XLOC_048543	4.33333	32.6667	0.09	0.693333	2.94555	3.47807e-05	0.000464791	yes	TCONS_00080733	ATP-dependent helicase 1 [Morus notabilis]	-	-	-	-	-	-	-
XLOC_048563	28.6667	110	1.4	5.36	1.93681	0.000146844	0.00155492	yes	TCONS_00080771	-	-	-	-	-	-	-	-
XLOC_048588	1	17.3333	0.0166667	0.306667	4.20163	0.00299201	0.0180972	yes	TCONS_00080836	-	-	-	-	-	-	-	-
XLOC_048729	20.6667	69.3333	0.33	1.05333	1.67442	0.00998878	0.0462587	yes	TCONS_00081124	PREDICTED: 60S ribosomal protein L27a-2-like [Nicotiana tomentosiformis]	Genetic Information Processing	Folding, sorting and degradation	ko04120//Ubiquitin mediated proteolysis	K10592	-	-	-
XLOC_048732	56.3333	365	0.876667	5.68667	2.69748	4.51703e-08	1.50962e-06	yes	TCONS_00081131	PREDICTED: 21.7 kDa class VI heat shock protein [Nicotiana tomentosiformis]	Genetic Information Processing	Folding, sorting and degradation	ko04141//Protein processing in endoplasmic reticulum	K13993	-	-	-
XLOC_048736	0	12.3333	0.001	0.573333	9.16323	2.23085e-06	4.40693e-05	yes	TCONS_00081137	-	-	-	-	-	-	-	-
XLOC_048810	0	4	0.001	0.383333	8.58246	0.00873892	0.041798	yes	TCONS_00081275	-	-	-	-	-	-	-	-
XLOC_048929	3.33333	19.3333	0.156667	0.863333	2.46222	0.00866814	0.0415377	yes	TCONS_00081456	-	-	-	-	-	-	-	-
XLOC_049317	3	31	0.07	0.733333	3.38904	4.33046e-05	0.000559942	yes	TCONS_00082119	PREDICTED: coiled-coil domain-containing protein 15-like [Solanum tuberosum]	-	-	-	-	-	-	-
XLOC_049611	0	8.66667	0.001	0.356667	8.47843	0.000215396	0.00213167	yes	TCONS_00082642	-	-	-	-	-	-	-	-
XLOC_049656	6.33333	24	0.263333	1.05667	2.00456	0.008374	0.040461	yes	TCONS_00082752	-	-	-	-	-	-	-	-
XLOC_049875	26	92.3333	1.22667	4.27333	1.80062	0.000679559	0.00550489	yes	TCONS_00083094	-	-	-	-	-	-	-	-
XLOC_049936	5	34.6667	0.163333	1.01667	2.63796	0.00143904	0.0100903	yes	TCONS_00083195	-	-	-	-	-	-	-	-
XLOC_050148	28.6667	76.6667	2.04	5.46667	1.42209	0.00770023	0.0378912	yes	TCONS_00083578	-	-	-	-	-	-	-	-
XLOC_050354	3.33333	14.6667	0.103333	0.493333	2.25526	0.00937451	0.0441191	yes	TCONS_00083987	-	-	-	-	-	-	-	-
XLOC_050616	6.33333	26.6667	0.38	1.6	2.074	0.0107272	0.0489195	yes	TCONS_00084417	-	-	-	-	-	-	-	-
XLOC_050723	17	130.667	1	8.31	3.05485	1.93174e-05	0.000281624	yes	TCONS_00084580	PREDICTED: ycf54-like protein [Nicotiana tabacum]	-	-	-	-	-	-	-
XLOC_050756	0.666667	6.66667	0.03	0.323333	3.42999	0.00528068	0.0282023	yes	TCONS_00084645	-	-	-	-	-	-	-	-
XLOC_051120	3	18.6667	0.146667	0.846667	2.52925	0.0053992	0.028681	yes	TCONS_00085214	-	-	-	-	-	-	-	-
XLOC_051242	0	13	0.001	0.263333	8.04075	1.02254e-05	0.000162368	yes	TCONS_00085399	-	-	-	-	-	-	-	-
XLOC_051549	4.33333	31.6667	0.273333	2.08333	2.93016	0.000295886	0.00276646	yes	TCONS_00085904	-	-	-	-	-	-	-	-
XLOC_052142	7.33333	35.6833	0.546667	3.53	2.69093	0.00560381	0.0295153	yes	TCONS_00086855	PREDICTED: prolyl 4-hydroxylase 1 isoform X1 [Nicotiana tomentosiformis]	Metabolism	Amino acid metabolism	ko00330//Arginine and proline metabolism	K00472	GO:0043231//intracellular membrane-bounded organelle;GO:0043226//organelle;GO:0044424//intracellular part;GO:0043227//membrane-bounded organelle;GO:0005622//intracellular;GO:0005623//cell;GO:0044464//cell part;GO:0043229//intracellular organelle	GO:0019842//vitamin binding;GO:0046872//metal ion binding;GO:0036094//small molecule binding;GO:0005488//binding;GO:0046914//transition metal ion binding;GO:0031543//peptidyl-proline dioxygenase activity;GO:0003824//catalytic activity;GO:0016705//oxidoreductase activity, acting on paired donors, with incorporation or reduction of molecular oxygen;GO:0043169//cation binding;GO:0051213//dioxygenase…	GO:1901360//organic cyclic compound metabolic process;GO:0046483//heterocycle metabolic process;GO:0006520//cellular amino acid metabolic process;GO:0044281//small molecule metabolic process;GO:0044699//single-organism process;GO:0019752//carboxylic acid metabolic process;GO:0044710//single-organism metabolic process;GO:0043436//oxoacid metabolic process;GO:0006082//organic acid metabolic process…
XLOC_052157	5.33333	31.6667	0.283333	1.65	2.54189	0.000703583	0.00566612	yes	TCONS_00086890	-	-	-	-	-	-	-	-
XLOC_052160	9.33333	0.666667	0.35	0.0233333	-3.90689	0.00143412	0.0100636	yes	TCONS_00086894	Retrotransposon gag protein [Solanum demissum]	-	-	-	-	-	GO:0016772//transferase activity, transferring phosphorus-containing groups;GO:0003824//catalytic activity;GO:0016740//transferase activity;GO:0043167//ion binding;GO:0046914//transition metal ion binding;GO:1901363//heterocyclic compound binding;GO:0016779//nucleotidyltransferase activity;GO:0005488//binding;GO:0046872//metal ion binding;GO:0043169//cation binding;GO:0034061//DNA polymerase acti…	GO:0034641//cellular nitrogen compound metabolic process;GO:0006259//DNA metabolic process;GO:0006807//nitrogen compound metabolic process;GO:0006260//DNA replication;GO:0009987//cellular process;GO:0090304//nucleic acid metabolic process;GO:0009058//biosynthetic process;GO:1901360//organic cyclic compound metabolic process;GO:0006139//nucleobase-containing compound metabolic process;GO:0006725//…
XLOC_052197	0.333333	33	0.0166667	1.73333	6.70044	4.54896e-06	8.06993e-05	yes	TCONS_00086970	PREDICTED: receptor-like serine/threonine-protein kinase SD1-8 [Solanum pennellii]	-	-	-	-	-	-	-
XLOC_052325	54	159.667	0.91	2.38667	1.39106	0.00932453	0.0439441	yes	TCONS_00087170	PREDICTED: SET and MYND domain-containing protein 4 isoform X1 [Solanum tuberosum]	-	-	-	-	-	-	-
XLOC_052399	4.33333	22	0.12	0.636667	2.4075	0.00131154	0.0093627	yes	TCONS_00087312	-	-	-	-	-	-	-	-
XLOC_052554	144.333	55	3.43	1.32333	-1.37403	0.00317196	0.0189607	yes	TCONS_00087560	PREDICTED: F-box/FBD/LRR-repeat protein At1g13570-like [Nicotiana tomentosiformis]	-	-	-	-	-	-	-
XLOC_052919	47.6667	3.66667	1.43667	0.0833333	-4.10769	1.701e-05	0.000252711	yes	TCONS_00088263	Os11g0136701 [Oryza sativa Japonica Group]	-	-	-	-	-	-	-
XLOC_052978	1.33333	34	0.0233333	0.56	4.58496	2.38344e-07	6.43644e-06	yes	TCONS_00088349	Transposon Ty3-G Gag-Pol polyprotein [Cajanus cajan]	-	-	-	-	-	-	-
XLOC_053269	128.333	6.66667	5.06333	0.26	-4.2835	5.95365e-12	5.30283e-10	yes	TCONS_00088858	-	-	-	-	-	-	-	-
XLOC_053578	0	20.3333	0.001	0.746667	9.54432	2.45061e-08	8.91577e-07	yes	TCONS_00089359	PREDICTED: IRK-interacting protein-like [Nicotiana tabacum]	-	-	-	-	-	-	GO:0044703//multi-organism reproductive process;GO:0022414//reproductive process;GO:0009566//fertilization;GO:0051704//multi-organism process;GO:0019953//sexual reproduction;GO:0044702//single organism reproductive process;GO:0000003//reproduction;GO:0044699//single-organism process
XLOC_054260	1	27	0.01	0.376667	5.23522	7.44764e-06	0.000123639	yes	TCONS_00090519	PREDICTED: phragmoplast orienting kinesin-1-like [Nicotiana tabacum]	-	-	-	-	-	-	-
XLOC_054478	4.66667	0	0.253333	0.001	-7.98489	0.00416547	0.0234832	yes	TCONS_00090866	PREDICTED: alpha-farnesene synthase-like isoform X2 [Nicotiana sylvestris]	Metabolism	Metabolism of terpenoids and polyketides	ko00909//Sesquiterpenoid and triterpenoid biosynthesis	K14173	-	GO:0016829//lyase activity;GO:0005488//binding;GO:0043169//cation binding;GO:0016835//carbon-oxygen lyase activity;GO:0046872//metal ion binding;GO:0043167//ion binding;GO:0003824//catalytic activity;GO:0016838//carbon-oxygen lyase activity, acting on phosphates	-
XLOC_054552	1.66667	11.6667	0.0833333	0.57	2.774	0.00468777	0.0257324	yes	TCONS_00090963	-	-	-	-	-	-	-	-
XLOC_054702	9	35.3333	0.466667	1.78667	1.93681	0.003293	0.0195307	yes	TCONS_00091226	PREDICTED: UDP-glycosyltransferase 74G1-like isoform X2 [Nicotiana tabacum]	-	-	-	-	-	-	-
XLOC_054890	2	11.3333	0.11	0.58	2.39855	0.00912475	0.0432618	yes	TCONS_00091564	-	-	-	-	-	-	-	-
XLOC_054934	2.66667	26.3333	0.386667	4.30667	3.47741	0.000289057	0.00271488	yes	TCONS_00091641	-	-	-	-	-	-	-	-
XLOC_055628	0.333333	10.6667	0.0166667	0.443333	4.73335	0.000626634	0.00515238	yes	TCONS_00092858	PREDICTED: uncharacterized protein LOC104098940 isoform X1 [Nicotiana tomentosiformis]	-	-	-	-	-	-	-
XLOC_055720	1.33333	14	0.08	0.88	3.45943	0.00242658	0.0153767	yes	TCONS_00093010	-	-	-	-	-	-	-	-
XLOC_056028	1	22.6667	0.03	0.67	4.48113	2.9868e-06	5.67543e-05	yes	TCONS_00093522	hypothetical protein NitaMp041 [Nicotiana tabacum]	-	-	-	-	-	-	-
XLOC_056032	281.667	741.333	2.97	7.62	1.35933	0.00425021	0.0238766	yes	TCONS_00093540	PREDICTED: probable leucine-rich repeat receptor-like protein kinase At5g63930 [Nicotiana sylvestris]	-	-	-	-	-	-	-
XLOC_056137	8.33333	68.6667	0.153333	1.22	2.99214	0.00427711	0.0239746	yes	TCONS_00093719	PREDICTED: stress response protein NST1-like [Nicotiana sylvestris]	-	-	-	-	-	-	-
XLOC_056470	344	34.6667	34.89	3.55333	-3.29557	7.86929e-11	5.45246e-09	yes	TCONS_00094292	-	-	-	-	-	-	-	-
XLOC_056485	0.666667	28.3333	0.00666667	0.406667	5.93074	2.65616e-07	7.09424e-06	yes	TCONS_00094327	PREDICTED: uncharacterized protein LOC104089196 [Nicotiana tomentosiformis]	-	-	-	-	-	-	-
XLOC_056713	11.3333	87.6667	0.186667	1.47	2.97728	2.93621e-06	5.58689e-05	yes	TCONS_00094755	-	-	-	-	-	-	-	-
XLOC_056746	1	30.6667	0.02	0.58	4.85798	9.29737e-06	0.000149977	yes	TCONS_00094827	PREDICTED: pentatricopeptide repeat-containing protein At3g09060 isoform X2 [Solanum tuberosum]	-	-	-	-	-	-	-
XLOC_056991	144	5	8.81667	0.323333	-4.76914	3.0453e-05	0.000415306	yes	TCONS_00095240	PREDICTED: uncharacterized protein LOC104244545 [Nicotiana sylvestris]	-	-	-	-	-	-	-
XLOC_057115	7.66667	43.6667	0.353333	1.94	2.45695	0.000439996	0.00385806	yes	TCONS_00095467	PREDICTED: protein TIFY 8 [Nicotiana tomentosiformis]	-	-	-	-	-	-	-
XLOC_057496	0.666667	8.66667	0.0633333	0.726667	3.52026	0.00471025	0.0258245	yes	TCONS_00096087	PREDICTED: small ubiquitin-related modifier 1-like [Nicotiana sylvestris]	Genetic Information Processing	Translation	ko03013//RNA transport	K12160	GO:0005622//intracellular;GO:0005737//cytoplasm;GO:0044464//cell part;GO:0005623//cell;GO:0044424//intracellular part	-	GO:0044237//cellular metabolic process;GO:0009987//cellular process;GO:0044260//cellular macromolecule metabolic process;GO:0044238//primary metabolic process;GO:0006950//response to stress;GO:0009266//response to temperature stimulus;GO:0043170//macromolecule metabolic process;GO:0009628//response to abiotic stimulus;GO:0008152//metabolic process;GO:0009408//response to heat;GO:0050896//response…
XLOC_057551	163.333	643.667	10.85	42.4633	1.96852	1.20658e-05	0.000186758	yes	TCONS_00096206	PREDICTED: metallothionein-like protein 1 [Sesamum indicum]	-	-	-	-	-	GO:0043169//cation binding;GO:0043167//ion binding;GO:0005488//binding	-
XLOC_058164	11.3333	65.6667	1.17	6.86333	2.5524	2.42103e-05	0.000341427	yes	TCONS_00097149	PREDICTED: 31 kDa ribonucleoprotein, chloroplastic [Nicotiana tomentosiformis]	-	-	-	-	GO:0005623//cell;GO:0009579//thylakoid;GO:0044435//plastid part;GO:0044464//cell part;GO:0043231//intracellular membrane-bounded organelle;GO:0031984//organelle subcompartment;GO:0031967//organelle envelope;GO:0044422//organelle part;GO:0009532//plastid stroma;GO:0044444//cytoplasmic part;GO:0009536//plastid;GO:0043226//organelle;GO:0031975//envelope;GO:0043227//membrane-bounded organelle;GO:0009…	GO:0003676//nucleic acid binding;GO:0008187//poly-pyrimidine tract binding;GO:1901363//heterocyclic compound binding;GO:0003723//RNA binding;GO:0005488//binding;GO:0097159//organic cyclic compound binding;GO:0003727//single-stranded RNA binding;GO:0036094//small molecule binding	GO:0009451//RNA modification;GO:0034641//cellular nitrogen compound metabolic process;GO:0090304//nucleic acid metabolic process;GO:0046483//heterocycle metabolic process;GO:0008152//metabolic process;GO:0006807//nitrogen compound metabolic process;GO:0043412//macromolecule modification;GO:0006725//cellular aromatic compound metabolic process;GO:0043487//regulation of RNA stability;GO:0006950//re…
XLOC_058213	38.6667	8.33333	1.22333	0.266667	-2.19771	0.00613829	0.0317495	yes	TCONS_00097239	PREDICTED: F-box protein At3g07870-like isoform X1 [Solanum tuberosum]	-	-	-	-	-	-	-
XLOC_058332	6	23.3333	0.26	1.05667	2.02294	0.00426036	0.0239072	yes	TCONS_00097443	-	-	-	-	-	-	-	-
XLOC_058642	2.66667	34	0.0733333	0.973333	3.73039	0.00174917	0.0118205	yes	TCONS_00098016	-	-	-	-	-	-	-	-
XLOC_058935	0.333333	16.13	0.00666667	0.323333	5.59991	0.000566019	0.0047299	yes	TCONS_00098497	PREDICTED: transcription initiation factor TFIID subunit 9 [Solanum lycopersicum]	-	-	-	-	-	GO:0003824//catalytic activity;GO:0005488//binding;GO:0005515//protein binding;GO:0046983//protein dimerization activity	GO:0016070//RNA metabolic process;GO:0006139//nucleobase-containing compound metabolic process;GO:0044237//cellular metabolic process;GO:1901362//organic cyclic compound biosynthetic process;GO:0071704//organic substance metabolic process;GO:0032774//RNA biosynthetic process;GO:0009059//macromolecule biosynthetic process;GO:0034654//nucleobase-containing compound biosynthetic process;GO:1901360//…
XLOC_058981	0.333333	21.3333	0.00666667	0.27	5.33985	6.51174e-05	0.000792967	yes	TCONS_00098553	PREDICTED: flocculation protein FLO11-like, partial [Nicotiana sylvestris]	-	-	-	-	-	-	-
XLOC_059055	6.33333	78.6667	0.573333	7.27333	3.66517	3.76768e-08	1.2877e-06	yes	TCONS_00098687	TLD-domain containing nucleolar protein isoform 2 [Theobroma cacao]	-	-	-	-	-	-	-
XLOC_059382	0.666667	12.6667	0.0466667	0.853333	4.19265	6.83464e-05	0.000824201	yes	TCONS_00099240	PREDICTED: uncharacterized protein LOC104099013 isoform X4 [Nicotiana tomentosiformis]	-	-	-	-	-	-	-
XLOC_059427	2.33333	19	0.0733333	0.556667	2.92427	0.00113088	0.00831205	yes	TCONS_00099323	PREDICTED: pentatricopeptide repeat-containing protein At3g02650, mitochondrial isoform X1 [Solanum tuberosum]	-	-	-	-	-	-	-
XLOC_059869	65.6667	170	3.67667	9.45	1.36192	0.00287885	0.0175551	yes	TCONS_00100068	-	-	-	-	-	-	-	-
XLOC_060415	1.66667	15.3333	0.06	0.543333	3.1788	0.000690208	0.00557526	yes	TCONS_00100990	-	-	-	-	-	-	-	-
XLOC_060473	34.6667	259	1.49	10.9333	2.87535	9.28061e-08	2.83992e-06	yes	TCONS_00101092	PREDICTED: glutamic acid-rich protein-like [Nicotiana tomentosiformis]	-	-	-	-	-	-	-
XLOC_060926	42.3333	263	0.66	4.05667	2.61976	4.39466e-07	1.09711e-05	yes	TCONS_00101863	PREDICTED: WD repeat-containing protein 48-like isoform X4 [Solanum pennellii]	-	-	-	-	-	-	-
XLOC_061491	2	18.3333	0.0566667	0.506667	3.16046	0.000355319	0.0032239	yes	TCONS_00102796	-	-	-	-	-	-	-	-
XLOC_061540	0	5.66667	0.001	0.31	8.27612	0.00356803	0.0208104	yes	TCONS_00102868	-	-	-	-	-	-	-	-
XLOC_061832	20.0067	59.0133	0.366667	1.08333	1.56294	0.00381862	0.0219398	yes	TCONS_00103327	PREDICTED: protein FAR1-RELATED SEQUENCE 5-like [Nicotiana tabacum]	-	-	-	-	-	-	-
XLOC_061939	0	45.6667	0.001	1.64667	10.6853	6.08295e-09	2.60313e-07	yes	TCONS_00103496	PREDICTED: uncharacterized mitochondrial protein AtMg00810-like [Solanum tuberosum]	-	-	-	-	-	-	-
XLOC_062269	32.3333	176.667	1.61333	8.71333	2.43318	1.14918e-06	2.49618e-05	yes	TCONS_00104045	-	-	-	-	-	-	-	-
XLOC_062355	7	68.3333	0.18	1.88	3.38466	1.85739e-07	5.16572e-06	yes	TCONS_00104182	polyprotein [Arabidopsis thaliana]	-	-	-	-	-	-	-
XLOC_063050	14.3333	117	0.163333	1.28667	2.97775	6.07056e-06	0.000103993	yes	TCONS_00105438	PREDICTED: flap endonuclease GEN-like 1 isoform X2 [Nicotiana tomentosiformis]	Metabolism	Global and Overview;Carbohydrate metabolism	ko01200//Carbon metabolism;ko00010//Glycolysis / Gluconeogenesis;ko00620//Pyruvate metabolism;ko00020//Citrate cycle (TCA cycle)	K00161	GO:0044444//cytoplasmic part;GO:0031975//envelope;GO:0009532//plastid stroma;GO:0043231//intracellular membrane-bounded organelle;GO:0005622//intracellular;GO:0044446//intracellular organelle part;GO:0005737//cytoplasm;GO:0009526//plastid envelope;GO:0009536//plastid;GO:0043229//intracellular organelle;GO:0044464//cell part;GO:0044435//plastid part;GO:0044422//organelle part;GO:0031967//organelle…	-	GO:0008152//metabolic process
XLOC_063274	3	25.6667	0.12	0.95	2.98489	0.000229059	0.00224579	yes	TCONS_00105896	-	-	-	-	-	-	-	-
XLOC_063275	4	65	0.27	4.42333	4.0341	2.02662e-09	9.68994e-08	yes	TCONS_00105898	-	-	-	-	-	-	-	-
XLOC_063493	19.3333	1.7	1.94333	0.173333	-3.48691	5.93978e-05	0.000731774	yes	TCONS_00106260	PREDICTED: probable caffeoyl-CoA O-methyltransferase At4g26220 [Nicotiana sylvestris]	-	-	-	-	-	-	-
XLOC_063630	1.33333	13.6667	0.08	0.79	3.30378	0.000526539	0.00446208	yes	TCONS_00106498	-	-	-	-	-	-	-	-
XLOC_064001	2.66667	65.3333	0.183333	4.37	4.57509	1.60976e-10	1.02741e-08	yes	TCONS_00107063	PREDICTED: class E basic helix-loop-helix protein 22-like [Erythranthe guttata]	-	-	-	-	GO:0043231//intracellular membrane-bounded organelle;GO:0043229//intracellular organelle;GO:0044464//cell part;GO:0005737//cytoplasm;GO:0044444//cytoplasmic part;GO:0043226//organelle;GO:0044424//intracellular part;GO:0009536//plastid;GO:0005623//cell;GO:0005622//intracellular;GO:0043227//membrane-bounded organelle	-	GO:0032502//developmental process;GO:0044763//single-organism cellular process;GO:0000003//reproduction;GO:0031323//regulation of cellular metabolic process;GO:0022414//reproductive process;GO:0009987//cellular process;GO:0016043//cellular component organization;GO:0006996//organelle organization;GO:0050794//regulation of cellular process;GO:0009668//plastid membrane organization;GO:0044699//sing…
XLOC_064062	29.3333	86.6667	1.08	3.15	1.54432	0.0032013	0.0190902	yes	TCONS_00107156	PREDICTED: plasminogen-binding group A streptococcal M-like protein PAM [Nicotiana tabacum]	-	-	-	-	-	-	-
XLOC_064472	20	67	0.86	2.86667	1.73697	0.00298784	0.0180838	yes	TCONS_00107805	-	-	-	-	-	-	-	-
XLOC_064473	2	13	0.103333	0.76	2.87869	0.0066837	0.0339882	yes	TCONS_00107806	-	-	-	-	-	-	-	-
XLOC_064610	11	86.3333	0.173333	1.31	2.91795	4.45595e-06	7.9425e-05	yes	TCONS_00108056	PREDICTED: transmembrane protein 120 homolog [Nicotiana tabacum]	-	-	-	-	-	-	-
XLOC_064759	5.66667	37.6667	0.386667	2.46333	2.67145	0.000216753	0.00214282	yes	TCONS_00108353	-	-	-	-	-	-	-	-
XLOC_064841	17.3333	98	0.246667	1.38667	2.49099	2.64119e-06	5.11442e-05	yes	TCONS_00108483	Transposon Ty3-I Gag-Pol polyprotein [Cajanus cajan]	-	-	-	-	-	-	-
XLOC_064945	1	20.3333	0.0366667	0.686667	4.22707	1.91716e-05	0.000279911	yes	TCONS_00108698	PREDICTED: tropinone reductase homolog At2g29290-like [Capsicum annuum]	-	-	-	-	-	-	-
XLOC_064995	10.6667	36.3333	0.366667	1.26667	1.7885	0.00956084	0.0447556	yes	TCONS_00108774	-	-	-	-	-	-	-	-
XLOC_065182	9.33333	32.3333	0.48	1.68667	1.81307	0.00823434	0.0399388	yes	TCONS_00109081	-	-	-	-	-	-	-	-
XLOC_065202	29.3333	114.963	1.85667	7.33667	1.98241	0.000479077	0.00414221	yes	TCONS_00109118	BnaA08g15720D [Brassica napus]	-	-	-	-	-	-	-
XLOC_065253	0	4	0.001	0.393333	8.61961	0.00939091	0.0441638	yes	TCONS_00109208	-	-	-	-	-	-	-	-
XLOC_065354	112.333	19	5.98333	1.02333	-2.54767	4.76715e-06	8.41688e-05	yes	TCONS_00109372	BnaA07g24540D [Brassica napus]	-	-	-	-	-	-	-
XLOC_065991	36	205	1.87	10.5233	2.49248	1.51287e-06	3.16197e-05	yes	TCONS_00110376	-	-	-	-	-	-	-	-
XLOC_066002	22	144.333	0.426667	2.92667	2.77808	2.84952e-06	5.44235e-05	yes	TCONS_00110396	Retrovirus-related Pol polyprotein from transposon TNT 1-94 [Cajanus cajan]	-	-	-	-	-	GO:0097159//organic cyclic compound binding;GO:0005488//binding	GO:0044237//cellular metabolic process;GO:0044238//primary metabolic process;GO:0006725//cellular aromatic compound metabolic process;GO:0034641//cellular nitrogen compound metabolic process;GO:1901360//organic cyclic compound metabolic process;GO:0006259//DNA metabolic process;GO:0008152//metabolic process;GO:0090304//nucleic acid metabolic process;GO:0006139//nucleobase-containing compound meta…
XLOC_066426	4.33333	134.667	0.0733333	2.75333	5.23057	7.86129e-08	2.45126e-06	yes	TCONS_00111085	-	-	-	-	-	-	-	-
XLOC_066603	1	20.6667	0.02	0.37	4.20945	0.00103398	0.00772183	yes	TCONS_00111385	transposase [Solanum demissum]	-	-	-	-	-	-	-
XLOC_066999	39.3333	12.3333	0.923333	0.29	-1.6708	0.00843205	0.0406646	yes	TCONS_00112195	-	-	-	-	-	-	-	-
XLOC_067393	3.33333	31	0.27	2.39667	3.15	0.000147227	0.00155824	yes	TCONS_00112819	PREDICTED: tRNA pseudouridine synthase A-like [Capsicum annuum]	-	-	-	-	-	-	-
XLOC_067430	0.333333	33	0.01	0.963333	6.58996	2.15882e-06	4.28586e-05	yes	TCONS_00112877	-	-	-	-	-	-	-	-
XLOC_067559	0.333333	8.66667	0.01	0.273333	4.77259	0.00123571	0.00894136	yes	TCONS_00113079	-	-	-	-	-	-	-	-
XLOC_067854	12.6667	60.6667	0.49	2.26667	2.20972	0.000146421	0.0015522	yes	TCONS_00113565	PREDICTED: uncharacterized protein LOC104217187 isoform X2 [Nicotiana sylvestris]	-	-	-	-	-	-	-
XLOC_067991	3.33333	20.3333	0.0466667	0.28	2.58496	0.00183942	0.0123067	yes	TCONS_00113828	Retrovirus-related Pol polyprotein from transposon TNT 1-94, partial [Cajanus cajan]	-	-	-	-	-	GO:1901363//heterocyclic compound binding;GO:0097159//organic cyclic compound binding;GO:0005488//binding	-
XLOC_068241	653.333	1.66667	5.36	0.0133333	-8.65105	3.51146e-10	2.04912e-08	yes	TCONS_00114284	-	-	-	-	-	-	-	-
XLOC_068571	0.333333	39.6667	0.00666667	0.84	6.97728	3.93198e-09	1.76942e-07	yes	TCONS_00114877	PREDICTED: 60S ribosomal protein L27a-2-like [Nicotiana tomentosiformis]	Genetic Information Processing	Folding, sorting and degradation	ko04120//Ubiquitin mediated proteolysis	K10592	-	-	-
XLOC_068627	184.667	631.333	9.92333	34.1667	1.78369	0.00129884	0.00928744	yes	TCONS_00114992	hypothetical protein B456_004G198900 [Gossypium raimondii]	-	-	-	-	-	-	-
XLOC_068660	60	199.81	4.63667	15.57	1.74761	0.000502311	0.0043018	yes	TCONS_00115043	PREDICTED: polypyrimidine tract-binding protein homolog 3-like [Nicotiana tomentosiformis]	-	-	-	-	GO:0043227//membrane-bounded organelle;GO:0044424//intracellular part;GO:0005622//intracellular;GO:0044464//cell part;GO:0043231//intracellular membrane-bounded organelle;GO:0043226//organelle;GO:0005623//cell;GO:0043229//intracellular organelle	GO:0005488//binding;GO:0003676//nucleic acid binding;GO:1901363//heterocyclic compound binding;GO:0036094//small molecule binding;GO:0097159//organic cyclic compound binding	GO:0071704//organic substance metabolic process;GO:0044260//cellular macromolecule metabolic process;GO:0006396//RNA processing;GO:0044237//cellular metabolic process;GO:0090304//nucleic acid metabolic process;GO:0006725//cellular aromatic compound metabolic process;GO:1901360//organic cyclic compound metabolic process;GO:0008152//metabolic process;GO:0046483//heterocycle metabolic process;GO:001…
XLOC_068781	27.3333	149.333	0.393333	2.07333	2.39813	0.00291261	0.0177206	yes	TCONS_00115230	PREDICTED: germin-like protein 9-3 [Nicotiana tomentosiformis]	-	-	-	-	-	-	-
XLOC_069019	0.333333	7.33333	0.0133333	0.346667	4.70044	0.00290332	0.0176776	yes	TCONS_00115602	PREDICTED: uncharacterized protein LOC104113459 [Nicotiana tomentosiformis]	-	-	-	-	-	-	-
XLOC_069287	0.333333	17.3333	0.0166667	0.956667	5.84298	2.05951e-06	4.12389e-05	yes	TCONS_00116055	PREDICTED: (6-4)DNA photolyase-like [Nicotiana tabacum]	-	-	-	-	-	-	-
XLOC_069516	0	20.6667	0.001	0.9	9.81378	1.93711e-08	7.23611e-07	yes	TCONS_00116425	-	-	-	-	-	-	-	-
XLOC_069709	5.66667	28.3333	0.546667	2.63667	2.26998	0.00108156	0.00801634	yes	TCONS_00116771	-	-	-	-	-	-	-	-
XLOC_069805	18.3333	58.3333	1.11333	3.46333	1.63728	0.00302172	0.0182417	yes	TCONS_00116954	-	-	-	-	-	-	-	-
XLOC_070126	40	167.333	1.20667	4.80667	1.99401	0.000136045	0.0014634	yes	TCONS_00117470	pre-mRNA-processing protein 40A-like [Dorcoceras hygrometricum]	-	-	-	-	-	-	-
XLOC_070204	31.6667	83	1.30667	3.18667	1.28616	0.0104082	0.0477379	yes	TCONS_00117608	PREDICTED: uncharacterized mitochondrial protein AtMg00810-like, partial [Nicotiana tabacum]	Organismal Systems	Environmental adaptation	ko04626//Plant-pathogen interaction	K13420	-	GO:0016779//nucleotidyltransferase activity;GO:0016772//transferase activity, transferring phosphorus-containing groups;GO:0034061//DNA polymerase activity;GO:0016740//transferase activity;GO:0003824//catalytic activity	GO:0034645//cellular macromolecule biosynthetic process;GO:0044249//cellular biosynthetic process;GO:0006259//DNA metabolic process;GO:0006260//DNA replication;GO:1901576//organic substance biosynthetic process;GO:0034641//cellular nitrogen compound metabolic process;GO:0008152//metabolic process;GO:0071704//organic substance metabolic process;GO:0090304//nucleic acid metabolic process;GO:0044238…
XLOC_070415	243.133	101.973	13.8667	5.73667	-1.27334	0.00409263	0.0231511	yes	TCONS_00117985	PREDICTED: calcium sensing receptor, chloroplastic isoform X2 [Citrus sinensis]	-	-	-	-	-	-	-
XLOC_070662	156.333	29.6667	5.90333	1.01	-2.54717	0.000255393	0.00245909	yes	TCONS_00118361	PREDICTED: ethylene-responsive transcription factor RAP2-12-like, partial [Solanum tuberosum]	-	-	-	-	-	-	-
XLOC_071115	137	38.3333	6.99667	1.95667	-1.83827	0.000243631	0.00236458	yes	TCONS_00119096	PNAS-3 related isoform 3 [Theobroma cacao]	Genetic Information Processing	Folding, sorting and degradation	ko03018//RNA degradation	K03681	GO:0032991//macromolecular complex;GO:0043234//protein complex	GO:0005488//binding;GO:1901363//heterocyclic compound binding;GO:0016787//hydrolase activity;GO:0097159//organic cyclic compound binding;GO:0003824//catalytic activity;GO:0003676//nucleic acid binding;GO:0004518//nuclease activity;GO:0016788//hydrolase activity, acting on ester bonds	GO:0034641//cellular nitrogen compound metabolic process;GO:0044237//cellular metabolic process;GO:0006725//cellular aromatic compound metabolic process;GO:1901360//organic cyclic compound metabolic process;GO:0090304//nucleic acid metabolic process;GO:0071704//organic substance metabolic process;GO:0046483//heterocycle metabolic process;GO:0008152//metabolic process;GO:0009987//cellular process;…
XLOC_071227	0	16.3333	0.001	0.833333	9.70275	3.09012e-06	5.83009e-05	yes	TCONS_00119268	-	-	-	-	-	-	-	-
XLOC_071493	6.66667	43.3333	0.276667	1.70333	2.62214	0.000517965	0.00440546	yes	TCONS_00119711	PREDICTED: DNA-binding protein HEXBP-like [Nicotiana sylvestris]	-	-	-	-	-	-	-
XLOC_072257	125.333	512	0.526667	2.12333	2.01137	1.6264e-05	0.000243116	yes	TCONS_00121000	Retrotransposon, unclassified-like protein [Theobroma cacao]	-	-	-	-	-	-	-
XLOC_072429	0.333333	162.333	0.0266667	14.1333	9.04985	2.1285e-20	7.92455e-18	yes	TCONS_00121287	flavin-binding, kelch repeat, f-box 1/adagio3 [Nicotiana attenuata]	Organismal Systems	Environmental adaptation	ko04712//Circadian rhythm - plant	K12116	-	GO:0060089//molecular transducer activity	GO:0044699//single-organism process;GO:0009987//cellular process;GO:0044763//single-organism cellular process;GO:0007154//cell communication
XLOC_073092	2106.68	505.72	30.7533	7.40333	-2.0545	4.33244e-06	7.77722e-05	yes	TCONS_00122379	PREDICTED: UDP-galactose transporter 2-like [Nicotiana sylvestris]	-	-	-	-	GO:0016020//membrane;GO:0031224//intrinsic component of membrane;GO:0044425//membrane part	-	-
XLOC_073233	24.6667	77	1.21333	3.79667	1.64576	0.00146448	0.0102373	yes	TCONS_00122635	PREDICTED: protein FLX-like 1 [Solanum lycopersicum]	-	-	-	-	-	-	-
XLOC_074148	138.333	46.6667	7.56	2.54667	-1.56978	0.000902542	0.00691404	yes	TCONS_00124153	PREDICTED: uncharacterized protein LOC104240645 [Nicotiana sylvestris]	-	-	-	-	-	-	-
XLOC_074342	11.3333	40.6667	0.516667	1.88667	1.86853	0.0034109	0.0200874	yes	TCONS_00124472	PREDICTED: mitochondrial import inner membrane translocase subunit TIM50-like, partial [Nicotiana tabacum]	-	-	-	-	GO:0031090//organelle membrane;GO:0044444//cytoplasmic part;GO:0044422//organelle part;GO:0031967//organelle envelope;GO:0044464//cell part;GO:0005740//mitochondrial envelope;GO:0005623//cell;GO:0031975//envelope;GO:0019866//organelle inner membrane;GO:0005743//mitochondrial inner membrane;GO:0005739//mitochondrion;GO:0005622//intracellular;GO:0043231//intracellular membrane-bounded organelle;GO:…	-	GO:0051234//establishment of localization;GO:0051179//localization;GO:0008104//protein localization;GO:0033036//macromolecule localization;GO:0045184//establishment of protein localization
XLOC_074483	163	43.3333	9.63	2.74667	-1.80985	0.00723429	0.0361559	yes	TCONS_00124729	PREDICTED: cell wall integrity and stress response component 1 [Cucumis sativus]	-	-	-	-	-	-	-
XLOC_074499	1.66667	21.3333	0.05	0.613333	3.61667	2.09626e-05	0.000302445	yes	TCONS_00124760	-	-	-	-	-	-	-	-
XLOC_074523	4	35.3333	0.18	1.55	3.1062	1.05779e-05	0.000166968	yes	TCONS_00124793	PREDICTED: GATA zinc finger domain-containing protein 11-like isoform X1 [Nicotiana sylvestris]	-	-	-	-	-	-	-
XLOC_074554	0	4	0.001	0.14	7.12928	0.00451001	0.0249793	yes	TCONS_00124889	PREDICTED: nucleoporin GLE1-like [Nicotiana tomentosiformis]	-	-	-	-	-	-	-
XLOC_074827	0	10.6667	0.001	0.396667	8.63178	1.44654e-05	0.000219342	yes	TCONS_00125346	retrofit [Oryza longistaminata]	Genetic Information Processing	Folding, sorting and degradation	ko04141//Protein processing in endoplasmic reticulum	K01456	GO:0043226//organelle;GO:0043229//intracellular organelle;GO:0044424//intracellular part;GO:0005623//cell;GO:0043227//membrane-bounded organelle;GO:0044464//cell part;GO:0005622//intracellular;GO:0043231//intracellular membrane-bounded organelle	GO:1901363//heterocyclic compound binding;GO:0003676//nucleic acid binding;GO:0005488//binding;GO:0097159//organic cyclic compound binding	GO:0006725//cellular aromatic compound metabolic process;GO:1901360//organic cyclic compound metabolic process;GO:0071704//organic substance metabolic process;GO:0044237//cellular metabolic process;GO:0034641//cellular nitrogen compound metabolic process;GO:0009987//cellular process;GO:0043170//macromolecule metabolic process;GO:0006807//nitrogen compound metabolic process;GO:0046483//heterocycle…
XLOC_074849	4.66667	20.6667	0.23	1	2.12029	0.00411537	0.02325	yes	TCONS_00125379	-	-	-	-	-	-	-	-
XLOC_075224	0	6	0.001	0.223333	7.80305	0.0081561	0.0396592	yes	TCONS_00125970	PREDICTED: uncharacterized WD repeat-containing protein C17D11.16 [Cucumis sativus]	-	-	-	-	-	-	-
XLOC_075279	205.847	1480.19	6.15667	42.9967	2.804	1.77434e-08	6.6958e-07	yes	TCONS_00126097	PREDICTED: protein GIGANTEA-like isoform X5 [Nicotiana tomentosiformis]	Organismal Systems	Environmental adaptation	ko04712//Circadian rhythm - plant	K12124	GO:0044446//intracellular organelle part;GO:0031981//nuclear lumen;GO:0070013//intracellular organelle lumen;GO:0043231//intracellular membrane-bounded organelle;GO:0005623//cell;GO:0043226//organelle;GO:0005634//nucleus;GO:0043233//organelle lumen;GO:0031974//membrane-enclosed lumen;GO:0044422//organelle part;GO:0005622//intracellular;GO:0043229//intracellular organelle;GO:0044428//nuclear part;…	-	GO:1901576//organic substance biosynthetic process;GO:0018130//heterocycle biosynthetic process;GO:0061458//reproductive system development;GO:0032774//RNA biosynthetic process;GO:0003006//developmental process involved in reproduction;GO:0009628//response to abiotic stimulus;GO:0048580//regulation of post-embryonic development;GO:0046483//heterocycle metabolic process;GO:0010467//gene expression…
XLOC_075503	2.66667	43	0.13	2.31667	4.15547	1.64519e-06	3.39657e-05	yes	TCONS_00126537	-	-	-	-	-	-	-	-
XLOC_076265	0.666667	8.66667	0.0433333	0.583333	3.75077	0.00240204	0.0152506	yes	TCONS_00127791	vacuolar H+-pyrophosphatase, partial [Eriobotrya japonica]	Metabolism	Energy metabolism	ko00190//Oxidative phosphorylation	K01507	GO:0044424//intracellular part;GO:0043231//intracellular membrane-bounded organelle;GO:0044464//cell part;GO:0005773//vacuole;GO:0043229//intracellular organelle;GO:0043226//organelle;GO:0043227//membrane-bounded organelle;GO:0044444//cytoplasmic part;GO:0000325//plant-type vacuole;GO:0005623//cell;GO:0009536//plastid;GO:0044422//organelle part;GO:0005737//cytoplasm;GO:0005622//intracellular;GO:0…	GO:0003824//catalytic activity;GO:0016818//hydrolase activity, acting on acid anhydrides, in phosphorus-containing anhydrides;GO:0016787//hydrolase activity;GO:0016462//pyrophosphatase activity;GO:0016817//hydrolase activity, acting on acid anhydrides	GO:0006950//response to stress;GO:1902578//single-organism localization;GO:0006810//transport;GO:0044765//single-organism transport;GO:0051179//localization;GO:0009628//response to abiotic stimulus;GO:0044699//single-organism process;GO:0050896//response to stimulus;GO:0051234//establishment of localization
XLOC_076386	8	105.667	0.126667	1.69333	3.74076	3.36003e-09	1.5343e-07	yes	TCONS_00127987	-	-	-	-	-	-	-	-
XLOC_076461	9.33333	36.6667	0.623333	2.43333	1.96486	0.00118374	0.00861671	yes	TCONS_00128124	-	-	-	-	-	-	-	-
XLOC_076504	5	21.3333	0.27	1.08667	2.00888	0.00914601	0.0433295	yes	TCONS_00128185	-	-	-	-	-	-	-	-
XLOC_076730	37	877.667	0.306667	7.16	4.54522	1.01275e-05	0.000161089	yes	TCONS_00128602	polypeptide with an integrase domain [Petunia x hybrida]	-	-	-	-	-	-	-
XLOC_077375	6.33333	58.6667	0.35	3.09	3.14218	0.000117522	0.00129578	yes	TCONS_00129676	-	-	-	-	-	-	-	-
XLOC_077653	125.333	16	3.10667	0.393333	-2.98154	8.23354e-07	1.87448e-05	yes	TCONS_00130126	-	-	-	-	-	-	-	-
XLOC_077676	0.666667	63	0.01	1.02	6.67243	1.59841e-09	7.83024e-08	yes	TCONS_00130158	PREDICTED: pre-rRNA-processing protein esf1 [Solanum lycopersicum]	-	-	-	-	GO:0044464//cell part;GO:0044424//intracellular part;GO:0005622//intracellular;GO:0005623//cell	-	-
XLOC_078162	3.33333	18.3333	0.233333	1.33333	2.51457	0.00416839	0.0234973	yes	TCONS_00131070	PREDICTED: putative disease resistance RPP13-like protein 1 [Nicotiana tabacum]	-	-	-	-	-	-	-
XLOC_079141	5.33333	44.6667	0.29	2.42	3.06088	3.16166e-06	5.951e-05	yes	TCONS_00132809	-	-	-	-	-	-	-	-
XLOC_079233	8	0	0.216667	0.001	-7.75933	0.000197153	0.00197776	yes	TCONS_00132993	gag-pol precursor [Castanea mollissima]	-	-	-	-	-	-	-
XLOC_079358	6.66667	44	0.113333	0.71	2.64725	0.00132841	0.00945793	yes	TCONS_00133204	PREDICTED: uncharacterized protein LOC107776861 [Nicotiana tabacum]	-	-	-	-	-	-	-
XLOC_080089	1.66667	10	0.06	0.376667	2.65025	0.00410501	0.0232033	yes	TCONS_00134421	-	-	-	-	-	-	-	-
XLOC_080327	1120.89	97.6667	69.41	5.85333	-3.56781	5.73558e-10	3.13108e-08	yes	TCONS_00134809	PREDICTED: protein LNK2-like [Nicotiana tabacum]	-	-	-	-	-	-	-
XLOC_080362	6.66667	28.6667	0.14	0.623333	2.15458	0.00303353	0.0182949	yes	TCONS_00134862	polypeptide with a gag-like domain [Petunia x hybrida]	-	-	-	-	-	-	-
XLOC_080680	35.6667	376.667	2.6	25.92	3.31748	1.70291e-06	3.49351e-05	yes	TCONS_00135402	-	-	-	-	-	-	-	-
XLOC_080761	24.3333	6.66667	1.34	0.35	-1.93681	0.00950796	0.0445866	yes	TCONS_00135519	PREDICTED: uncharacterized protein LOC104086745 [Nicotiana tomentosiformis]	-	-	-	-	-	-	-
XLOC_081088	131.333	332	5.27	13.0133	1.30412	0.00395296	0.02254	yes	TCONS_00136075	-	-	-	-	-	-	-	-
XLOC_081141	0	6	0.001	0.103333	6.69116	0.000998743	0.00750785	yes	TCONS_00136162	PREDICTED: flocculation protein FLO11-like, partial [Nicotiana sylvestris]	-	-	-	-	-	-	-
XLOC_081254	18.6667	3.33333	0.41	0.07	-2.5502	0.0105528	0.0482583	yes	TCONS_00136355	PREDICTED: agamous-like MADS-box protein AGL27 [Nicotiana tomentosiformis]	-	-	-	-	-	-	-
XLOC_081256	11	66	0.326667	2.13	2.70496	0.00103268	0.00771418	yes	TCONS_00136364	PREDICTED: 7-deoxyloganetin glucosyltransferase-like [Capsicum annuum]	-	-	-	-	-	GO:0016740//transferase activity;GO:0003824//catalytic activity;GO:0016757//transferase activity, transferring glycosyl groups	-
XLOC_081865	0	18.3333	0.001	0.48	8.90689	9.44451e-08	2.87432e-06	yes	TCONS_00137443	PREDICTED: glutamic acid-rich protein-like [Nicotiana tomentosiformis]	-	-	-	-	-	-	-
XLOC_082229	46	137	3.25333	9.88	1.60259	0.00121556	0.00881381	yes	TCONS_00138045	-	-	-	-	-	-	-	-
XLOC_082357	11.3333	88.3333	0.256667	1.97667	2.9451	9.39092e-06	0.000151164	yes	TCONS_00138267	PREDICTED: laccase-17-like [Arachis duranensis]	-	-	-	-	-	-	-
XLOC_083220	395	135.667	7.56	2.81	-1.42782	0.00374712	0.0216247	yes	TCONS_00139752	PREDICTED: microtubule-associated protein RP/EB family member 1-like [Nicotiana tomentosiformis]	-	-	-	-	-	-	-
XLOC_083411	5.66667	28.6667	0.0633333	0.313333	2.30666	0.00469113	0.0257449	yes	TCONS_00140050	F14N23.4 [Arabidopsis thaliana]	-	-	-	-	-	-	-
XLOC_083435	31.3333	4.33333	1.03333	0.143333	-2.84986	0.000113755	0.00126172	yes	TCONS_00140091	PREDICTED: uncharacterized protein LOC102601342 [Solanum tuberosum]	-	-	-	-	-	-	-
XLOC_083630	1	15.3333	0.0533333	0.85	3.99435	3.49647e-05	0.000466914	yes	TCONS_00140434	-	-	-	-	-	-	-	-
XLOC_083785	71.3333	346	3.54	17.0967	2.27189	0.000905904	0.00693314	yes	TCONS_00140696	PREDICTED: DNA ligase 1 [Nicotiana sylvestris]	-	-	-	-	GO:0043226//organelle;GO:0044424//intracellular part;GO:0044444//cytoplasmic part;GO:0005623//cell;GO:0044464//cell part;GO:0043227//membrane-bounded organelle;GO:0005622//intracellular;GO:0009536//plastid;GO:0043229//intracellular organelle;GO:0005737//cytoplasm;GO:0043231//intracellular membrane-bounded organelle	GO:0036094//small molecule binding;GO:0005488//binding;GO:0097159//organic cyclic compound binding	-
XLOC_083908	58.6667	200.333	0.8	2.69	1.74953	0.000585715	0.00486898	yes	TCONS_00140920	PREDICTED: probable magnesium transporter NIPA6 [Nicotiana tabacum]	-	-	-	-	-	-	-
XLOC_084497	2.33333	38	0.0533333	0.846667	3.98868	2.66632e-05	0.00037133	yes	TCONS_00141914	Retrovirus-related Pol polyprotein from transposon 17.6 [Cajanus cajan]	-	-	-	-	-	-	-
XLOC_084602	11.4733	88.2533	0.74	5.76333	2.96131	7.35947e-06	0.000122248	yes	TCONS_00142103	-	-	-	-	-	-	-	-
gene10002	37.83	100.943	0.916667	2.44667	1.41635	0.00884621	0.0421955	yes	LOC107816136	methylesterase 11, chloroplastic [Dorcoceras hygrometricum]	-	-	-	-	-	-	-
gene10009	72.3333	181.653	1.87333	4.83	1.36642	0.0100374	0.0464263	yes	LOC107816144	PREDICTED: S-adenosylmethionine synthase 2-like [Nicotiana tomentosiformis]	Metabolism	Amino acid metabolism;Global and Overview	ko01230//Biosynthesis of amino acids;ko00270//Cysteine and methionine metabolism	K00789	GO:0044424//intracellular part;GO:0044464//cell part;GO:0030054//cell junction;GO:0044444//cytoplasmic part;GO:0005911//cell-cell junction;GO:0005623//cell;GO:0016020//membrane;GO:0005622//intracellular;GO:0005737//cytoplasm	GO:0016765//transferase activity, transferring alkyl or aryl (other than methyl) groups;GO:0016740//transferase activity;GO:0005488//binding;GO:0097367//carbohydrate derivative binding;GO:0001883//purine nucleoside binding;GO:0046914//transition metal ion binding;GO:0097159//organic cyclic compound binding;GO:0046872//metal ion binding;GO:0032550//purine ribonucleoside binding;GO:0003824//catalyt…	GO:0008152//metabolic process;GO:0051188//cofactor biosynthetic process;GO:0006732//coenzyme metabolic process;GO:0044237//cellular metabolic process;GO:0051186//cofactor metabolic process;GO:0009108//coenzyme biosynthetic process;GO:0009058//biosynthetic process;GO:0009987//cellular process;GO:0044249//cellular biosynthetic process
gene10013	526	1210.55	12.7667	29.3333	1.20016	0.00433867	0.0242394	yes	LOC107816149	PREDICTED: tubulin beta chain [Nicotiana sylvestris]	Cellular Processes	Transport and catabolism	ko04145//Phagosome	K07375	GO:0044424//intracellular part;GO:0030054//cell junction;GO:0005911//cell-cell junction;GO:0032991//macromolecular complex;GO:0043231//intracellular membrane-bounded organelle;GO:0005622//intracellular;GO:0005576//extracellular region;GO:0016020//membrane;GO:0043226//organelle;GO:0044464//cell part;GO:0030312//external encapsulating structure;GO:0043228//non-membrane-bounded organelle;GO:0015630/…	GO:0016818//hydrolase activity, acting on acid anhydrides, in phosphorus-containing anhydrides;GO:0001883//purine nucleoside binding;GO:0097367//carbohydrate derivative binding;GO:0016462//pyrophosphatase activity;GO:0032549//ribonucleoside binding;GO:0097159//organic cyclic compound binding;GO:0017111//nucleoside-triphosphatase activity;GO:0005488//binding;GO:0036094//small molecule binding;GO:0…	GO:0010035//response to inorganic substance;GO:0034641//cellular nitrogen compound metabolic process;GO:0044763//single-organism cellular process;GO:0009056//catabolic process;GO:0016043//cellular component organization;GO:0009261//ribonucleotide catabolic process;GO:0006195//purine nucleotide catabolic process;GO:0009259//ribonucleotide metabolic process;GO:0034622//cellular macromolecular compl…
gene10015	32	122.333	0.676667	2.56333	1.9215	0.000249624	0.00240935	yes	LOC107816151	PREDICTED: charged multivesicular body protein 7 isoform X2 [Nicotiana sylvestris]	Cellular Processes	Transport and catabolism	ko04144//Endocytosis	K15053	-	-	-
gene10018	293.23	26.3333	5.21	0.483333	-3.43019	9.58462e-10	4.90167e-08	yes	LOC107816154	PREDICTED: probable membrane-associated kinase regulator 6 isoform X1 [Nicotiana sylvestris]	-	-	-	-	-	-	-
gene1003	1970.8	8186.57	35.4933	142.657	2.00693	9.85403e-06	0.000157231	yes	LOC107816023	PREDICTED: DEAD-box ATP-dependent RNA helicase 7-like [Nicotiana sylvestris]	-	-	-	-	GO:0044464//cell part;GO:0043231//intracellular membrane-bounded organelle;GO:0044424//intracellular part;GO:0043227//membrane-bounded organelle;GO:0043229//intracellular organelle;GO:0005622//intracellular;GO:0005623//cell;GO:0043226//organelle	GO:0097367//carbohydrate derivative binding;GO:0016787//hydrolase activity;GO:0016887//ATPase activity;GO:1901363//heterocyclic compound binding;GO:0016462//pyrophosphatase activity;GO:0097159//organic cyclic compound binding;GO:0003676//nucleic acid binding;GO:0001882//nucleoside binding;GO:0036094//small molecule binding;GO:0001883//purine nucleoside binding;GO:0017111//nucleoside-triphosphatas…	GO:0019637//organophosphate metabolic process;GO:0009056//catabolic process;GO:0008152//metabolic process;GO:0009261//ribonucleotide catabolic process;GO:0034655//nucleobase-containing compound catabolic process;GO:0009150//purine ribonucleotide metabolic process;GO:1901136//carbohydrate derivative catabolic process;GO:0044281//small molecule metabolic process;GO:1901575//organic substance catabo…
gene10033	132	25.6667	1.91667	0.366667	-2.38606	0.00020036	0.00200453	yes	LOC107816170	-	-	-	-	-	-	-	-
gene10042	359.667	81.1933	7.42	1.62	-2.19543	0.000925487	0.00706462	yes	LOC107816180	PREDICTED: uncharacterized protein LOC107816180 isoform X1 [Nicotiana tabacum]	-	-	-	-	-	-	-
gene10066	955.333	1977.33	27.8467	58.0133	1.05888	0.00830329	0.0401929	yes	LOC107816208	PREDICTED: uncharacterized protein LOC104227169 [Nicotiana sylvestris]	-	-	-	-	GO:0044444//cytoplasmic part;GO:0009536//plastid;GO:0044435//plastid part;GO:0044464//cell part;GO:0005737//cytoplasm;GO:0044446//intracellular organelle part;GO:0005623//cell;GO:0043229//intracellular organelle;GO:0009532//plastid stroma;GO:0043226//organelle;GO:0044424//intracellular part;GO:0043227//membrane-bounded organelle;GO:0005622//intracellular;GO:0044422//organelle part;GO:0043231//int…	-	-
gene10085	956.3	356.38	24.3133	9.11333	-1.4157	0.000700078	0.00564083	yes	LOC107816225	PREDICTED: epoxide hydrolase 3 isoform X1 [Nicotiana tomentosiformis]	-	-	-	-	GO:0044424//intracellular part;GO:0043227//membrane-bounded organelle;GO:0005622//intracellular;GO:0043231//intracellular membrane-bounded organelle;GO:0043229//intracellular organelle;GO:0009536//plastid;GO:0005737//cytoplasm;GO:0005623//cell;GO:0044464//cell part;GO:0043226//organelle;GO:0044444//cytoplasmic part	-	-
gene10086	27	145.883	0.466667	2.56333	2.45756	2.3112e-06	4.54636e-05	yes	LOC107816226	PREDICTED: monocopper oxidase-like protein SKU5 [Nicotiana tabacum]	-	-	-	-	-	GO:0043169//cation binding;GO:0003824//catalytic activity;GO:0005488//binding;GO:0043167//ion binding;GO:0046914//transition metal ion binding;GO:0046872//metal ion binding	GO:0044699//single-organism process;GO:0008152//metabolic process;GO:0044710//single-organism metabolic process
gene10088	12.3333	60	0.64	3.06667	2.26053	7.96684e-05	0.000935733	yes	LOC107816228	PREDICTED: nucleolar GTP-binding protein 2-like [Nicotiana tomentosiformis]	Genetic Information Processing	Translation	ko03008//Ribosome biogenesis in eukaryotes	K14537	GO:0044422//organelle part;GO:0005622//intracellular;GO:0005623//cell;GO:0044424//intracellular part;GO:0070013//intracellular organelle lumen;GO:0044464//cell part;GO:0044428//nuclear part;GO:0043229//intracellular organelle;GO:0005634//nucleus;GO:0043226//organelle;GO:0031981//nuclear lumen;GO:0043231//intracellular membrane-bounded organelle;GO:0044446//intracellular organelle part;GO:0043227/…	GO:0005488//binding;GO:0016462//pyrophosphatase activity;GO:0036094//small molecule binding;GO:0016787//hydrolase activity;GO:0003824//catalytic activity;GO:1901363//heterocyclic compound binding;GO:0017111//nucleoside-triphosphatase activity;GO:0016818//hydrolase activity, acting on acid anhydrides, in phosphorus-containing anhydrides;GO:0016817//hydrolase activity, acting on acid anhydrides;GO:…	GO:0044085//cellular component biogenesis;GO:0034655//nucleobase-containing compound catabolic process;GO:0006163//purine nucleotide metabolic process;GO:0044763//single-organism cellular process;GO:0009117//nucleotide metabolic process;GO:0046483//heterocycle metabolic process;GO:0044237//cellular metabolic process;GO:0046434//organophosphate catabolic process;GO:1901136//carbohydrate derivative…
gene10099	58.6667	410.823	1.06333	7.56667	2.83106	2.8564e-08	1.01734e-06	yes	LOC107816244	PREDICTED: pentatricopeptide repeat-containing protein At5g39980, chloroplastic [Nicotiana tomentosiformis]	-	-	-	-	-	-	-
gene101	265.4	1061.11	6.59333	26.2833	1.99507	5.36261e-06	9.34999e-05	yes	LOC107816419	PREDICTED: 26S protease regulatory subunit 8 homolog A-like [Nicotiana tomentosiformis]	Genetic Information Processing	Folding, sorting and degradation	ko03050//Proteasome	K03066	GO:0005623//cell;GO:0044444//cytoplasmic part;GO:0005737//cytoplasm;GO:0016020//membrane;GO:0005622//intracellular;GO:0044464//cell part;GO:0044424//intracellular part	GO:0097159//organic cyclic compound binding;GO:0005488//binding;GO:0016787//hydrolase activity;GO:0016818//hydrolase activity, acting on acid anhydrides, in phosphorus-containing anhydrides;GO:1901363//heterocyclic compound binding;GO:0097367//carbohydrate derivative binding;GO:0001883//purine nucleoside binding;GO:0003824//catalytic activity;GO:0032549//ribonucleoside binding;GO:0016462//pyropho…	GO:0009057//macromolecule catabolic process;GO:0008152//metabolic process;GO:1901575//organic substance catabolic process;GO:0009056//catabolic process;GO:0043170//macromolecule metabolic process;GO:0071704//organic substance metabolic process
gene10101	112.333	265.333	2.01	4.72333	1.23261	0.00879191	0.0419905	yes	LOC107816245	inositol hexakisphosphate and diphosphoinositol-pentakisphosphate kinase 1-like [Dorcoceras hygrometricum]	-	-	-	-	-	-	-
gene10102	6.66667	87.3333	0.126667	1.57667	3.63777	6.88393e-08	2.18308e-06	yes	LOC107816246	PREDICTED: pentatricopeptide repeat-containing protein At3g28660-like [Capsicum annuum]	-	-	-	-	-	-	-
gene10107	60.62	878.457	1.28333	18.6833	3.86378	1.10887e-17	2.85373e-15	yes	LOC107816249	PREDICTED: NADH dehydrogenase [ubiquinone] complex I, assembly factor 7 [Nicotiana tomentosiformis]	-	-	-	-	-	-	-
gene10116	13	45.71	1.22333	4.32	1.82021	0.00369162	0.0213758	yes	LOC107816259	-	-	-	-	-	-	-	-
gene10117	78.1267	204.657	2.26	5.90667	1.38602	0.00465957	0.0256196	yes	LOC107816261	PREDICTED: exosome complex component RRP4 homolog [Nicotiana tabacum]	Genetic Information Processing	Folding, sorting and degradation	ko03018//RNA degradation	K03679	GO:0032991//macromolecular complex;GO:0043234//protein complex	GO:0005488//binding;GO:1901363//heterocyclic compound binding;GO:0097159//organic cyclic compound binding;GO:0003676//nucleic acid binding	-
gene10121	73	188.977	2.03667	5.30667	1.3816	0.00321433	0.0191617	yes	LOC107816265	PREDICTED: geranylgeranyl transferase type-2 subunit beta-like isoform X2 [Nicotiana tabacum]	-	-	-	-	-	-	-
gene10128	1090.33	2672.56	24.1267	58.1333	1.26874	0.00525211	0.0280851	yes	LOC107816273	PREDICTED: aldehyde dehydrogenase family 7 member B4-like isoform X1 [Nicotiana tabacum]	Metabolism	Amino acid metabolism;Global and Overview;Carbohydrate metabolism;Metabolism of other amino acids;Lipid metabolism	ko01230//Biosynthesis of amino acids;ko00010//Glycolysis / Gluconeogenesis;ko00620//Pyruvate metabolism;ko00260//Glycine, serine and threonine metabolism;ko00280//Valine, leucine and isoleucine degradation;ko00561//Glycerolipid metabolism;ko00410//beta-Alanine metabolism;ko00330//Arginine and proline metabolism;ko00071//Fatty acid degradation;ko00053//Ascorbate and aldarate metabolism;ko00310//Ly…	K14085	GO:0044424//intracellular part;GO:0005622//intracellular;GO:0005737//cytoplasm;GO:0044444//cytoplasmic part;GO:0005623//cell;GO:0044464//cell part	GO:0016491//oxidoreductase activity;GO:0003824//catalytic activity;GO:0016903//oxidoreductase activity, acting on the aldehyde or oxo group of donors	GO:0009628//response to abiotic stimulus;GO:0009415//response to water;GO:0050896//response to stimulus;GO:0001101//response to acid chemical;GO:0042221//response to chemical;GO:0044710//single-organism metabolic process;GO:1901700//response to oxygen-containing compound;GO:0006970//response to osmotic stress;GO:0044699//single-organism process;GO:0006950//response to stress;GO:0009414//response …
gene10129	562.333	253	19.21	8.42333	-1.18939	0.00756579	0.0373845	yes	LOC107816274	PREDICTED: uncharacterized protein LOC107816274 [Nicotiana tabacum]	-	-	-	-	-	-	-
gene10140	89	248.333	3.96	11.0833	1.48482	0.00119873	0.00870622	yes	LOC107816289	PREDICTED: 30S ribosomal protein S17, chloroplastic-like [Nicotiana sylvestris]	Genetic Information Processing	Translation	ko03010//Ribosome	K02961	GO:0044464//cell part;GO:0005623//cell;GO:1990904//ribonucleoprotein complex;GO:0030529//intracellular ribonucleoprotein complex;GO:0044424//intracellular part;GO:0005622//intracellular;GO:0032991//macromolecular complex	GO:0005198//structural molecule activity	GO:0010467//gene expression;GO:0008152//metabolic process;GO:0071704//organic substance metabolic process;GO:0043170//macromolecule metabolic process
gene10147	349.983	2412.19	11.6267	82.25	2.82258	6.43641e-10	3.46623e-08	yes	LOC107816296	PREDICTED: uncharacterized protein LOC107816296 [Nicotiana tabacum]	-	-	-	-	GO:0044424//intracellular part;GO:0005623//cell;GO:0031984//organelle subcompartment;GO:0031975//envelope;GO:0043226//organelle;GO:0019866//organelle inner membrane;GO:0031967//organelle envelope;GO:0044435//plastid part;GO:0044422//organelle part;GO:0044446//intracellular organelle part;GO:0042170//plastid membrane;GO:0009528//plastid inner membrane;GO:0009536//plastid;GO:0005737//cytoplasm;GO:0…	-	-
gene10174	17	57.6667	0.336667	1.08	1.68164	0.00947086	0.0444512	yes	LOC107816327	PREDICTED: monofunctional glycosyltransferase-like isoform X2 [Solanum tuberosum]	-	-	-	-	-	-	-
gene10175	9	81.6667	0.113333	0.993333	3.13171	2.11913e-06	4.22209e-05	yes	LOC107816326	PREDICTED: G-type lectin S-receptor-like serine/threonine-protein kinase At5g35370 [Nicotiana tabacum]	-	-	-	-	-	GO:0032550//purine ribonucleoside binding;GO:0003824//catalytic activity;GO:0016772//transferase activity, transferring phosphorus-containing groups;GO:0001882//nucleoside binding;GO:0016301//kinase activity;GO:0001883//purine nucleoside binding;GO:0097367//carbohydrate derivative binding;GO:0004672//protein kinase activity;GO:0004713//protein tyrosine kinase activity;GO:0005488//binding;GO:00167…	GO:0044763//single-organism cellular process;GO:0043412//macromolecule modification;GO:0036211//protein modification process;GO:0044267//cellular protein metabolic process;GO:0044260//cellular macromolecule metabolic process;GO:0008037//cell recognition;GO:0071704//organic substance metabolic process;GO:0006468//protein phosphorylation;GO:0019538//protein metabolic process;GO:0044699//single-orga…
gene10178	1.66667	15	0.02	0.166667	3.05889	0.000411754	0.00365461	yes	LOC107816331	PREDICTED: receptor-like protein 12 isoform X2 [Nicotiana tabacum]	-	-	-	-	-	-	-
gene10182	18.3333	0	0.4	0.001	-8.64386	4.6356e-06	8.20278e-05	yes	LOC107816336	PREDICTED: AP2-like ethylene-responsive transcription factor AIL1 [Nicotiana tabacum]	-	-	-	-	-	-	-
gene10185	0	8.81667	0.001	0.263333	8.04075	0.00668812	0.0340044	yes	LOC107816339	PREDICTED: uncharacterized protein LOC107816339 isoform X3 [Nicotiana tabacum]	-	-	-	-	-	-	-
gene10190	206.207	526.103	9.27	22.28	1.26511	0.0010013	0.00752364	yes	LOC107816343	PREDICTED: serine/arginine-rich splicing factor SR45a-like isoform X3 [Nicotiana tabacum]	Genetic Information Processing	Transcription	ko03040//Spliceosome;ko03040//Spliceosome;ko03040//Spliceosome	K12897	GO:0032991//macromolecular complex;GO:0019028//viral capsid;GO:0019012//virion;GO:0044423//virion part	GO:0005488//binding;GO:0097159//organic cyclic compound binding;GO:0036094//small molecule binding	-
gene10206	88.6667	237.333	2.80667	7.33667	1.38627	0.00263339	0.0163714	yes	LOC107816361	PREDICTED: uncharacterized protein LOC107816361 [Nicotiana tabacum]	-	-	-	-	-	-	-
gene1021	12.6667	50.6667	0.303333	1.26	2.05445	0.000720339	0.0057716	yes	LOC107816199	PREDICTED: phosphatidylglycerol phospholipase C isoform X1 [Nicotiana tomentosiformis]	-	-	-	-	-	GO:0042578//phosphoric ester hydrolase activity;GO:0016787//hydrolase activity;GO:0003824//catalytic activity;GO:0008081//phosphoric diester hydrolase activity;GO:0016788//hydrolase activity, acting on ester bonds	GO:0044238//primary metabolic process;GO:0044262//cellular carbohydrate metabolic process;GO:0071704//organic substance metabolic process;GO:0044281//small molecule metabolic process;GO:0019751//polyol metabolic process;GO:0044710//single-organism metabolic process;GO:0044763//single-organism cellular process;GO:0044699//single-organism process;GO:0044723//single-organism carbohydrate metabolic p…
gene10210	75.6667	0.666667	3.35333	0.03	-6.80449	5.52908e-08	1.79521e-06	yes	LOC107816366	PREDICTED: cysteine protease inhibitor 8-like [Nicotiana tabacum]	-	-	-	-	-	GO:0030234//enzyme regulator activity;GO:0061134//peptidase regulator activity;GO:0061135//endopeptidase regulator activity;GO:0098772//molecular function regulator	GO:0031323//regulation of cellular metabolic process;GO:0031324//negative regulation of cellular metabolic process;GO:0048523//negative regulation of cellular process;GO:0065009//regulation of molecular function;GO:0050790//regulation of catalytic activity;GO:0009892//negative regulation of metabolic process;GO:0050794//regulation of cellular process;GO:0050789//regulation of biological process;G…
gene10212	955.23	2977.31	19.1133	58.5267	1.61451	0.000133705	0.00144205	yes	LOC107816369	PREDICTED: GTPase HflX-like [Nicotiana tabacum]	-	-	-	-	GO:0043229//intracellular organelle;GO:0043231//intracellular membrane-bounded organelle;GO:0043227//membrane-bounded organelle;GO:0044444//cytoplasmic part;GO:0044424//intracellular part;GO:0005622//intracellular;GO:0005623//cell;GO:0005737//cytoplasm;GO:0044464//cell part;GO:0009536//plastid;GO:0043226//organelle	GO:1901363//heterocyclic compound binding;GO:0032549//ribonucleoside binding;GO:0036094//small molecule binding;GO:0032550//purine ribonucleoside binding;GO:0097159//organic cyclic compound binding;GO:0005488//binding;GO:0001883//purine nucleoside binding;GO:0097367//carbohydrate derivative binding;GO:0001882//nucleoside binding	-
gene10217	235.317	691.34	6.78	22.0967	1.70447	0.00066344	0.00540016	yes	LOC107816372	PREDICTED: serine/arginine-rich splicing factor SR34A-like [Nicotiana tomentosiformis]	Genetic Information Processing	Transcription	ko03040//Spliceosome	K12890	-	GO:0036094//small molecule binding;GO:0097159//organic cyclic compound binding;GO:0005488//binding	-
gene10221	335.467	11.6667	9.62333	0.336667	-4.83714	5.96784e-14	8.12878e-12	yes	LOC107816377	PREDICTED: protein PMR5-like [Nicotiana tabacum]	-	-	-	-	-	-	GO:0051704//multi-organism process;GO:0009605//response to external stimulus;GO:0043207//response to external biotic stimulus;GO:0051707//response to other organism;GO:0009607//response to biotic stimulus;GO:0050896//response to stimulus
gene10223	251.797	971.65	5.13333	20.1667	1.974	3.34621e-06	6.24574e-05	yes	LOC107816379	PREDICTED: dihydrolipoyl dehydrogenase 2, chloroplastic-like isoform X1 [Nicotiana tabacum]	Metabolism	Amino acid metabolism;Global and Overview;Carbohydrate metabolism	ko01200//Carbon metabolism;ko01200//Carbon metabolism;ko00010//Glycolysis / Gluconeogenesis;ko00010//Glycolysis / Gluconeogenesis;ko00620//Pyruvate metabolism;ko00620//Pyruvate metabolism;ko00630//Glyoxylate and dicarboxylate metabolism;ko00630//Glyoxylate and dicarboxylate metabolism;ko00260//Glycine, serine and threonine metabolism;ko00260//Glycine, serine and threonine metabolism;ko00020//Citr…	K00382	-	GO:1901363//heterocyclic compound binding;GO:0097159//organic cyclic compound binding;GO:1901265//nucleoside phosphate binding;GO:0000166//nucleotide binding;GO:0036094//small molecule binding;GO:0005488//binding;GO:0016651//oxidoreductase activity, acting on NAD(P)H;GO:0016491//oxidoreductase activity;GO:0003824//catalytic activity	GO:0009987//cellular process;GO:0065007//biological regulation;GO:0019725//cellular homeostasis;GO:0044710//single-organism metabolic process;GO:0065008//regulation of biological quality;GO:0044763//single-organism cellular process;GO:0008152//metabolic process;GO:0044699//single-organism process;GO:0042592//homeostatic process
gene10224	16.6667	59	0.3	1.01333	1.75607	0.00592781	0.0308609	yes	LOC107816380	PREDICTED: DELLA protein RGL2-like [Nicotiana sylvestris]	-	-	-	-	-	-	GO:1901360//organic cyclic compound metabolic process;GO:0006807//nitrogen compound metabolic process;GO:0010467//gene expression;GO:0034645//cellular macromolecule biosynthetic process;GO:0044238//primary metabolic process;GO:0006725//cellular aromatic compound metabolic process;GO:0044260//cellular macromolecule metabolic process;GO:0019438//aromatic compound biosynthetic process;GO:0044271//ce…
gene10231	5.66667	2374.68	0.106667	45.7867	8.74567	3.91202e-36	9.49873e-33	yes	LOC107816387	PREDICTED: zinc finger protein CONSTANS-LIKE 9-like [Nicotiana sylvestris]	-	-	-	-	GO:0044464//cell part;GO:0005623//cell	GO:0043169//cation binding;GO:0043167//ion binding;GO:0005488//binding;GO:0046914//transition metal ion binding;GO:0046872//metal ion binding	-
gene10232	268.667	3.33333	4.54333	0.0533333	-6.41257	3.98223e-15	6.59367e-13	yes	LOC107816388	PREDICTED: ABC transporter G family member 5 [Nicotiana tomentosiformis]	-	-	-	-	-	GO:0016818//hydrolase activity, acting on acid anhydrides, in phosphorus-containing anhydrides;GO:0005488//binding;GO:0001883//purine nucleoside binding;GO:0097367//carbohydrate derivative binding;GO:0036094//small molecule binding;GO:0003824//catalytic activity;GO:0097159//organic cyclic compound binding;GO:0016817//hydrolase activity, acting on acid anhydrides;GO:0032550//purine ribonucleoside …	GO:0009166//nucleotide catabolic process;GO:0044248//cellular catabolic process;GO:0046483//heterocycle metabolic process;GO:0055086//nucleobase-containing small molecule metabolic process;GO:0019439//aromatic compound catabolic process;GO:0006753//nucleoside phosphate metabolic process;GO:0006793//phosphorus metabolic process;GO:0044237//cellular metabolic process;GO:1901360//organic cyclic comp…
gene10236	1	11.3333	0.06	0.61	3.34577	0.00138683	0.00980115	yes	LOC107816392	PREDICTED: calcineurin B-like protein 7 isoform X1 [Nicotiana sylvestris]	-	-	-	-	-	GO:0005488//binding;GO:0043169//cation binding;GO:0046872//metal ion binding;GO:0043167//ion binding	GO:0006950//response to stress;GO:0050896//response to stimulus;GO:0006970//response to osmotic stress;GO:0009628//response to abiotic stimulus
gene10243	137.333	16.3333	11.7033	1.50667	-2.95749	1.41204e-05	0.00021481	yes	LOC107816400	PREDICTED: WAT1-related protein At5g07050-like, partial [Nicotiana tabacum]	-	-	-	-	-	-	-
gene10253	75.6667	207.753	2.71333	7.5	1.46682	0.00147117	0.0102782	yes	LOC107816410	PREDICTED: proteasome subunit alpha type-4-like [Nicotiana tabacum]	Genetic Information Processing	Folding, sorting and degradation	ko03050//Proteasome	K02728	GO:0005737//cytoplasm;GO:0043232//intracellular non-membrane-bounded organelle;GO:0044444//cytoplasmic part;GO:0043231//intracellular membrane-bounded organelle;GO:0043229//intracellular organelle;GO:1990904//ribonucleoprotein complex;GO:0000502//proteasome complex;GO:0044424//intracellular part;GO:0005840//ribosome;GO:0043227//membrane-bounded organelle;GO:0043234//protein complex;GO:0005839//pr…	GO:0016787//hydrolase activity;GO:0008233//peptidase activity;GO:0003824//catalytic activity;GO:0004175//endopeptidase activity;GO:0070011//peptidase activity, acting on L-amino acid peptides	GO:0044267//cellular protein metabolic process;GO:0044248//cellular catabolic process;GO:0043170//macromolecule metabolic process;GO:0051603//proteolysis involved in cellular protein catabolic process;GO:0010038//response to metal ion;GO:0006508//proteolysis;GO:0009987//cellular process;GO:0044260//cellular macromolecule metabolic process;GO:0071704//organic substance metabolic process;GO:0019941…
gene10266	2.33333	24.6667	0.0533333	0.553333	3.37504	0.00297911	0.0180388	yes	LOC107816424	PREDICTED: pentatricopeptide repeat-containing protein At4g13650-like [Nicotiana tabacum]	-	-	-	-	-	-	-
gene10277	8	121	0.16	2.32667	3.86212	3.27985e-10	1.93418e-08	yes	LOC107816437	PREDICTED: pentatricopeptide repeat-containing protein At1g33350-like [Nicotiana tabacum]	-	-	-	-	-	-	-
gene10279	735.173	0.333333	56.8167	0.0233333	-11.2497	1.57795e-36	4.00555e-33	yes	LOC107816439	PREDICTED: secretion-regulating guanine nucleotide exchange factor-like [Nicotiana tabacum]	-	-	-	-	-	-	-
gene10281	58	15.3333	1.35333	0.366667	-1.88398	0.00611383	0.0316552	yes	LOC107816442	PREDICTED: formin-like protein 20 [Nicotiana tabacum]	-	-	-	-	-	-	-
gene10290	65.7133	823.543	1.41	17.63	3.64427	1.03036e-15	1.92447e-13	yes	LOC107816451	PREDICTED: NADH dehydrogenase [ubiquinone] complex I, assembly factor 7-like [Nicotiana tabacum]	-	-	-	-	-	-	-
gene10291	114.93	387.477	3.81	12.7433	1.74188	0.000211866	0.00210046	yes	LOC107816453	suberization-associated anionic peroxidase-like precursor [Nicotiana tabacum]	Metabolism	Biosynthesis of other secondary metabolites	ko00940//Phenylpropanoid biosynthesis	K00430	-	GO:1901363//heterocyclic compound binding;GO:0046906//tetrapyrrole binding;GO:0043167//ion binding;GO:0097159//organic cyclic compound binding;GO:0005488//binding;GO:0003824//catalytic activity;GO:0016209//antioxidant activity;GO:0043169//cation binding	GO:0008152//metabolic process;GO:0044699//single-organism process;GO:0072593//reactive oxygen species metabolic process;GO:0042743//hydrogen peroxide metabolic process;GO:0044710//single-organism metabolic process;GO:0044237//cellular metabolic process;GO:0006950//response to stress;GO:0050896//response to stimulus;GO:0009987//cellular process
gene10297	13.6667	49.3333	1.38	5.11667	1.89054	0.00518387	0.027807	yes	LOC107816460	PREDICTED: ribulose bisphosphate carboxylase large chain-like, partial [Nicotiana tabacum]	Metabolism	Global and Overview;Energy metabolism;Carbohydrate metabolism	ko01200//Carbon metabolism;ko00630//Glyoxylate and dicarboxylate metabolism;ko00710//Carbon fixation in photosynthetic organisms	K01601	GO:0044444//cytoplasmic part;GO:0043226//organelle;GO:0005622//intracellular;GO:0043227//membrane-bounded organelle;GO:0044424//intracellular part;GO:0043229//intracellular organelle;GO:0009536//plastid;GO:0005623//cell;GO:0043231//intracellular membrane-bounded organelle;GO:0044464//cell part;GO:0005737//cytoplasm	GO:0043169//cation binding;GO:0016831//carboxy-lyase activity;GO:0016491//oxidoreductase activity;GO:0003824//catalytic activity;GO:0005488//binding;GO:0016829//lyase activity;GO:0046872//metal ion binding;GO:0016830//carbon-carbon lyase activity;GO:0043167//ion binding	GO:0044710//single-organism metabolic process;GO:0009058//biosynthetic process;GO:0009987//cellular process;GO:0008152//metabolic process;GO:0015977//carbon fixation;GO:0044237//cellular metabolic process;GO:0071704//organic substance metabolic process;GO:0043094//cellular metabolic compound salvage;GO:0044249//cellular biosynthetic process;GO:0044699//single-organism process
gene103	247.333	554.333	21.7633	48.9433	1.16921	0.00411947	0.0232638	yes	LOC107816568	PREDICTED: uncharacterized protein LOC107816568 [Nicotiana tabacum]	-	-	-	-	GO:0005623//cell;GO:0005622//intracellular;GO:0044464//cell part;GO:0043231//intracellular membrane-bounded organelle;GO:0005737//cytoplasm;GO:0044444//cytoplasmic part;GO:0044424//intracellular part;GO:0043226//organelle;GO:0043229//intracellular organelle;GO:0043227//membrane-bounded organelle;GO:0009536//plastid	-	-
gene10302	4.66667	0.333333	0.116667	0.00666667	-4.12928	0.0100887	0.0465902	yes	LOC107816465	PREDICTED: importin subunit beta-1-like, partial [Nicotiana tabacum]	Genetic Information Processing	Translation	ko03013//RNA transport	K14293	GO:0005623//cell;GO:0044424//intracellular part;GO:0044464//cell part;GO:0005737//cytoplasm;GO:0005622//intracellular;GO:0044444//cytoplasmic part	GO:0051020//GTPase binding;GO:0019899//enzyme binding;GO:0005488//binding;GO:0005515//protein binding;GO:0017016//Ras GTPase binding;GO:0031267//small GTPase binding	GO:0071702//organic substance transport;GO:0051234//establishment of localization;GO:0051179//localization;GO:0045184//establishment of protein localization;GO:0033036//macromolecule localization;GO:0015031//protein transport;GO:0008104//protein localization;GO:0006810//transport
gene10304	1184.25	415.307	43.6133	15.3367	-1.50778	0.000211335	0.00209556	yes	LOC107816467	PREDICTED: transcription factor ILR3-like [Nicotiana tabacum]	-	-	-	-	-	GO:0005515//protein binding;GO:0005488//binding	-
gene10305	476.223	1052.65	31.11	67.9933	1.12801	0.01086	0.049364	yes	LOC107816468	PREDICTED: thioredoxin-like protein CXXS1 [Nicotiana tomentosiformis]	-	-	-	-	GO:0005622//intracellular;GO:0005737//cytoplasm;GO:0044444//cytoplasmic part;GO:0005623//cell;GO:0044424//intracellular part;GO:0044464//cell part	GO:0003824//catalytic activity;GO:0016864//intramolecular oxidoreductase activity, transposing S-S bonds;GO:0016853//isomerase activity;GO:0016860//intramolecular oxidoreductase activity;GO:0016667//oxidoreductase activity, acting on a sulfur group of donors;GO:0016491//oxidoreductase activity;GO:0015036//disulfide oxidoreductase activity	GO:0044260//cellular macromolecule metabolic process;GO:0042592//homeostatic process;GO:0071704//organic substance metabolic process;GO:0019538//protein metabolic process;GO:0018904//ether metabolic process;GO:0065008//regulation of biological quality;GO:0044699//single-organism process;GO:0065007//biological regulation;GO:0009987//cellular process;GO:0044763//single-organism cellular process;GO:…
gene10309	86.6667	27	2.1	0.64	-1.71425	0.00224026	0.0144102	yes	LOC107816472	PREDICTED: uncharacterized protein LOC107816472 [Nicotiana tabacum]	-	-	-	-	-	GO:0005488//binding;GO:0016763//transferase activity, transferring pentosyl groups;GO:0003824//catalytic activity;GO:0043169//cation binding;GO:0043167//ion binding;GO:0016740//transferase activity;GO:0016757//transferase activity, transferring glycosyl groups	-
gene10315	1	9.66667	0.02	0.18	3.16993	0.00934857	0.044024	yes	LOC107816479	PREDICTED: AP2-like ethylene-responsive transcription factor AIL6 [Nicotiana sylvestris]	-	-	-	-	-	-	-
gene1032	4.66667	51.3333	0.143333	1.45667	3.34522	3.72594e-05	0.000492705	yes	LOC107816324	-	-	-	-	-	-	-	-
gene10331	444	1166	13.0767	34.0867	1.38221	0.000737003	0.0058731	yes	LOC107816497	FAD/NAD(P)-binding oxidoreductase family protein [Theobroma cacao]	-	-	-	-	GO:0043227//membrane-bounded organelle;GO:0043231//intracellular membrane-bounded organelle;GO:0005622//intracellular;GO:0044444//cytoplasmic part;GO:0005623//cell;GO:0005737//cytoplasm;GO:0009536//plastid;GO:0043226//organelle;GO:0043229//intracellular organelle;GO:0044424//intracellular part;GO:0044464//cell part	-	-
gene10332	182.667	707.333	1.31667	6.16667	2.2276	0.0048831	0.0265325	yes	LOC107816498	-	-	-	-	-	-	-	-
gene10336	192.113	442.227	3.39667	7.07	1.05759	0.0048222	0.0262705	yes	LOC107816503	PREDICTED: probable cyclic nucleotide-gated ion channel 20, chloroplastic isoform X1 [Nicotiana tabacum]	Organismal Systems	Environmental adaptation	ko04626//Plant-pathogen interaction	K05391	-	-	-
gene10355	787.223	189.667	20.5	4.74	-2.11266	3.77529e-05	0.000498192	yes	LOC107816525	PREDICTED: PAP-specific phosphatase HAL2-like [Nicotiana sylvestris]	Metabolism	Energy metabolism	ko00920//Sulfur metabolism	K01082	-	GO:0016788//hydrolase activity, acting on ester bonds;GO:0003824//catalytic activity;GO:0016791//phosphatase activity;GO:0008252//nucleotidase activity;GO:0016787//hydrolase activity;GO:0052745//inositol phosphate phosphatase activity;GO:0042578//phosphoric ester hydrolase activity;GO:0016312//inositol bisphosphate phosphatase activity	GO:0046486//glycerolipid metabolic process;GO:0006793//phosphorus metabolic process;GO:0006650//glycerophospholipid metabolic process;GO:0044255//cellular lipid metabolic process;GO:0009987//cellular process;GO:0044237//cellular metabolic process;GO:0006644//phospholipid metabolic process;GO:0008152//metabolic process;GO:0044699//single-organism process;GO:0044763//single-organism cellular proces…
gene10356	344.95	866.767	8.77667	21.9033	1.31941	0.00204243	0.0134016	yes	LOC107816526	PREDICTED: probable histone-arginine methyltransferase 1.3 [Nicotiana tabacum]	-	-	-	-	-	GO:0016741//transferase activity, transferring one-carbon groups;GO:0005515//protein binding;GO:0003824//catalytic activity;GO:0008757//S-adenosylmethionine-dependent methyltransferase activity;GO:0008276//protein methyltransferase activity;GO:0016740//transferase activity;GO:0008170//N-methyltransferase activity;GO:0046983//protein dimerization activity;GO:0016273//arginine N-methyltransferase a…	GO:0044763//single-organism cellular process;GO:0018195//peptidyl-arginine modification;GO:0043412//macromolecule modification;GO:0032501//multicellular organismal process;GO:0048731//system development;GO:0032502//developmental process;GO:0006996//organelle organization;GO:0000003//reproduction;GO:0051276//chromosome organization;GO:0016570//histone modification;GO:0044707//single-multicellular …
gene10362	635.673	251.647	9.06	3.70333	-1.29069	0.00439612	0.0244893	yes	LOC107816532	PREDICTED: cellulose synthase A catalytic subunit 2 [UDP-forming]-like [Nicotiana tomentosiformis]	-	-	-	-	GO:0044425//membrane part;GO:0016020//membrane;GO:0031224//intrinsic component of membrane	GO:0003824//catalytic activity;GO:0046527//glucosyltransferase activity;GO:0043169//cation binding;GO:0016759//cellulose synthase activity;GO:0043167//ion binding;GO:0016758//transferase activity, transferring hexosyl groups;GO:0005488//binding;GO:0016757//transferase activity, transferring glycosyl groups;GO:0016740//transferase activity;GO:0046872//metal ion binding;GO:0046914//transition metal…	GO:0044238//primary metabolic process;GO:0044260//cellular macromolecule metabolic process;GO:0030243//cellulose metabolic process;GO:0071704//organic substance metabolic process;GO:0044262//cellular carbohydrate metabolic process;GO:0044264//cellular polysaccharide metabolic process;GO:0005976//polysaccharide metabolic process;GO:0009987//cellular process;GO:0051273//beta-glucan metabolic proces…
gene10370	3873.65	1605.71	90.19	36.9533	-1.28726	0.00256585	0.0160534	yes	LOC107816541	PREDICTED: glucose-1-phosphate adenylyltransferase large subunit 3, chloroplastic/amyloplastic [Nicotiana tomentosiformis]	Metabolism	Carbohydrate metabolism	ko00500//Starch and sucrose metabolism;ko00520//Amino sugar and nucleotide sugar metabolism	K00975	GO:0043226//organelle;GO:0044446//intracellular organelle part;GO:0005622//intracellular;GO:0009526//plastid envelope;GO:0044444//cytoplasmic part;GO:0043231//intracellular membrane-bounded organelle;GO:0009536//plastid;GO:0043229//intracellular organelle;GO:0044422//organelle part;GO:0005737//cytoplasm;GO:0009532//plastid stroma;GO:0005623//cell;GO:0043227//membrane-bounded organelle;GO:0031967/…	GO:0003824//catalytic activity;GO:0001882//nucleoside binding;GO:0005488//binding;GO:1901363//heterocyclic compound binding;GO:0032549//ribonucleoside binding;GO:0097367//carbohydrate derivative binding;GO:0016772//transferase activity, transferring phosphorus-containing groups;GO:0016779//nucleotidyltransferase activity;GO:0032550//purine ribonucleoside binding;GO:0097159//organic cyclic compoun…	GO:0044237//cellular metabolic process;GO:0009987//cellular process;GO:0044699//single-organism process;GO:0055114//oxidation-reduction process;GO:0005976//polysaccharide metabolic process;GO:0015980//energy derivation by oxidation of organic compounds;GO:0008152//metabolic process;GO:0044262//cellular carbohydrate metabolic process;GO:0005975//carbohydrate metabolic process;GO:0044710//single-or…
gene10376	11.5133	356.377	0.253333	8.00667	4.98209	4.26379e-18	1.16154e-15	yes	LOC107816549	PREDICTED: glucan endo-1,3-beta-glucosidase 6-like [Nicotiana sylvestris]	-	-	-	-	GO:0030054//cell junction;GO:0005911//cell-cell junction;GO:0031224//intrinsic component of membrane;GO:0031225//anchored component of membrane;GO:0016020//membrane;GO:0044425//membrane part	GO:0016798//hydrolase activity, acting on glycosyl bonds;GO:0004553//hydrolase activity, hydrolyzing O-glycosyl compounds;GO:0008422//beta-glucosidase activity;GO:0003824//catalytic activity;GO:0015926//glucosidase activity;GO:0016787//hydrolase activity	GO:0008152//metabolic process;GO:0044238//primary metabolic process
gene10384	2	16.6667	0.03	0.24	3	0.00308497	0.0185331	yes	LOC107816557	PREDICTED: probable methyltransferase PMT5 [Nicotiana tabacum]	-	-	-	-	GO:0043227//membrane-bounded organelle;GO:0044444//cytoplasmic part;GO:0005622//intracellular;GO:0044437//vacuolar part;GO:0044422//organelle part;GO:0005623//cell;GO:0005737//cytoplasm;GO:0043231//intracellular membrane-bounded organelle;GO:0044446//intracellular organelle part;GO:0044464//cell part;GO:0043229//intracellular organelle;GO:0044424//intracellular part;GO:0043226//organelle;GO:00057…	GO:0016741//transferase activity, transferring one-carbon groups;GO:0016740//transferase activity;GO:0003824//catalytic activity	GO:0008152//metabolic process
gene10387	1210.57	283.893	26.9433	6.22667	-2.1134	6.60205e-05	0.000801692	yes	LOC107816559	PREDICTED: uncharacterized WD repeat-containing protein C2A9.03-like [Nicotiana tabacum]	-	-	-	-	-	-	-
gene10388	14.3333	1366	0.27	25.47	6.5597	1.80705e-31	2.5876e-28	yes	LOC107816562	PREDICTED: zinc finger protein CONSTANS-LIKE 10-like isoform X2 [Nicotiana sylvestris]	-	-	-	-	GO:0005623//cell;GO:0016020//membrane;GO:0044464//cell part	GO:0046872//metal ion binding;GO:0043169//cation binding;GO:0005488//binding;GO:0043167//ion binding;GO:0046914//transition metal ion binding	GO:0007275//multicellular organism development;GO:0050896//response to stimulus;GO:0032501//multicellular organismal process;GO:0044767//single-organism developmental process;GO:0048571//long-day photoperiodism;GO:0000003//reproduction;GO:0009791//post-embryonic development;GO:0009628//response to abiotic stimulus;GO:0061458//reproductive system development;GO:0032502//developmental process;GO:00…
gene10392	0	3.33333	0.001	0.173333	7.43741	0.0101465	0.0467949	yes	LOC107816565	-	-	-	-	-	-	-	-
gene10403	39.6667	0.333333	0.75	0.00666667	-6.81378	3.38415e-05	0.000453652	yes	LOC107816578	PREDICTED: polygalacturonase At1g48100-like [Nicotiana sylvestris]	-	-	-	-	-	GO:0004553//hydrolase activity, hydrolyzing O-glycosyl compounds;GO:0016798//hydrolase activity, acting on glycosyl bonds;GO:0016787//hydrolase activity;GO:0003824//catalytic activity	GO:0008152//metabolic process;GO:0044238//primary metabolic process
gene10404	46.4533	157.09	2.12	7.39333	1.80216	0.000457186	0.00398316	yes	LOC107816580	PREDICTED: zinc finger CCCH domain-containing protein 3 isoform X2 [Nicotiana sylvestris]	-	-	-	-	-	GO:0005488//binding;GO:0046914//transition metal ion binding;GO:0043167//ion binding;GO:0046872//metal ion binding;GO:0043169//cation binding	-
gene10407	12.3333	1.66667	0.58	0.08	-2.85798	0.0063837	0.0327525	yes	LOC107816583	PREDICTED: abscisic acid receptor PYL4-like [Nicotiana tomentosiformis]	Environmental Information Processing	Signal transduction	ko04075//Plant hormone signal transduction	K14496	-	-	-
gene10409	48	163.333	3.82667	12.64	1.72384	0.000207052	0.00205931	yes	LOC107816585	-	-	-	-	-	-	-	-
gene10411	0.666667	20	0.0366667	0.99	4.75489	8.27848e-07	1.88318e-05	yes	LOC107816587	PREDICTED: EG45-like domain containing protein [Nicotiana sylvestris]	-	-	-	-	-	-	-
gene10414	519.333	154.333	20.0533	5.94333	-1.7545	4.77847e-05	0.000608835	yes	LOC107816590	PREDICTED: auxin-induced protein 22D-like [Nicotiana sylvestris]	Environmental Information Processing	Signal transduction	ko04075//Plant hormone signal transduction	K14484	GO:0005622//intracellular;GO:0043226//organelle;GO:0043227//membrane-bounded organelle;GO:0043229//intracellular organelle;GO:0005623//cell;GO:0044464//cell part;GO:0044424//intracellular part;GO:0043231//intracellular membrane-bounded organelle	GO:0005488//binding;GO:0005515//protein binding	GO:0044237//cellular metabolic process;GO:0046483//heterocycle metabolic process;GO:0032774//RNA biosynthetic process;GO:0009059//macromolecule biosynthetic process;GO:0044699//single-organism process;GO:0007154//cell communication;GO:0032870//cellular response to hormone stimulus;GO:0044238//primary metabolic process;GO:0042221//response to chemical;GO:0044700//single organism signaling;GO:00717…
gene10415	0.333333	9.66667	0.01	0.32	5	0.000143107	0.00152664	yes	LOC107816592	PREDICTED: F-box/FBD/LRR-repeat protein At1g13570-like [Nicotiana tomentosiformis]	-	-	-	-	-	-	-
gene1042	8.66667	76.3333	0.0933333	0.82	3.13516	1.20031e-05	0.000186047	yes	LOC107816444	PREDICTED: putative pentatricopeptide repeat-containing protein At3g25060, mitochondrial [Nicotiana tabacum]	-	-	-	-	-	-	-
gene10430	314.333	890.333	12.68	35.0867	1.46837	0.0011233	0.00826182	yes	LOC107816607	PREDICTED: prosaposin-like [Nicotiana sylvestris]	-	-	-	-	GO:0043231//intracellular membrane-bounded organelle;GO:0043226//organelle;GO:0044464//cell part;GO:0005737//cytoplasm;GO:0043229//intracellular organelle;GO:0005622//intracellular;GO:0043227//membrane-bounded organelle;GO:0044424//intracellular part;GO:0005623//cell;GO:0005773//vacuole;GO:0044444//cytoplasmic part;GO:0000323//lytic vacuole	-	GO:0044763//single-organism cellular process;GO:0044238//primary metabolic process;GO:0006629//lipid metabolic process;GO:0008152//metabolic process;GO:0006643//membrane lipid metabolic process;GO:0071704//organic substance metabolic process;GO:0044699//single-organism process;GO:0009987//cellular process;GO:0044710//single-organism metabolic process;GO:0044255//cellular lipid metabolic process;G…
gene10435	24.3433	107.417	0.743333	3.22333	2.11647	0.00239361	0.015204	yes	LOC107816612	PREDICTED: DNA-directed RNA polymerase III subunit 1-like [Nicotiana tabacum]	Genetic Information Processing;Metabolism	Nucleotide metabolism;Transcription	ko00230//Purine metabolism;ko00240//Pyrimidine metabolism;ko03020//RNA polymerase	K03018	-	GO:1901363//heterocyclic compound binding;GO:0016772//transferase activity, transferring phosphorus-containing groups;GO:0003824//catalytic activity;GO:0003676//nucleic acid binding;GO:0016779//nucleotidyltransferase activity;GO:0034062//RNA polymerase activity;GO:0097159//organic cyclic compound binding;GO:0005488//binding;GO:0016740//transferase activity	GO:0008152//metabolic process;GO:0043170//macromolecule metabolic process;GO:0071704//organic substance metabolic process;GO:0010467//gene expression
gene1044	148.047	432.023	2.75	8.05333	1.55015	0.000235524	0.00229973	yes	LOC107816459	PREDICTED: GPI transamidase component PIG-S-like isoform X1 [Nicotiana tabacum]	Metabolism	Glycan biosynthesis and metabolism	ko00563//Glycosylphosphatidylinositol(GPI)-anchor biosynthesis	K05291	GO:0005737//cytoplasm;GO:0098588//bounding membrane of organelle;GO:0031300//intrinsic component of organelle membrane;GO:0043226//organelle;GO:0030176//integral component of endoplasmic reticulum membrane;GO:0044464//cell part;GO:0005622//intracellular;GO:0042175//nuclear outer membrane-endoplasmic reticulum membrane network;GO:0012505//endomembrane system;GO:0016020//membrane;GO:0005783//endopl…	-	GO:0008152//metabolic process;GO:0044237//cellular metabolic process;GO:0044238//primary metabolic process;GO:0044267//cellular protein metabolic process;GO:0006464//cellular protein modification process;GO:0044260//cellular macromolecule metabolic process;GO:0071704//organic substance metabolic process;GO:0009987//cellular process;GO:0019538//protein metabolic process;GO:0043170//macromolecule m…
gene10441	20.6667	2.66667	0.933333	0.116667	-3	0.00054995	0.00462607	yes	LOC107816619	-	-	-	-	-	-	-	-
gene10443	3	16.3333	0.09	0.503333	2.48352	0.00500694	0.0270584	yes	LOC107816621	PREDICTED: 5-formyltetrahydrofolate cyclo-ligase, mitochondrial [Nicotiana sylvestris]	Metabolism	Metabolism of cofactors and vitamins	ko00670//One carbon pool by folate	K01934	-	GO:0016879//ligase activity, forming carbon-nitrogen bonds;GO:0097159//organic cyclic compound binding;GO:0097367//carbohydrate derivative binding;GO:0016882//cyclo-ligase activity;GO:0005488//binding;GO:0032549//ribonucleoside binding;GO:0001882//nucleoside binding;GO:0016874//ligase activity;GO:0032550//purine ribonucleoside binding;GO:0036094//small molecule binding;GO:0001883//purine nucleosi…	GO:0071704//organic substance metabolic process;GO:0006575//cellular modified amino acid metabolic process;GO:0009987//cellular process;GO:0006082//organic acid metabolic process;GO:0044699//single-organism process;GO:0051186//cofactor metabolic process;GO:0044281//small molecule metabolic process;GO:0006732//coenzyme metabolic process;GO:0006725//cellular aromatic compound metabolic process;GO:0…
gene10449	1602.72	299.667	47.03	8.52	-2.46466	1.83907e-07	5.11732e-06	yes	LOC107816628	cinnamoyl-CoA reductase 1-like [Nicotiana tabacum]	Metabolism	Biosynthesis of other secondary metabolites	ko00940//Phenylpropanoid biosynthesis	K09753	GO:0005622//intracellular;GO:0044424//intracellular part;GO:0005623//cell;GO:0044444//cytoplasmic part;GO:0044464//cell part;GO:0005737//cytoplasm	GO:0003824//catalytic activity;GO:0016491//oxidoreductase activity;GO:0016620//oxidoreductase activity, acting on the aldehyde or oxo group of donors, NAD or NADP as acceptor;GO:0016903//oxidoreductase activity, acting on the aldehyde or oxo group of donors;GO:0005488//binding;GO:0048037//cofactor binding	GO:0007623//circadian rhythm;GO:0050896//response to stimulus;GO:0006950//response to stress;GO:0044699//single-organism process;GO:0048511//rhythmic process;GO:0044710//single-organism metabolic process;GO:0008152//metabolic process
gene10453	0	8.66667	0.001	0.34	8.40939	5.84512e-05	0.000721544	yes	LOC107816633	PREDICTED: transcription factor GAMYB-like [Nicotiana tomentosiformis]	-	-	-	-	GO:0044464//cell part;GO:0005623//cell;GO:0043226//organelle;GO:0044424//intracellular part;GO:0005622//intracellular;GO:0043231//intracellular membrane-bounded organelle;GO:0043229//intracellular organelle;GO:0043227//membrane-bounded organelle	GO:0097159//organic cyclic compound binding;GO:1901363//heterocyclic compound binding;GO:0005488//binding;GO:0003676//nucleic acid binding	GO:0000003//reproduction;GO:0003006//developmental process involved in reproduction;GO:0032502//developmental process;GO:0022414//reproductive process
gene10454	20	69.6667	1.28	4.49	1.81057	0.00110066	0.00812957	yes	LOC107816634	-	-	-	-	-	-	-	-
gene10463	5.66667	21	0.16	0.56	1.80735	0.00835354	0.040382	yes	LOC107816644	PREDICTED: protein DA1-related 6-like [Nicotiana tabacum]	-	-	-	-	-	-	-
gene10464	86.04	207.25	2.95667	7.20667	1.28536	0.00741043	0.0368057	yes	LOC107816645	epidermis-specific secreted glycoprotein EP1-like precursor [Nicotiana tabacum]	-	-	-	-	GO:0044464//cell part;GO:0071944//cell periphery;GO:0005623//cell;GO:0030312//external encapsulating structure;GO:0005618//cell wall	-	-
gene10471	38	104.667	1.24333	3.32333	1.41842	0.0072317	0.0361495	yes	LOC107816653	PREDICTED: EID1-like F-box protein 3 [Nicotiana tomentosiformis]	-	-	-	-	GO:0044464//cell part;GO:0043231//intracellular membrane-bounded organelle;GO:0043227//membrane-bounded organelle;GO:0043229//intracellular organelle;GO:0043226//organelle;GO:0044424//intracellular part;GO:0005623//cell;GO:0005622//intracellular	-	GO:0044699//single-organism process;GO:0007154//cell communication;GO:0006970//response to osmotic stress;GO:0050794//regulation of cellular process;GO:0022414//reproductive process;GO:0032501//multicellular organismal process;GO:0009719//response to endogenous stimulus;GO:0009628//response to abiotic stimulus;GO:0071310//cellular response to organic substance;GO:0007275//multicellular organism d…
gene10473	46.3333	0	3.33667	0.001	-11.7042	7.13988e-06	0.000119096	yes	LOC107816657	PREDICTED: homeobox-leucine zipper protein HAT4-like [Nicotiana tabacum]	-	-	-	-	GO:0043226//organelle;GO:0043231//intracellular membrane-bounded organelle;GO:0005623//cell;GO:0044424//intracellular part;GO:0044464//cell part;GO:0043229//intracellular organelle;GO:0043227//membrane-bounded organelle;GO:0005622//intracellular	GO:0046983//protein dimerization activity;GO:0003676//nucleic acid binding;GO:0003677//DNA binding;GO:0097159//organic cyclic compound binding;GO:0044212//transcription regulatory region DNA binding;GO:1901363//heterocyclic compound binding;GO:0000975//regulatory region DNA binding;GO:0001071//nucleic acid binding transcription factor activity;GO:0005488//binding;GO:0005515//protein binding;GO:00…	GO:0034654//nucleobase-containing compound biosynthetic process;GO:1901576//organic substance biosynthetic process;GO:0019438//aromatic compound biosynthetic process;GO:0006725//cellular aromatic compound metabolic process;GO:0032774//RNA biosynthetic process;GO:0009653//anatomical structure morphogenesis;GO:0044271//cellular nitrogen compound biosynthetic process;GO:0043170//macromolecule metabo…
gene10485	61	251.667	1.51	6.01333	1.99362	0.00168218	0.0114662	yes	LOC107816670	PREDICTED: dehydration-responsive element-binding protein 2A-like [Nicotiana sylvestris]	-	-	-	-	-	-	-
gene10494	91.6667	223.667	4.89333	11.79	1.26867	0.0105073	0.0480901	yes	LOC107816681	PREDICTED: DNA-directed RNA polymerase I subunit RPA12-like [Nicotiana tabacum]	Genetic Information Processing;Metabolism	Nucleotide metabolism;Transcription	ko00230//Purine metabolism;ko00240//Pyrimidine metabolism;ko03020//RNA polymerase	K03000	GO:0044464//cell part;GO:0005622//intracellular;GO:0043229//intracellular organelle;GO:0043227//membrane-bounded organelle;GO:0043226//organelle;GO:0043231//intracellular membrane-bounded organelle;GO:0005623//cell;GO:0044424//intracellular part	GO:0034062//RNA polymerase activity;GO:0016740//transferase activity;GO:0003824//catalytic activity;GO:0046872//metal ion binding;GO:0005488//binding;GO:0097159//organic cyclic compound binding;GO:0016779//nucleotidyltransferase activity;GO:0016772//transferase activity, transferring phosphorus-containing groups;GO:0046914//transition metal ion binding;GO:0043169//cation binding;GO:0043167//ion b…	GO:0008152//metabolic process;GO:0043170//macromolecule metabolic process;GO:0071704//organic substance metabolic process;GO:0010467//gene expression
gene10504	1247.96	3277.53	29.31	79.03	1.43101	0.00454142	0.0251209	yes	LOC107816692	PREDICTED: probable receptor-like protein kinase At5g47070 [Nicotiana tomentosiformis]	-	-	-	-	-	GO:0016772//transferase activity, transferring phosphorus-containing groups;GO:0001882//nucleoside binding;GO:0036094//small molecule binding;GO:0032549//ribonucleoside binding;GO:0032550//purine ribonucleoside binding;GO:0005488//binding;GO:0097367//carbohydrate derivative binding;GO:0016740//transferase activity;GO:0003824//catalytic activity;GO:0001883//purine nucleoside binding;GO:0097159//or…	GO:0008152//metabolic process;GO:0044260//cellular macromolecule metabolic process;GO:0043412//macromolecule modification;GO:0071704//organic substance metabolic process;GO:0043170//macromolecule metabolic process;GO:0044237//cellular metabolic process;GO:0044238//primary metabolic process;GO:0009987//cellular process;GO:0044267//cellular protein metabolic process;GO:0036211//protein modification…
gene10518	1111.67	272	30.09	7.17333	-2.06857	1.32052e-06	2.81687e-05	yes	LOC107816709	PREDICTED: FAD-dependent urate hydroxylase-like isoform X2 [Nicotiana tabacum]	-	-	-	-	-	GO:0016491//oxidoreductase activity;GO:0003824//catalytic activity	GO:0008152//metabolic process;GO:0044699//single-organism process;GO:0044710//single-organism metabolic process
gene10519	261.08	566.097	8.58333	18.4267	1.10219	0.00863527	0.0414193	yes	LOC107816710	PREDICTED: ATP-dependent RNA helicase A-like isoform X2 [Nicotiana tabacum]	-	-	-	-	GO:0044444//cytoplasmic part;GO:0071944//cell periphery;GO:0030054//cell junction;GO:0005911//cell-cell junction;GO:0005623//cell;GO:0005737//cytoplasm;GO:0005618//cell wall;GO:0044464//cell part;GO:0044424//intracellular part;GO:0030312//external encapsulating structure;GO:0005622//intracellular	GO:0097159//organic cyclic compound binding;GO:0005488//binding	-
gene10523	246.667	784.333	8.28667	26.4933	1.67677	0.000634101	0.00519847	yes	LOC107816713	PREDICTED: protein BOBBER 1-like [Nicotiana sylvestris]	-	-	-	-	GO:0005737//cytoplasm;GO:0044464//cell part;GO:0005623//cell;GO:0044444//cytoplasmic part;GO:0044424//intracellular part;GO:0005622//intracellular	-	GO:0032502//developmental process;GO:0007275//multicellular organism development;GO:0009987//cellular process;GO:0044702//single organism reproductive process;GO:0044267//cellular protein metabolic process;GO:0050896//response to stimulus;GO:0009887//organ morphogenesis;GO:0090567//reproductive shoot system development;GO:0048827//phyllome development;GO:0048443//stamen development;GO:0048466//an…
gene10524	302.333	1196.25	19.3667	73.5033	1.92423	2.76427e-05	0.000383268	yes	LOC107816714	histone H4 [Zea mays]	-	-	-	-	GO:0070013//intracellular organelle lumen;GO:0043233//organelle lumen;GO:0044427//chromosomal part;GO:0043226//organelle;GO:0005622//intracellular;GO:0044424//intracellular part;GO:0043227//membrane-bounded organelle;GO:0044437//vacuolar part;GO:0009536//plastid;GO:0030054//cell junction;GO:0044464//cell part;GO:0005694//chromosome;GO:0043228//non-membrane-bounded organelle;GO:0031974//membrane-e…	GO:0046983//protein dimerization activity;GO:1901363//heterocyclic compound binding;GO:0005515//protein binding;GO:0003676//nucleic acid binding;GO:0005488//binding;GO:0097159//organic cyclic compound binding	GO:0009987//cellular process;GO:0071822//protein complex subunit organization;GO:0006996//organelle organization;GO:0006950//response to stress;GO:0071840//cellular component organization or biogenesis;GO:0006325//chromatin organization;GO:0050896//response to stimulus;GO:0034728//nucleosome organization;GO:0071824//protein-DNA complex subunit organization;GO:0051276//chromosome organization;GO:0…
gene10529	12	65.42	0.216667	1.19667	2.46547	0.000587186	0.00487976	yes	LOC107816720	PREDICTED: F-box protein At3g07870-like [Nicotiana tabacum]	-	-	-	-	-	-	-
gene1053	525.667	1379.85	20.41	53.5967	1.39287	0.000605276	0.00500551	yes	LOC107816579	PREDICTED: lactoylglutathione lyase [Nicotiana tomentosiformis]	Metabolism	Carbohydrate metabolism	ko00620//Pyruvate metabolism	K01759	GO:0043229//intracellular organelle;GO:0043227//membrane-bounded organelle;GO:0005737//cytoplasm;GO:0044464//cell part;GO:0005622//intracellular;GO:0005623//cell;GO:0043226//organelle;GO:0044424//intracellular part;GO:0043231//intracellular membrane-bounded organelle;GO:0009536//plastid;GO:0044444//cytoplasmic part	GO:0016846//carbon-sulfur lyase activity;GO:0003824//catalytic activity;GO:0005488//binding;GO:0043167//ion binding;GO:0016829//lyase activity;GO:0043169//cation binding	GO:0010035//response to inorganic substance;GO:0042221//response to chemical;GO:0050896//response to stimulus;GO:0010038//response to metal ion
gene10533	0	3.33333	0.001	0.116667	6.86625	0.0109822	0.0498181	yes	LOC107816722	-	-	-	-	-	-	-	-
gene10535	37.6667	123	0.973333	3.04333	1.64465	0.00602986	0.0313017	yes	LOC107816726	-	-	-	-	-	-	-	-
gene10544	16.3333	57.6667	0.363333	1.27667	1.81302	0.00177006	0.0119385	yes	LOC107816735	PREDICTED: 7-deoxyloganetic acid glucosyltransferase-like [Nicotiana tabacum]	-	-	-	-	-	GO:0016757//transferase activity, transferring glycosyl groups;GO:0016740//transferase activity;GO:0003824//catalytic activity	-
gene10558	840.893	2731.58	13.8433	43.9233	1.6658	5.37691e-05	0.000671765	yes	LOC107816752	PREDICTED: beta-xylosidase/alpha-L-arabinofuranosidase 2-like [Nicotiana tabacum]	Metabolism	Carbohydrate metabolism	ko00500//Starch and sucrose metabolism;ko00520//Amino sugar and nucleotide sugar metabolism	K15920	-	GO:0016787//hydrolase activity;GO:0016798//hydrolase activity, acting on glycosyl bonds;GO:0003824//catalytic activity	GO:0009057//macromolecule catabolic process;GO:0044238//primary metabolic process;GO:1901575//organic substance catabolic process;GO:0071704//organic substance metabolic process;GO:0005975//carbohydrate metabolic process;GO:0008152//metabolic process;GO:0009056//catabolic process;GO:0000272//polysaccharide catabolic process;GO:0043170//macromolecule metabolic process;GO:0016052//carbohydrate cata…
gene10559	14712.2	3622.4	106.183	25.42	-2.06252	9.2002e-05	0.00105763	yes	LOC107816753	PREDICTED: protein TSS isoform X1 [Nicotiana tabacum]	-	-	-	-	-	-	-
gene10561	71	172.333	2.44333	5.79	1.24471	0.00792082	0.0387683	yes	LOC107816755	PREDICTED: uncharacterized protein LOC107816755 [Nicotiana tabacum]	-	-	-	-	-	GO:0043167//ion binding;GO:0046914//transition metal ion binding;GO:0046872//metal ion binding;GO:0005488//binding;GO:0043169//cation binding	-
gene10562	315.173	771	10.8567	26.4667	1.2856	0.00203462	0.0133567	yes	LOC107816756	protein TIC 21, chloroplastic-like [Nicotiana tabacum]	-	-	-	-	GO:0043231//intracellular membrane-bounded organelle;GO:0005623//cell;GO:0044424//intracellular part;GO:0044464//cell part;GO:0044446//intracellular organelle part;GO:0044435//plastid part;GO:0043229//intracellular organelle;GO:0005737//cytoplasm;GO:0031967//organelle envelope;GO:0043227//membrane-bounded organelle;GO:0031975//envelope;GO:0009536//plastid;GO:0009526//plastid envelope;GO:0044444//…	GO:0046983//protein dimerization activity;GO:0022892//substrate-specific transporter activity;GO:0046873//metal ion transmembrane transporter activity;GO:0005215//transporter activity;GO:0015075//ion transmembrane transporter activity;GO:0022891//substrate-specific transmembrane transporter activity;GO:0022890//inorganic cation transmembrane transporter activity;GO:0005375//copper ion transmembra…	GO:0055085//transmembrane transport;GO:0051649//establishment of localization in cell;GO:0044699//single-organism process;GO:0051179//localization;GO:0048878//chemical homeostasis;GO:0034613//cellular protein localization;GO:0008104//protein localization;GO:0044743//intracellular protein transmembrane import;GO:0015031//protein transport;GO:0044765//single-organism transport;GO:0070727//cellular …
gene10567	2524.47	189	75.9467	5.63	-3.75378	2.0606e-16	4.29388e-14	yes	LOC107816761	probable cinnamyl alcohol dehydrogenase 2 [Nicotiana tabacum]	Metabolism	Biosynthesis of other secondary metabolites	ko00940//Phenylpropanoid biosynthesis	K00083	-	GO:0003824//catalytic activity;GO:0046914//transition metal ion binding;GO:0046872//metal ion binding;GO:0043167//ion binding;GO:0005488//binding;GO:0043169//cation binding	GO:0008152//metabolic process;GO:0044699//single-organism process;GO:0044710//single-organism metabolic process
gene10571	381.64	1180.81	4.19333	13.2367	1.65837	0.000354587	0.00321884	yes	LOC107816765	PREDICTED: pentatricopeptide repeat-containing protein At3g53700, chloroplastic-like [Nicotiana tabacum]	-	-	-	-	-	-	GO:0032502//developmental process;GO:0000003//reproduction;GO:0003006//developmental process involved in reproduction;GO:0022414//reproductive process
gene10572	169.667	825.093	8.82667	40.9333	2.21334	2.15241e-06	4.27618e-05	yes	LOC107816766	PREDICTED: vignain-like, partial [Nicotiana sylvestris]	-	-	-	-	-	GO:0003824//catalytic activity;GO:0016787//hydrolase activity;GO:0008233//peptidase activity;GO:0070011//peptidase activity, acting on L-amino acid peptides	GO:0043170//macromolecule metabolic process;GO:0008152//metabolic process;GO:0010467//gene expression;GO:0044238//primary metabolic process;GO:0019538//protein metabolic process;GO:0016485//protein processing;GO:0006508//proteolysis;GO:0071704//organic substance metabolic process;GO:0051604//protein maturation
gene10580	111.333	32.6667	2.3	0.666667	-1.7866	0.000612239	0.00505262	yes	LOC107816774	PREDICTED: vacuolar amino acid transporter 1-like isoform X2 [Nicotiana tabacum]	-	-	-	-	GO:0043227//membrane-bounded organelle;GO:0031224//intrinsic component of membrane;GO:0044444//cytoplasmic part;GO:0005737//cytoplasm;GO:0005773//vacuole;GO:0044446//intracellular organelle part;GO:0043231//intracellular membrane-bounded organelle;GO:0044437//vacuolar part;GO:0044422//organelle part;GO:0044424//intracellular part;GO:0005622//intracellular;GO:0016020//membrane;GO:0044464//cell par…	-	-
gene10581	2277.67	616	52.74	14.0967	-1.90354	2.3109e-05	0.000327741	yes	LOC107816776	PREDICTED: UDP-glucuronate 4-epimerase 6-like [Nicotiana sylvestris]	Metabolism	Carbohydrate metabolism	ko00500//Starch and sucrose metabolism;ko00520//Amino sugar and nucleotide sugar metabolism	K08679	GO:0043229//intracellular organelle;GO:0005622//intracellular;GO:0043231//intracellular membrane-bounded organelle;GO:0043227//membrane-bounded organelle;GO:0043226//organelle;GO:0044464//cell part;GO:0005623//cell;GO:0044424//intracellular part	GO:0016853//isomerase activity;GO:0016854//racemase and epimerase activity;GO:0005488//binding;GO:0048037//cofactor binding;GO:0003824//catalytic activity	GO:0044238//primary metabolic process;GO:0008152//metabolic process
gene10601	77.6667	212.8	2.11	5.60667	1.4099	0.00444791	0.0247187	yes	LOC107816800	PREDICTED: snurportin-1 [Nicotiana sylvestris]	Genetic Information Processing	Translation	ko03013//RNA transport	K13151	-	GO:0016772//transferase activity, transferring phosphorus-containing groups;GO:0008192//RNA guanylyltransferase activity;GO:0016779//nucleotidyltransferase activity;GO:0016740//transferase activity;GO:0070568//guanylyltransferase activity;GO:0003824//catalytic activity	GO:0090304//nucleic acid metabolic process;GO:0006396//RNA processing;GO:0034641//cellular nitrogen compound metabolic process;GO:1901360//organic cyclic compound metabolic process;GO:0008152//metabolic process;GO:0043170//macromolecule metabolic process;GO:0046483//heterocycle metabolic process;GO:0016071//mRNA metabolic process;GO:0006725//cellular aromatic compound metabolic process;GO:0071704…
gene1062	595.06	3421.84	25.94	148.66	2.51877	1.05786e-07	3.17448e-06	yes	LOC107816667	PREDICTED: ocs element-binding factor 1-like [Nicotiana tomentosiformis]	-	-	-	-	-	GO:0005488//binding;GO:0097159//organic cyclic compound binding;GO:0003677//DNA binding;GO:0003676//nucleic acid binding;GO:0005515//protein binding;GO:0001071//nucleic acid binding transcription factor activity;GO:1901363//heterocyclic compound binding;GO:0046983//protein dimerization activity	GO:0050896//response to stimulus;GO:0044260//cellular macromolecule metabolic process;GO:0044238//primary metabolic process;GO:0046483//heterocycle metabolic process;GO:0006417//regulation of translation;GO:0010629//negative regulation of gene expression;GO:0016070//RNA metabolic process;GO:0032055//negative regulation of translation in response to stress;GO:0006351//transcription, DNA-templated;…
gene10623	56.3333	311.857	1.15667	6.45	2.47933	4.05196e-07	1.02207e-05	yes	LOC107816823	PREDICTED: uncharacterized protein LOC104239285 [Nicotiana sylvestris]	-	-	-	-	GO:0030054//cell junction;GO:0005911//cell-cell junction	-	-
gene10628	5	38.3333	0.0566667	0.42	2.88982	0.000183007	0.00185822	yes	LOC107816834	PREDICTED: putative late blight resistance protein homolog R1A-3 [Nicotiana tabacum]	-	-	-	-	-	-	-
gene10629	16	82	1.00333	5.20333	2.37464	1.97876e-05	0.000287252	yes	LOC107816836	TPA: histone H3.2 [Zea mays]	-	-	-	-	GO:0043228//non-membrane-bounded organelle;GO:0044427//chromosomal part;GO:0032991//macromolecular complex;GO:0005622//intracellular;GO:0044424//intracellular part;GO:0044464//cell part;GO:0044422//organelle part;GO:0043227//membrane-bounded organelle;GO:0043232//intracellular non-membrane-bounded organelle;GO:0043231//intracellular membrane-bounded organelle;GO:0000785//chromatin;GO:0043229//int…	GO:0005515//protein binding;GO:1901363//heterocyclic compound binding;GO:0046983//protein dimerization activity;GO:0003676//nucleic acid binding;GO:0005488//binding;GO:0097159//organic cyclic compound binding	GO:0071822//protein complex subunit organization;GO:0071840//cellular component organization or biogenesis;GO:0006325//chromatin organization;GO:0006996//organelle organization;GO:0016043//cellular component organization;GO:0034728//nucleosome organization;GO:0043933//macromolecular complex subunit organization;GO:0009987//cellular process;GO:0051276//chromosome organization;GO:0071824//protein-D…
gene10631	0	8.66667	0.001	0.256667	8.00375	8.28352e-05	0.000965765	yes	LOC107816832	PREDICTED: F-box protein At5g07610-like [Nicotiana tomentosiformis]	-	-	-	-	-	-	-
gene10632	16.46	372.513	0.42	9.15667	4.44636	9.3935e-17	2.12283e-14	yes	LOC107816838	PREDICTED: actin-53 [Nicotiana tabacum]	-	-	-	-	GO:0005622//intracellular;GO:0005623//cell;GO:0043229//intracellular organelle;GO:0044464//cell part;GO:0043232//intracellular non-membrane-bounded organelle;GO:0043227//membrane-bounded organelle;GO:0043228//non-membrane-bounded organelle;GO:0043231//intracellular membrane-bounded organelle;GO:0043226//organelle;GO:0044424//intracellular part	GO:0097159//organic cyclic compound binding;GO:0001883//purine nucleoside binding;GO:0005488//binding;GO:0097367//carbohydrate derivative binding;GO:1901363//heterocyclic compound binding;GO:0032549//ribonucleoside binding;GO:0036094//small molecule binding;GO:0032550//purine ribonucleoside binding;GO:0001882//nucleoside binding	-
gene10636	24	0.333333	0.686667	0.0133333	-5.6865	2.98303e-08	1.05704e-06	yes	LOC107816839	PREDICTED: actin-like [Nicotiana tabacum]	-	-	-	-	GO:0043232//intracellular non-membrane-bounded organelle;GO:0043227//membrane-bounded organelle;GO:0043229//intracellular organelle;GO:0005622//intracellular;GO:0044424//intracellular part;GO:0030312//external encapsulating structure;GO:0005911//cell-cell junction;GO:0044464//cell part;GO:0044444//cytoplasmic part;GO:0005576//extracellular region;GO:0043226//organelle;GO:0005737//cytoplasm;GO:000…	GO:0032550//purine ribonucleoside binding;GO:0032549//ribonucleoside binding;GO:0005488//binding;GO:0001882//nucleoside binding;GO:0036094//small molecule binding;GO:1901363//heterocyclic compound binding;GO:0001883//purine nucleoside binding;GO:0097159//organic cyclic compound binding;GO:0097367//carbohydrate derivative binding	GO:0044763//single-organism cellular process;GO:0016049//cell growth;GO:0009987//cellular process;GO:0009628//response to abiotic stimulus;GO:0010033//response to organic substance;GO:0000904//cell morphogenesis involved in differentiation;GO:0044699//single-organism process;GO:0060429//epithelium development;GO:0048468//cell development;GO:0009888//tissue development;GO:0042221//response to chem…
gene10656	60.6667	157	2.73	7.08667	1.37621	0.00311337	0.0186595	yes	LOC107816862	PREDICTED: WAS/WASL-interacting protein family member 3-like [Nicotiana tabacum]	-	-	-	-	GO:0044464//cell part;GO:0005622//intracellular;GO:0043229//intracellular organelle;GO:0005623//cell;GO:0044424//intracellular part;GO:0043226//organelle;GO:0043227//membrane-bounded organelle;GO:0043231//intracellular membrane-bounded organelle	-	-
gene10657	226.667	803.333	6.82333	23.8733	1.80685	1.46372e-05	0.000221646	yes	LOC107816863	PREDICTED: mini-ribonuclease 3-like isoform X2 [Nicotiana tabacum]	-	-	-	-	-	GO:0005488//binding;GO:0016891//endoribonuclease activity, producing 5'-phosphomonoesters;GO:1901363//heterocyclic compound binding;GO:0004518//nuclease activity;GO:0097159//organic cyclic compound binding;GO:0004519//endonuclease activity;GO:0003676//nucleic acid binding;GO:0016893//endonuclease activity, active with either ribo- or deoxyribonucleic acids and producing 5'-phosphomonoesters;GO:00…	GO:0090501//RNA phosphodiester bond hydrolysis;GO:0034641//cellular nitrogen compound metabolic process;GO:0006139//nucleobase-containing compound metabolic process;GO:0071704//organic substance metabolic process;GO:0016070//RNA metabolic process;GO:0044238//primary metabolic process;GO:0044260//cellular macromolecule metabolic process;GO:0008152//metabolic process;GO:0044237//cellular metabolic …
gene10658	102.497	729.73	3.40333	24.3567	2.8393	2.8346e-08	1.01151e-06	yes	LOC107816865	PREDICTED: synaptonemal complex protein ZIP1-like [Nicotiana sylvestris]	-	-	-	-	-	-	-
gene10675	5	50	0.156667	1.45	3.21028	1.45409e-05	0.000220307	yes	LOC107816884	PREDICTED: uncharacterized protein LOC107816884 [Nicotiana tabacum]	-	-	-	-	-	-	-
gene10677	35.6667	141	0.846667	3.27333	1.95089	0.00214812	0.0139428	yes	LOC107816885	PREDICTED: uncharacterized protein LOC107816885 [Nicotiana tabacum]	-	-	-	-	GO:0030054//cell junction;GO:0005911//cell-cell junction	-	GO:0048229//gametophyte development;GO:0044707//single-multicellular organism process;GO:0032502//developmental process;GO:0044699//single-organism process;GO:0044767//single-organism developmental process;GO:0007275//multicellular organism development;GO:0032501//multicellular organismal process
gene10685	414.22	0	9.07667	0.001	-13.1479	9.83795e-35	2.11312e-31	yes	LOC107816896	PREDICTED: tonoplast dicarboxylate transporter-like [Nicotiana tabacum]	-	-	-	-	GO:0031224//intrinsic component of membrane;GO:0016020//membrane;GO:0044425//membrane part	GO:0005215//transporter activity;GO:0008514//organic anion transmembrane transporter activity;GO:0022892//substrate-specific transporter activity;GO:0005310//dicarboxylic acid transmembrane transporter activity;GO:0022891//substrate-specific transmembrane transporter activity;GO:0022857//transmembrane transporter activity;GO:0005342//organic acid transmembrane transporter activity;GO:0008509//ani…	GO:0044765//single-organism transport;GO:0044699//single-organism process;GO:0006835//dicarboxylic acid transport;GO:0009987//cellular process;GO:0015740//C4-dicarboxylate transport;GO:0051234//establishment of localization;GO:0015711//organic anion transport;GO:1902578//single-organism localization;GO:0030001//metal ion transport;GO:0044763//single-organism cellular process;GO:0006812//cation tr…
gene10696	2418.67	5291.67	72.38	156.627	1.11367	0.010978	0.0498112	yes	LOC107816905	PREDICTED: polyubiquitin 4-like [Nicotiana tabacum]	-	-	-	-	GO:0044424//intracellular part;GO:0043226//organelle;GO:0043227//membrane-bounded organelle;GO:0043231//intracellular membrane-bounded organelle;GO:0044464//cell part;GO:0005623//cell;GO:0005622//intracellular;GO:0043229//intracellular organelle	-	GO:0032446//protein modification by small protein conjugation;GO:0019538//protein metabolic process;GO:0044267//cellular protein metabolic process;GO:0044260//cellular macromolecule metabolic process;GO:0036211//protein modification process;GO:0019941//modification-dependent protein catabolic process;GO:0043632//modification-dependent macromolecule catabolic process;GO:0071704//organic substance …
gene10716	9.33333	54.3333	0.106667	0.63	2.56224	0.00551096	0.0291306	yes	LOC107816926	PREDICTED: chitinase-like protein PB1E7.04c [Nicotiana tabacum]	-	-	-	-	-	-	-
gene10724	63.3333	8	2.04	0.256667	-2.9906	1.60072e-06	3.32011e-05	yes	LOC107816937	PREDICTED: bidirectional sugar transporter SWEET16-like [Nicotiana tabacum]	-	-	-	-	GO:0031224//intrinsic component of membrane;GO:0044425//membrane part;GO:0016020//membrane	-	GO:0051179//localization;GO:0044699//single-organism process;GO:0006810//transport;GO:1902578//single-organism localization;GO:0051234//establishment of localization;GO:0044765//single-organism transport
gene10726	129.667	594.527	1.5	6.77667	2.17561	2.91887e-05	0.000400706	yes	LOC107816939	PREDICTED: polyribonucleotide nucleotidyltransferase 2, mitochondrial-like [Nicotiana tabacum]	Genetic Information Processing;Metabolism	Nucleotide metabolism;Folding, sorting and degradation	ko00230//Purine metabolism;ko00240//Pyrimidine metabolism;ko03018//RNA degradation	K00962	GO:0043226//organelle;GO:0005623//cell;GO:0005622//intracellular;GO:0043229//intracellular organelle;GO:0044424//intracellular part;GO:0044464//cell part;GO:0043231//intracellular membrane-bounded organelle;GO:0043227//membrane-bounded organelle	GO:0003824//catalytic activity;GO:0004527//exonuclease activity;GO:0016740//transferase activity;GO:0016772//transferase activity, transferring phosphorus-containing groups;GO:1901363//heterocyclic compound binding;GO:0005488//binding;GO:0016788//hydrolase activity, acting on ester bonds;GO:0016787//hydrolase activity;GO:0016779//nucleotidyltransferase activity;GO:0004518//nuclease activity;GO:00…	GO:0016070//RNA metabolic process;GO:0009057//macromolecule catabolic process;GO:0009056//catabolic process;GO:0034641//cellular nitrogen compound metabolic process;GO:0090305//nucleic acid phosphodiester bond hydrolysis;GO:0006401//RNA catabolic process;GO:0006807//nitrogen compound metabolic process;GO:0046483//heterocycle metabolic process;GO:0008152//metabolic process;GO:0044265//cellular mac…
gene10742	4345.31	520.397	60.92	6.73333	-3.17752	2.34598e-10	1.44766e-08	yes	LOC107816957	PREDICTED: protein SPA1-RELATED 4-like isoform X1 [Nicotiana sylvestris]	-	-	-	-	-	-	-
gene10749	10.6667	35.3333	0.293333	0.93	1.66469	0.00986402	0.0458291	yes	LOC107816965	PREDICTED: F-box protein At3g07870-like isoform X1 [Nicotiana tabacum]	-	-	-	-	-	-	-
gene1075	74	219	4.46	13.0033	1.54377	0.00937777	0.0441243	yes	LOC107816815	PREDICTED: proteasome activator subunit 4-like [Nicotiana tabacum]	Genetic Information Processing	Folding, sorting and degradation	ko03050//Proteasome	K06699	-	-	-
gene10753	91.7667	228.693	1.07667	2.69333	1.32282	0.00441387	0.0245641	yes	LOC107816970	PREDICTED: GPI inositol-deacylase A isoform X1 [Sesamum indicum]	-	-	-	-	-	-	-
gene10755	220	74	4.67333	1.49333	-1.64592	0.0026523	0.0164615	yes	LOC107816973	PREDICTED: UPF0392 protein RCOM_0530710 [Nicotiana sylvestris]	-	-	-	-	GO:0016020//membrane	GO:0043169//cation binding;GO:0046872//metal ion binding;GO:0043167//ion binding;GO:0005488//binding	-
gene10758	414.513	1425.11	10.23	32.8267	1.68206	1.32524e-05	0.00020271	yes	LOC107816977	PREDICTED: DNA repair protein recA homolog 1, chloroplastic isoform X2 [Nicotiana tomentosiformis]	Genetic Information Processing	Replication and repair	ko03440//Homologous recombination	K03553	-	GO:0097367//carbohydrate derivative binding;GO:1901363//heterocyclic compound binding;GO:0001882//nucleoside binding;GO:0019829//cation-transporting ATPase activity;GO:0043566//structure-specific DNA binding;GO:0016887//ATPase activity;GO:0015399//primary active transmembrane transporter activity;GO:0022804//active transmembrane transporter activity;GO:0042623//ATPase activity, coupled;GO:0003677…	GO:0009261//ribonucleotide catabolic process;GO:0046483//heterocycle metabolic process;GO:0071704//organic substance metabolic process;GO:0055086//nucleobase-containing small molecule metabolic process;GO:0044238//primary metabolic process;GO:0019637//organophosphate metabolic process;GO:0051234//establishment of localization;GO:0009987//cellular process;GO:1901565//organonitrogen compound catabo…
gene10768	21	4.33333	0.39	0.08	-2.2854	0.00941131	0.0442399	yes	LOC107816987	PREDICTED: cytochrome P450 734A1-like [Nicotiana tabacum]	Metabolism	Metabolism of terpenoids and polyketides	ko00905//Brassinosteroid biosynthesis	K15639	-	GO:0004497//monooxygenase activity;GO:0005488//binding;GO:1901363//heterocyclic compound binding;GO:0016634//oxidoreductase activity, acting on the CH-CH group of donors, oxygen as acceptor;GO:0016491//oxidoreductase activity;GO:0046872//metal ion binding;GO:0043169//cation binding;GO:0003824//catalytic activity;GO:0046914//transition metal ion binding;GO:0097159//organic cyclic compound binding;…	GO:0016128//phytosteroid metabolic process;GO:0010033//response to organic substance;GO:0009725//response to hormone;GO:0044699//single-organism process;GO:0008152//metabolic process;GO:0050896//response to stimulus;GO:0009719//response to endogenous stimulus;GO:0042592//homeostatic process;GO:0008202//steroid metabolic process;GO:0006066//alcohol metabolic process;GO:1901360//organic cyclic comp…
gene10770	267.363	1104.97	4.61667	18.9967	2.04082	3.29277e-06	6.15421e-05	yes	LOC107816989	PREDICTED: protease Do-like 2, chloroplastic isoform X1 [Nicotiana tabacum]	-	-	-	-	GO:0031976//plastid thylakoid;GO:0009526//plastid envelope;GO:0009579//thylakoid;GO:0043231//intracellular membrane-bounded organelle;GO:0043227//membrane-bounded organelle;GO:0044422//organelle part;GO:0005737//cytoplasm;GO:0044434//chloroplast part;GO:0031975//envelope;GO:0044435//plastid part;GO:0009532//plastid stroma;GO:0044446//intracellular organelle part;GO:0044464//cell part;GO:0031967//…	GO:0003824//catalytic activity;GO:0070011//peptidase activity, acting on L-amino acid peptides;GO:0016787//hydrolase activity;GO:0004175//endopeptidase activity;GO:0008233//peptidase activity	GO:0010467//gene expression;GO:0051604//protein maturation;GO:0019684//photosynthesis, light reaction;GO:0009057//macromolecule catabolic process;GO:0071840//cellular component organization or biogenesis;GO:0016485//protein processing;GO:0019538//protein metabolic process;GO:0044237//cellular metabolic process;GO:0006996//organelle organization;GO:0009056//catabolic process;GO:0009765//photosynth…
gene10775	82	318.667	2.89	11.3267	1.97058	1.31431e-05	0.000201259	yes	LOC107816995	PREDICTED: UDP-N-acetylenolpyruvoylglucosamine reductase-like isoform X2 [Nicotiana tabacum]	-	-	-	-	-	GO:1901265//nucleoside phosphate binding;GO:1901363//heterocyclic compound binding;GO:0097159//organic cyclic compound binding;GO:0016491//oxidoreductase activity;GO:0000166//nucleotide binding;GO:0016616//oxidoreductase activity, acting on the CH-OH group of donors, NAD or NADP as acceptor;GO:0005488//binding;GO:0036094//small molecule binding;GO:0003824//catalytic activity;GO:0016614//oxidoredu…	GO:0044699//single-organism process;GO:0044710//single-organism metabolic process;GO:0008152//metabolic process
gene10790	37	108.493	0.99	2.83333	1.517	0.00350733	0.0205381	yes	LOC107817014	PREDICTED: serine/threonine-protein kinase KIPK-like, partial [Nicotiana tabacum]	-	-	-	-	-	GO:0001883//purine nucleoside binding;GO:0032549//ribonucleoside binding;GO:0032550//purine ribonucleoside binding;GO:0003824//catalytic activity;GO:1901363//heterocyclic compound binding;GO:0097367//carbohydrate derivative binding;GO:0097159//organic cyclic compound binding;GO:0036094//small molecule binding;GO:0016740//transferase activity;GO:0016301//kinase activity;GO:0016773//phosphotransfer…	GO:0009987//cellular process;GO:0043412//macromolecule modification;GO:0071704//organic substance metabolic process;GO:0036211//protein modification process;GO:0006464//cellular protein modification process;GO:0043170//macromolecule metabolic process;GO:0044267//cellular protein metabolic process;GO:0019538//protein metabolic process;GO:0044238//primary metabolic process;GO:0044260//cellular macr…
gene10801	36	169.073	0.413333	1.86333	2.17251	4.09064e-05	0.000533087	yes	LOC107817027	PREDICTED: importin-5-like isoform X3 [Nicotiana tabacum]	-	-	-	-	-	-	-
gene10807	261	672.093	5.11	13.0133	1.3486	0.0043062	0.0241159	yes	LOC107817033	PREDICTED: protein NRT1/ PTR FAMILY 4.5-like isoform X2 [Nicotiana tabacum]	-	-	-	-	-	-	GO:0051234//establishment of localization;GO:0051179//localization
gene1081	4	72	0.0466667	0.83	4.15265	2.18044e-09	1.03457e-07	yes	LOC107816881	PREDICTED: pentatricopeptide repeat-containing protein At3g53360, mitochondrial-like [Nicotiana tabacum]	-	-	-	-	-	-	-
gene10810	18	284.667	0.45	7.53667	4.06593	3.63762e-08	1.2509e-06	yes	LOC107817034	-	-	-	-	-	-	-	-
gene10813	15.3333	164	0.276667	2.93	3.40468	1.78919e-07	5.00597e-06	yes	LOC107817039	PREDICTED: pentatricopeptide repeat-containing protein At4g25270, chloroplastic-like [Nicotiana tabacum]	-	-	-	-	-	-	-
gene10815	1446.5	301.417	52.4867	10.8167	-2.2787	1.46667e-07	4.25052e-06	yes	LOC107817041	PREDICTED: soluble inorganic pyrophosphatase-like isoform X1 [Nicotiana sylvestris]	Metabolism	Energy metabolism	ko00190//Oxidative phosphorylation	K01507	GO:0005737//cytoplasm;GO:0005622//intracellular;GO:0044444//cytoplasmic part;GO:0005623//cell;GO:0044424//intracellular part;GO:0044464//cell part	GO:0003824//catalytic activity;GO:0016787//hydrolase activity;GO:0043169//cation binding;GO:0043167//ion binding;GO:0046872//metal ion binding;GO:0005488//binding;GO:0016818//hydrolase activity, acting on acid anhydrides, in phosphorus-containing anhydrides;GO:0016817//hydrolase activity, acting on acid anhydrides;GO:0016462//pyrophosphatase activity	GO:0010038//response to metal ion;GO:0042221//response to chemical;GO:0044237//cellular metabolic process;GO:0009987//cellular process;GO:0006793//phosphorus metabolic process;GO:0008152//metabolic process;GO:0010035//response to inorganic substance;GO:0050896//response to stimulus
gene10816	29.8	234.333	1.04333	8.21333	2.97677	2.49801e-08	9.06456e-07	yes	LOC107817043	PREDICTED: FK506-binding protein 5-like [Solanum pennellii]	-	-	-	-	-	-	-
gene10823	613	1384.47	13.3433	30.2733	1.18193	0.00378008	0.0217744	yes	LOC107817050	PREDICTED: acetylornithine aminotransferase, mitochondrial [Nicotiana sylvestris]	Metabolism	Amino acid metabolism;Global and Overview	ko01230//Biosynthesis of amino acids;ko01210//2-Oxocarboxylic acid metabolism;ko00220//Arginine biosynthesis	K00818	GO:0044435//plastid part;GO:0043226//organelle;GO:0044464//cell part;GO:0005623//cell;GO:0043229//intracellular organelle;GO:0044444//cytoplasmic part;GO:0005622//intracellular;GO:0043231//intracellular membrane-bounded organelle;GO:0009532//plastid stroma;GO:0005737//cytoplasm;GO:0009536//plastid;GO:0044424//intracellular part;GO:0043227//membrane-bounded organelle;GO:0044446//intracellular orga…	GO:0016740//transferase activity;GO:0016769//transferase activity, transferring nitrogenous groups;GO:0046872//metal ion binding;GO:0043169//cation binding;GO:0003824//catalytic activity;GO:0046914//transition metal ion binding;GO:0005488//binding;GO:0043168//anion binding;GO:0043167//ion binding	GO:0022622//root system development;GO:0043207//response to external biotic stimulus;GO:1901564//organonitrogen compound metabolic process;GO:0044707//single-multicellular organism process;GO:0006520//cellular amino acid metabolic process;GO:0009064//glutamine family amino acid metabolic process;GO:0044237//cellular metabolic process;GO:0009987//cellular process;GO:0051704//multi-organism process…
gene10825	62	233	1.87333	6.99667	1.90106	3.859e-05	0.000507531	yes	LOC107817053	PREDICTED: uncharacterized protein HI_0077-like [Nicotiana tabacum]	-	-	-	-	-	-	-
gene10826	27.6667	166.93	1.04333	6.11667	2.55155	5.2759e-07	1.28327e-05	yes	LOC107817051	PREDICTED: mRNA cap guanine-N7 methyltransferase 2-like isoform X1 [Nicotiana tabacum]	Genetic Information Processing	Translation	ko03015//mRNA surveillance pathway	K00565	-	-	-
gene10830	587.333	83	15.8167	2.19333	-2.85025	3.11462e-08	1.09396e-06	yes	LOC107817057	PREDICTED: arogenate dehydratase/prephenate dehydratase 6, chloroplastic-like [Nicotiana tabacum]	Metabolism	Amino acid metabolism;Global and Overview	ko01230//Biosynthesis of amino acids;ko00400//Phenylalanine, tyrosine and tryptophan biosynthesis	K05359	GO:0005623//cell;GO:0005737//cytoplasm;GO:0005622//intracellular;GO:0044464//cell part;GO:0044424//intracellular part;GO:0044444//cytoplasmic part	GO:0031406//carboxylic acid binding;GO:0016835//carbon-oxygen lyase activity;GO:0005488//binding;GO:0043167//ion binding;GO:0043177//organic acid binding;GO:0043168//anion binding;GO:0016829//lyase activity;GO:0003824//catalytic activity;GO:0016836//hydro-lyase activity;GO:0036094//small molecule binding	GO:0044763//single-organism cellular process;GO:0006082//organic acid metabolic process;GO:0009987//cellular process;GO:0044699//single-organism process;GO:0044238//primary metabolic process;GO:0044237//cellular metabolic process;GO:0043436//oxoacid metabolic process;GO:1902221//erythrose 4-phosphate/phosphoenolpyruvate family amino acid metabolic process;GO:0071704//organic substance metabolic p…
gene10837	106	404	1.74667	6.43667	1.88171	0.000246567	0.00238769	yes	LOC107817066	PREDICTED: pentatricopeptide repeat-containing protein At3g29290-like isoform X1 [Nicotiana tabacum]	-	-	-	-	-	-	-
gene10850	69.3333	220	1.71667	5.41	1.65602	0.00099075	0.00745881	yes	LOC107817085	PREDICTED: Werner Syndrome-like exonuclease [Nicotiana tabacum]	-	-	-	-	-	GO:0097159//organic cyclic compound binding;GO:0004518//nuclease activity;GO:0016788//hydrolase activity, acting on ester bonds;GO:0005488//binding;GO:0003824//catalytic activity;GO:0016787//hydrolase activity;GO:0004527//exonuclease activity	GO:0046483//heterocycle metabolic process;GO:0034641//cellular nitrogen compound metabolic process;GO:0006139//nucleobase-containing compound metabolic process;GO:0006807//nitrogen compound metabolic process;GO:0090304//nucleic acid metabolic process;GO:0044237//cellular metabolic process;GO:0044238//primary metabolic process;GO:0071704//organic substance metabolic process;GO:0008152//metabolic p…
gene10863	3.33333	16.3333	0.173333	0.833333	2.26534	0.00478893	0.0261558	yes	LOC107817096	-	-	-	-	-	-	-	-
gene10865	0.666667	8.66667	0.00666667	0.103333	3.9542	0.00085336	0.00660798	yes	LOC107817099	-	-	-	-	-	-	-	-
gene10874	101.333	32.3333	2.56333	0.793333	-1.69202	0.00168615	0.0114835	yes	LOC107817110	PREDICTED: squamosa promoter-binding-like protein 9 [Nicotiana tabacum]	-	-	-	-	-	-	-
gene10875	154	380.973	4.41667	10.7567	1.2842	0.00535493	0.0284962	yes	LOC107817111	PREDICTED: G patch domain-containing protein 11-like [Nicotiana tabacum]	-	-	-	-	-	GO:0005488//binding;GO:0097159//organic cyclic compound binding	-
gene10878	230.017	918.813	9.92333	40.0133	2.01158	6.2368e-06	0.000106351	yes	LOC107817113	PREDICTED: rhodanese-like domain-containing protein 9, chloroplastic [Nicotiana tomentosiformis]	-	-	-	-	GO:0043231//intracellular membrane-bounded organelle;GO:0044434//chloroplast part;GO:0009579//thylakoid;GO:0043229//intracellular organelle;GO:0005737//cytoplasm;GO:0044422//organelle part;GO:0005623//cell;GO:0043226//organelle;GO:0044435//plastid part;GO:0044444//cytoplasmic part;GO:0009536//plastid;GO:0043227//membrane-bounded organelle;GO:0005622//intracellular;GO:0031976//plastid thylakoid;GO…	-	-
gene10883	0	23.6667	0.001	1.56333	10.6104	1.88986e-08	7.07381e-07	yes	LOC107817118	-	-	-	-	-	-	-	-
gene10885	4	68	0.0733333	1.20333	4.03642	9.32344e-05	0.00107025	yes	LOC107817120	-	-	-	-	-	-	-	-
gene10895	2292	109.667	89.7	4.14333	-4.43624	4.70951e-10	2.6398e-08	yes	LOC107817132	PREDICTED: inorganic pyrophosphatase 1-like [Nicotiana sylvestris]	Metabolism	Metabolism of cofactors and vitamins	ko00750//Vitamin B6 metabolism	K13248	-	GO:0042578//phosphoric ester hydrolase activity;GO:0016791//phosphatase activity;GO:0016818//hydrolase activity, acting on acid anhydrides, in phosphorus-containing anhydrides;GO:0003824//catalytic activity;GO:0016817//hydrolase activity, acting on acid anhydrides;GO:0016788//hydrolase activity, acting on ester bonds;GO:0016787//hydrolase activity	GO:0033554//cellular response to stress;GO:0031668//cellular response to extracellular stimulus;GO:0006950//response to stress;GO:0009267//cellular response to starvation;GO:0007154//cell communication;GO:0009605//response to external stimulus;GO:0071496//cellular response to external stimulus;GO:0006796//phosphate-containing compound metabolic process;GO:0009991//response to extracellular stimul…
gene10899	0.666667	7	0.0166667	0.183333	3.45943	0.00390854	0.0223437	yes	LOC107817136	PREDICTED: glucan endo-1,3-beta-glucosidase 12-like [Nicotiana tabacum]	-	-	-	-	-	GO:0003824//catalytic activity;GO:0016798//hydrolase activity, acting on glycosyl bonds;GO:0016787//hydrolase activity	GO:0044238//primary metabolic process;GO:0008152//metabolic process
gene1090	21.6667	100.66	1.51	6.89	2.18996	3.30804e-05	0.000445159	yes	LOC107816975	PREDICTED: transcription termination factor 4, mitochondrial [Sesamum indicum]	-	-	-	-	-	-	-
gene10910	70	204.667	4.38	13.38	1.61108	0.00062685	0.0051532	yes	LOC107817148	PREDICTED: cytochrome c oxidase assembly factor 6 isoform X2 [Erythranthe guttata]	-	-	-	-	GO:0005622//intracellular;GO:0044424//intracellular part;GO:0005623//cell;GO:0044464//cell part;GO:0043226//organelle;GO:0043231//intracellular membrane-bounded organelle;GO:0043227//membrane-bounded organelle;GO:0043229//intracellular organelle	GO:0009055//electron carrier activity	GO:0006812//cation transport;GO:0006811//ion transport;GO:1902578//single-organism localization;GO:0006818//hydrogen transport;GO:0044699//single-organism process;GO:0015992//proton transport;GO:0006810//transport;GO:0044765//single-organism transport;GO:0051179//localization;GO:0015672//monovalent inorganic cation transport;GO:0051234//establishment of localization
gene10916	10768.7	4230.67	216.367	84.12	-1.36296	0.000888817	0.00683233	yes	LOC107817154	PREDICTED: carotenoid 9,10(9',10')-cleavage dioxygenase 1-like isoform X2 [Nicotiana tabacum]	-	-	-	-	-	GO:0016491//oxidoreductase activity;GO:0003824//catalytic activity	GO:0044710//single-organism metabolic process;GO:0044699//single-organism process;GO:0008152//metabolic process
gene1092	477.6	188.687	5.83	2.27	-1.3608	0.00941645	0.0442541	yes	LOC107816981	PREDICTED: C2 and GRAM domain-containing protein At5g50170 isoform X2 [Nicotiana tomentosiformis]	-	-	-	-	-	-	-
gene10922	3.33333	49.6667	0.06	0.813333	3.76081	1.79194e-05	0.000264044	yes	LOC107817161	PREDICTED: inactive protein kinase SELMODRAFT_444075-like [Nicotiana tabacum]	-	-	-	-	-	GO:0016740//transferase activity;GO:0003824//catalytic activity;GO:0016301//kinase activity;GO:0016772//transferase activity, transferring phosphorus-containing groups;GO:0004672//protein kinase activity;GO:0016773//phosphotransferase activity, alcohol group as acceptor	GO:0008152//metabolic process;GO:0006796//phosphate-containing compound metabolic process;GO:0009987//cellular process;GO:0016310//phosphorylation;GO:0006793//phosphorus metabolic process;GO:0044237//cellular metabolic process
gene10923	1533.3	3545.28	28.11	63.8667	1.18398	0.00309344	0.018572	yes	LOC107817162	PREDICTED: dnaJ homolog subfamily C member 2-like [Nicotiana sylvestris]	-	-	-	-	GO:0043231//intracellular membrane-bounded organelle;GO:0043227//membrane-bounded organelle;GO:0044424//intracellular part;GO:0005622//intracellular;GO:0043229//intracellular organelle;GO:0043226//organelle;GO:0005623//cell;GO:0044464//cell part	GO:0005488//binding;GO:0003676//nucleic acid binding;GO:0097159//organic cyclic compound binding;GO:1901363//heterocyclic compound binding	GO:0050896//response to stimulus
gene10929	1.66667	57.3333	0.0366667	1.27	5.11422	3.47053e-06	6.43904e-05	yes	LOC107817169	PREDICTED: pentatricopeptide repeat-containing protein At2g37320-like [Nicotiana tabacum]	-	-	-	-	-	-	-
gene10931	83.92	221.333	1.94667	5.00333	1.36188	0.00451239	0.0249881	yes	LOC107817174	PREDICTED: tRNA-specific adenosine deaminase 1 [Nicotiana sylvestris]	-	-	-	-	-	GO:0097159//organic cyclic compound binding;GO:1901363//heterocyclic compound binding;GO:0016814//hydrolase activity, acting on carbon-nitrogen (but not peptide) bonds, in cyclic amidines;GO:0003824//catalytic activity;GO:0016787//hydrolase activity;GO:0003676//nucleic acid binding;GO:0016810//hydrolase activity, acting on carbon-nitrogen (but not peptide) bonds;GO:0005488//binding	GO:0008152//metabolic process;GO:0043170//macromolecule metabolic process;GO:0071704//organic substance metabolic process;GO:0010467//gene expression
gene10932	0	9.33333	0.001	0.193333	7.59495	1.86753e-05	0.000273805	yes	LOC107817171	PREDICTED: O-glucosyltransferase rumi-like [Nicotiana sylvestris]	Metabolism	Glycan biosynthesis and metabolism	ko00514//Other types of O-glycan biosynthesis	K13667	-	-	-
gene10935	8131.03	613.343	294.387	23.9267	-3.62102	5.22803e-07	1.27273e-05	yes	LOC107817177	probable aquaporin PIP1-2 [Nicotiana tabacum]	-	-	-	-	GO:0031224//intrinsic component of membrane;GO:0016020//membrane;GO:0044425//membrane part	-	GO:0051234//establishment of localization;GO:0051179//localization
gene10940	49.6667	210	3.00333	12.8733	2.09975	1.70686e-05	0.00025338	yes	LOC107817183	PREDICTED: mitochondrial zinc maintenance protein 1, mitochondrial [Nicotiana tomentosiformis]	-	-	-	-	-	-	-
gene10942	13.6867	92.6667	0.166667	1.15333	2.79077	8.54599e-05	0.000991605	yes	LOC107817184	PREDICTED: probable LRR receptor-like serine/threonine-protein kinase At1g06840 [Nicotiana tabacum]	-	-	-	-	-	-	-
gene10947	588	114	13.2	2.67667	-2.30203	7.25116e-05	0.000865829	yes	LOC107817189	PREDICTED: cytokinin dehydrogenase 7-like isoform X2 [Nicotiana tabacum]	Metabolism	Metabolism of terpenoids and polyketides	ko00908//Zeatin biosynthesis;ko00908//Zeatin biosynthesis	K00279	-	GO:0016491//oxidoreductase activity;GO:1901265//nucleoside phosphate binding;GO:0000166//nucleotide binding;GO:0003824//catalytic activity;GO:1901363//heterocyclic compound binding;GO:0036094//small molecule binding;GO:0016616//oxidoreductase activity, acting on the CH-OH group of donors, NAD or NADP as acceptor;GO:0005488//binding;GO:0016614//oxidoreductase activity, acting on CH-OH group of don…	GO:0009987//cellular process;GO:0044699//single-organism process;GO:0044710//single-organism metabolic process;GO:0006725//cellular aromatic compound metabolic process;GO:0008152//metabolic process;GO:0044237//cellular metabolic process
gene10950	26	102	0.336667	1.28333	1.9305	0.0020819	0.0135984	yes	LOC107817192	PREDICTED: uncharacterized protein LOC104217180 isoform X1 [Nicotiana sylvestris]	-	-	-	-	-	-	-
gene10952	0.333333	29.3333	0.0233333	1.72667	6.20945	3.39931e-08	1.18058e-06	yes	LOC107817196	PREDICTED: high-affinity nitrate transporter 3.2-like isoform X2 [Nicotiana tabacum]	-	-	-	-	-	-	-
gene10955	1705.54	602.93	24.9667	8.79667	-1.50497	0.000188159	0.00190361	yes	LOC107817199	PREDICTED: quinolinate synthase, chloroplastic-like [Nicotiana tabacum]	Metabolism	Metabolism of cofactors and vitamins	ko00760//Nicotinate and nicotinamide metabolism	K03517	-	GO:0046983//protein dimerization activity;GO:0005488//binding;GO:0003824//catalytic activity;GO:0005515//protein binding;GO:0098772//molecular function regulator;GO:0030234//enzyme regulator activity	GO:0006796//phosphate-containing compound metabolic process;GO:0018130//heterocycle biosynthetic process;GO:0048518//positive regulation of biological process;GO:0046394//carboxylic acid biosynthetic process;GO:0043085//positive regulation of catalytic activity;GO:0043650//dicarboxylic acid biosynthetic process;GO:0050789//regulation of biological process;GO:0051188//cofactor biosynthetic process…
gene1096	3.66667	51.6667	0.08	1.12	3.80735	1.19182e-06	2.57777e-05	yes	LOC107817020	PREDICTED: cytochrome P450 704C1-like [Nicotiana tabacum]	-	-	-	-	-	GO:0046906//tetrapyrrole binding;GO:0003824//catalytic activity;GO:0043167//ion binding;GO:0043169//cation binding;GO:1901363//heterocyclic compound binding;GO:0046914//transition metal ion binding;GO:0005488//binding;GO:0046872//metal ion binding;GO:0097159//organic cyclic compound binding;GO:0016491//oxidoreductase activity	GO:0044710//single-organism metabolic process;GO:0008152//metabolic process;GO:0044699//single-organism process
gene10961	99	34.3333	2.91333	1.00667	-1.53308	0.00688515	0.0348129	yes	LOC107817206	PREDICTED: DNA cross-link repair protein SNM1-like, partial [Nicotiana tabacum]	-	-	-	-	-	GO:0003824//catalytic activity	-
gene10963	10.6667	150	0.123333	1.70333	3.78773	5.36168e-10	2.94713e-08	yes	LOC107817207	PREDICTED: Niemann-Pick C1 protein-like [Solanum tuberosum]	-	-	-	-	-	-	-
gene10965	1380	582.667	46.28	20.1367	-1.20056	0.009903	0.0459758	yes	LOC107817209	PREDICTED: mitochondrial outer membrane protein porin 2-like [Nicotiana tabacum]	-	-	-	-	GO:0031090//organelle membrane;GO:0005739//mitochondrion;GO:0031967//organelle envelope;GO:0043229//intracellular organelle;GO:0044444//cytoplasmic part;GO:0005623//cell;GO:0044464//cell part;GO:0044424//intracellular part;GO:0016020//membrane;GO:0031966//mitochondrial membrane;GO:0044429//mitochondrial part;GO:0005737//cytoplasm;GO:0005740//mitochondrial envelope;GO:0043226//organelle;GO:0043231…	GO:0022891//substrate-specific transmembrane transporter activity;GO:0015075//ion transmembrane transporter activity;GO:0022836//gated channel activity;GO:0005215//transporter activity;GO:0005216//ion channel activity;GO:0022838//substrate-specific channel activity;GO:0005244//voltage-gated ion channel activity;GO:0022803//passive transmembrane transporter activity;GO:0022832//voltage-gated chann…	GO:0044763//single-organism cellular process;GO:0044765//single-organism transport;GO:0006820//anion transport;GO:0051179//localization;GO:1902578//single-organism localization;GO:0006810//transport;GO:0006811//ion transport;GO:0009987//cellular process;GO:0044699//single-organism process;GO:0051234//establishment of localization
gene10968	146.327	311.397	3.71333	7.80667	1.07199	0.0108654	0.0493768	yes	LOC107817212	PREDICTED: protein trichome birefringence-like 5 [Nicotiana tomentosiformis]	-	-	-	-	-	-	-
gene10970	141.68	353.06	2.45	6.04333	1.30256	0.00205463	0.0134638	yes	LOC107817215	PREDICTED: 3beta-hydroxysteroid-dehydrogenase/decarboxylase isoform 2 [Nicotiana sylvestris]	Metabolism	Lipid metabolism	ko00100//Steroid biosynthesis	K07748	-	-	-
gene10975	218.333	938	9.56667	41.9533	2.1327	2.08756e-06	4.17108e-05	yes	LOC107817220	PREDICTED: peptidyl-prolyl cis-trans isomerase FKBP16-3, chloroplastic [Nicotiana sylvestris]	-	-	-	-	GO:0009532//plastid stroma;GO:0044464//cell part;GO:0044444//cytoplasmic part;GO:0005623//cell;GO:0044422//organelle part;GO:0043226//organelle;GO:0044435//plastid part;GO:0005737//cytoplasm;GO:0044424//intracellular part;GO:0031976//plastid thylakoid;GO:0009536//plastid;GO:0009579//thylakoid;GO:0043227//membrane-bounded organelle;GO:0044446//intracellular organelle part;GO:0043231//intracellular…	GO:0016853//isomerase activity;GO:0003824//catalytic activity;GO:0016859//cis-trans isomerase activity	GO:0006464//cellular protein modification process;GO:0044260//cellular macromolecule metabolic process;GO:0071704//organic substance metabolic process;GO:0044267//cellular protein metabolic process;GO:0043412//macromolecule modification;GO:0044238//primary metabolic process;GO:0043170//macromolecule metabolic process;GO:0018193//peptidyl-amino acid modification;GO:0019538//protein metabolic proce…
gene10979	0	4.66667	0.001	0.123333	6.94642	0.00322806	0.0192252	yes	LOC107817223	-	-	-	-	-	-	-	-
gene10980	1459.82	605.347	43.6	17.7167	-1.29922	0.00133837	0.00951992	yes	LOC107817225	PREDICTED: cAMP-regulated phosphoprotein 21-like isoform X1 [Nicotiana tomentosiformis]	-	-	-	-	-	GO:0097159//organic cyclic compound binding;GO:0005488//binding	-
gene10982	354.387	1151.61	7.94	25.6933	1.69418	4.46713e-05	0.000575482	yes	LOC107817226	PREDICTED: probable aspartyl aminopeptidase [Nicotiana tabacum]	-	-	-	-	GO:0044422//organelle part;GO:0009532//plastid stroma;GO:0043231//intracellular membrane-bounded organelle;GO:0005622//intracellular;GO:0044424//intracellular part;GO:0005623//cell;GO:0044435//plastid part;GO:0043227//membrane-bounded organelle;GO:0044446//intracellular organelle part;GO:0043229//intracellular organelle;GO:0005737//cytoplasm;GO:0044444//cytoplasmic part;GO:0043226//organelle;GO:0…	GO:0008233//peptidase activity;GO:0046914//transition metal ion binding;GO:0046872//metal ion binding;GO:0043167//ion binding;GO:0003824//catalytic activity;GO:0008238//exopeptidase activity;GO:0005488//binding;GO:0043169//cation binding;GO:0070011//peptidase activity, acting on L-amino acid peptides;GO:0016787//hydrolase activity	GO:0016485//protein processing;GO:0008152//metabolic process;GO:0044238//primary metabolic process;GO:0006508//proteolysis;GO:0010467//gene expression;GO:0019538//protein metabolic process;GO:0071704//organic substance metabolic process;GO:0051604//protein maturation;GO:0043170//macromolecule metabolic process
gene10985	518	225	13.5933	5.70333	-1.25302	0.00605127	0.0313924	yes	LOC107817230	PREDICTED: diphosphomevalonate decarboxylase MVD2-like [Nicotiana tabacum]	Metabolism	Metabolism of terpenoids and polyketides	ko00900//Terpenoid backbone biosynthesis	K01597	GO:0044444//cytoplasmic part;GO:0005622//intracellular;GO:0005737//cytoplasm;GO:0005623//cell;GO:0044464//cell part;GO:0044424//intracellular part	GO:0046983//protein dimerization activity;GO:0016829//lyase activity;GO:0097367//carbohydrate derivative binding;GO:0001883//purine nucleoside binding;GO:0032550//purine ribonucleoside binding;GO:0016831//carboxy-lyase activity;GO:0005488//binding;GO:0032549//ribonucleoside binding;GO:0001882//nucleoside binding;GO:0036094//small molecule binding;GO:0097159//organic cyclic compound binding;GO:190…	GO:0044238//primary metabolic process;GO:0044763//single-organism cellular process;GO:0044237//cellular metabolic process;GO:0044699//single-organism process;GO:0044255//cellular lipid metabolic process;GO:0044710//single-organism metabolic process;GO:0006720//isoprenoid metabolic process;GO:0009987//cellular process;GO:0071704//organic substance metabolic process;GO:0008152//metabolic process;GO…
gene10986	240.943	590.867	3.13333	7.69	1.29529	0.00927407	0.0437543	yes	LOC107817231	PREDICTED: proline-, glutamic acid- and leucine-rich protein 1-like isoform X1 [Nicotiana tabacum]	-	-	-	-	-	-	-
gene10990	43.78	550.68	0.74	9.16333	3.63028	2.12635e-14	3.0924e-12	yes	LOC107817237	PREDICTED: pentatricopeptide repeat-containing protein At3g46790, chloroplastic [Nicotiana sylvestris]	-	-	-	-	-	-	GO:0010467//gene expression;GO:0034641//cellular nitrogen compound metabolic process;GO:0006396//RNA processing;GO:0071704//organic substance metabolic process;GO:0044238//primary metabolic process;GO:0009987//cellular process;GO:0043170//macromolecule metabolic process;GO:0046483//heterocycle metabolic process;GO:0006397//mRNA processing;GO:0090304//nucleic acid metabolic process;GO:0006807//nit…
gene10993	146.04	388.227	4.99667	13.25	1.40695	0.0009147	0.00699184	yes	LOC107817238	PREDICTED: vacuolar protein sorting-associated protein 24 homolog 1-like [Nicotiana tabacum]	Cellular Processes	Transport and catabolism	ko04144//Endocytosis	K12193	-	-	GO:0051179//localization;GO:0033036//macromolecule localization;GO:0051234//establishment of localization;GO:0045184//establishment of protein localization;GO:0008104//protein localization
gene10994	7.34667	2205.74	0.226667	65.4167	8.17294	1.71139e-41	9.55744e-38	yes	LOC107817239	PREDICTED: xyloglucan endotransglucosylase/hydrolase protein 31-like [Nicotiana tabacum]	-	-	-	-	GO:0071944//cell periphery;GO:0044464//cell part;GO:0005623//cell;GO:0005576//extracellular region;GO:0030312//external encapsulating structure	GO:0016757//transferase activity, transferring glycosyl groups;GO:0016787//hydrolase activity;GO:0016758//transferase activity, transferring hexosyl groups;GO:0003824//catalytic activity;GO:0052736//beta-glucanase activity;GO:0004553//hydrolase activity, hydrolyzing O-glycosyl compounds;GO:0016740//transferase activity;GO:0016798//hydrolase activity, acting on glycosyl bonds	GO:0043170//macromolecule metabolic process;GO:0044237//cellular metabolic process;GO:0071554//cell wall organization or biogenesis;GO:0071704//organic substance metabolic process;GO:0044036//cell wall macromolecule metabolic process;GO:0005976//polysaccharide metabolic process;GO:0044042//glucan metabolic process;GO:0044260//cellular macromolecule metabolic process;GO:0008152//metabolic process;…
gene10995	386	1124	10.48	30.5367	1.5429	0.000266516	0.00254599	yes	LOC107817240	PREDICTED: ribosome production factor 1 [Nicotiana tomentosiformis]	-	-	-	-	GO:0005623//cell;GO:0044444//cytoplasmic part;GO:0044464//cell part;GO:0005737//cytoplasm;GO:0044424//intracellular part;GO:0005622//intracellular	-	GO:0000003//reproduction;GO:0003006//developmental process involved in reproduction;GO:0032502//developmental process;GO:0022414//reproductive process
gene10998	163.023	361.877	1.92	4.20667	1.13157	0.00780438	0.0382957	yes	LOC107817245	PREDICTED: bifunctional fucokinase/fucose pyrophosphorylase isoform X2 [Nicotiana tabacum]	Metabolism	Carbohydrate metabolism	ko00520//Amino sugar and nucleotide sugar metabolism;ko00051//Fructose and mannose metabolism	K05305	GO:0005623//cell;GO:0005622//intracellular;GO:0044464//cell part;GO:0044424//intracellular part	GO:0016740//transferase activity;GO:0097159//organic cyclic compound binding;GO:0032550//purine ribonucleoside binding;GO:0016772//transferase activity, transferring phosphorus-containing groups;GO:0005488//binding;GO:0097367//carbohydrate derivative binding;GO:0032549//ribonucleoside binding;GO:1901363//heterocyclic compound binding;GO:0036094//small molecule binding;GO:0001883//purine nucleosid…	GO:0018130//heterocycle biosynthetic process;GO:0044238//primary metabolic process;GO:0009058//biosynthetic process;GO:0008152//metabolic process;GO:0006725//cellular aromatic compound metabolic process;GO:0044237//cellular metabolic process;GO:0019438//aromatic compound biosynthetic process;GO:0009987//cellular process;GO:0009226//nucleotide-sugar biosynthetic process;GO:1901135//carbohydrate de…
gene11010	181.133	535.483	2.28	6.68667	1.55225	0.000161583	0.00167821	yes	LOC107817260	PREDICTED: ER membrane protein complex subunit 1-like [Nicotiana tabacum]	-	-	-	-	GO:0005737//cytoplasm;GO:0043231//intracellular membrane-bounded organelle;GO:0043234//protein complex;GO:0005622//intracellular;GO:0044446//intracellular organelle part;GO:0044424//intracellular part;GO:0044444//cytoplasmic part;GO:0043229//intracellular organelle;GO:0005623//cell;GO:0043227//membrane-bounded organelle;GO:0043226//organelle;GO:0005773//vacuole;GO:0016020//membrane;GO:0044422//or…	-	-
gene11019	34.6667	113	1.60333	5.12667	1.67695	0.00118214	0.00860729	yes	LOC107817269	PREDICTED: uncharacterized protein LOC107817269 [Nicotiana tabacum]	-	-	-	-	-	-	-
gene1102	31	250	0.45	3.44	2.93441	4.25418e-06	7.66384e-05	yes	LOC107817073	dentin sialophosphoprotein-like [Dorcoceras hygrometricum]	-	-	-	-	-	GO:0005488//binding;GO:0097159//organic cyclic compound binding	-
gene11035	256.333	92.6667	9.06	3.20333	-1.49994	0.00105141	0.00782995	yes	LOC107817286	PREDICTED: probable WRKY transcription factor 7 [Nicotiana tomentosiformis]	-	-	-	-	-	GO:0003677//DNA binding;GO:1901363//heterocyclic compound binding;GO:0005515//protein binding;GO:0097159//organic cyclic compound binding;GO:0001071//nucleic acid binding transcription factor activity;GO:0003676//nucleic acid binding;GO:0005488//binding	GO:1901576//organic substance biosynthetic process;GO:0044249//cellular biosynthetic process;GO:0016070//RNA metabolic process;GO:0044260//cellular macromolecule metabolic process;GO:0006351//transcription, DNA-templated;GO:0044238//primary metabolic process;GO:0034641//cellular nitrogen compound metabolic process;GO:0009058//biosynthetic process;GO:0018130//heterocycle biosynthetic process;GO:00…
gene11039	1077.4	2717	48.6267	123.347	1.3429	0.00130706	0.00933811	yes	LOC107817294	PREDICTED: 50S ribosomal protein L9, chloroplastic [Nicotiana tomentosiformis]	Genetic Information Processing	Translation	ko03010//Ribosome	K02939	GO:0044444//cytoplasmic part;GO:0005623//cell;GO:0044435//plastid part;GO:0043229//intracellular organelle;GO:0009536//plastid;GO:0031975//envelope;GO:0032991//macromolecular complex;GO:0005622//intracellular;GO:0044446//intracellular organelle part;GO:0009526//plastid envelope;GO:0044464//cell part;GO:0044424//intracellular part;GO:1990904//ribonucleoprotein complex;GO:0043226//organelle;GO:0009…	GO:0005198//structural molecule activity	GO:0008152//metabolic process;GO:0043170//macromolecule metabolic process;GO:0071704//organic substance metabolic process;GO:0010467//gene expression
gene11043	984.17	2681.92	22.1733	59.4667	1.42326	0.000947719	0.00719597	yes	LOC107817296	PREDICTED: pheophorbide a oxygenase, chloroplastic [Nicotiana tomentosiformis]	Metabolism	Metabolism of cofactors and vitamins	ko00860//Porphyrin and chlorophyll metabolism	K13071	GO:0044446//intracellular organelle part;GO:0009526//plastid envelope;GO:0043231//intracellular membrane-bounded organelle;GO:0044435//plastid part;GO:0009536//plastid;GO:0043226//organelle;GO:0044422//organelle part;GO:0005737//cytoplasm;GO:0044444//cytoplasmic part;GO:0044424//intracellular part;GO:0043229//intracellular organelle;GO:0043227//membrane-bounded organelle;GO:0005622//intracellular…	GO:0004497//monooxygenase activity;GO:0051540//metal cluster binding;GO:0043167//ion binding;GO:0016491//oxidoreductase activity;GO:0003824//catalytic activity;GO:0051536//iron-sulfur cluster binding;GO:0016730//oxidoreductase activity, acting on iron-sulfur proteins as donors;GO:0043169//cation binding;GO:0016703//oxidoreductase activity, acting on single donors with incorporation of molecular o…	GO:0032501//multicellular organismal process;GO:0090567//reproductive shoot system development;GO:0032502//developmental process;GO:0048731//system development;GO:0051707//response to other organism;GO:0044702//single organism reproductive process;GO:0051704//multi-organism process;GO:0044710//single-organism metabolic process;GO:0016265//death;GO:0000003//reproduction;GO:0008152//metabolic proce…
gene11046	29	117.833	1.45333	5.85667	2.01071	5.97234e-05	0.000735136	yes	LOC107817299	PREDICTED: DNA-directed RNA polymerase III subunit RPC9 [Vitis vinifera]	-	-	-	-	-	GO:0003824//catalytic activity	GO:0008152//metabolic process
gene11047	49.3333	318.317	0.73	4.64667	2.67023	4.35257e-06	7.80083e-05	yes	LOC107817298	PREDICTED: ribonucleases P/MRP protein subunit POP1-like [Nicotiana tabacum]	Genetic Information Processing	Translation	ko03013//RNA transport;ko03008//Ribosome biogenesis in eukaryotes	K01164	-	GO:0004518//nuclease activity;GO:0016787//hydrolase activity;GO:0016788//hydrolase activity, acting on ester bonds;GO:0004540//ribonuclease activity;GO:0003824//catalytic activity;GO:0004549//tRNA-specific ribonuclease activity	GO:0022613//ribonucleoprotein complex biogenesis;GO:0044085//cellular component biogenesis;GO:0009987//cellular process;GO:0006396//RNA processing;GO:0008152//metabolic process;GO:0044237//cellular metabolic process;GO:1901360//organic cyclic compound metabolic process;GO:0034470//ncRNA processing;GO:0010467//gene expression;GO:0090501//RNA phosphodiester bond hydrolysis;GO:0046483//heterocycle m…
gene11048	1025.04	2672.83	38.7667	100.637	1.37627	0.000765076	0.00605276	yes	LOC107817300	chlorophyllase-2, chloroplastic-like [Nicotiana tabacum]	Metabolism	Metabolism of cofactors and vitamins	ko00860//Porphyrin and chlorophyll metabolism	K08099	-	GO:0003824//catalytic activity;GO:0052689//carboxylic ester hydrolase activity;GO:0016787//hydrolase activity;GO:0016788//hydrolase activity, acting on ester bonds	GO:0051187//cofactor catabolic process;GO:0033013//tetrapyrrole metabolic process;GO:0009987//cellular process;GO:0006778//porphyrin-containing compound metabolic process;GO:0033015//tetrapyrrole catabolic process;GO:0044248//cellular catabolic process;GO:0071704//organic substance metabolic process;GO:0046700//heterocycle catabolic process;GO:0019439//aromatic compound catabolic process;GO:00464…
gene11050	48	260.667	1.35	6.38	2.2406	2.18363e-06	4.32744e-05	yes	LOC107817303	PREDICTED: uncharacterized protein LOC107817303 isoform X2 [Nicotiana tabacum]	-	-	-	-	-	-	-
gene11057	22.5867	86.05	0.52	2	1.94342	0.000218122	0.00215412	yes	LOC107817310	PREDICTED: pachytene checkpoint protein 2 homolog [Nicotiana sylvestris]	-	-	-	-	-	GO:0042623//ATPase activity, coupled;GO:0005488//binding;GO:0001883//purine nucleoside binding;GO:1901363//heterocyclic compound binding;GO:0036094//small molecule binding;GO:0097159//organic cyclic compound binding;GO:0003824//catalytic activity;GO:0016887//ATPase activity;GO:0032549//ribonucleoside binding;GO:0017111//nucleoside-triphosphatase activity;GO:0016817//hydrolase activity, acting on …	GO:0055086//nucleobase-containing small molecule metabolic process;GO:0009261//ribonucleotide catabolic process;GO:1901292//nucleoside phosphate catabolic process;GO:0006796//phosphate-containing compound metabolic process;GO:1901361//organic cyclic compound catabolic process;GO:0046700//heterocycle catabolic process;GO:1901360//organic cyclic compound metabolic process;GO:0009259//ribonucleotide…
gene11062	126.333	321.667	8.68	22.0933	1.34784	0.00200279	0.0131927	yes	LOC107817315	-	-	-	-	-	-	-	-
gene11065	152	347.667	4.09333	9.35667	1.19272	0.00498903	0.0269822	yes	LOC107817318	PREDICTED: ketohexokinase-like [Nicotiana sylvestris]	-	-	-	-	-	GO:0016740//transferase activity;GO:0016772//transferase activity, transferring phosphorus-containing groups;GO:0016773//phosphotransferase activity, alcohol group as acceptor;GO:0003824//catalytic activity	GO:0019321//pentose metabolic process;GO:0044237//cellular metabolic process;GO:0008152//metabolic process;GO:0044710//single-organism metabolic process;GO:0044238//primary metabolic process;GO:0044281//small molecule metabolic process;GO:0006793//phosphorus metabolic process;GO:0016310//phosphorylation;GO:0005996//monosaccharide metabolic process;GO:0044699//single-organism process;GO:0009987//c…
gene11067	66.6667	269	3.98667	15.7867	1.98545	1.97451e-05	0.000286858	yes	LOC107817319	PREDICTED: arginase 1, mitochondrial-like [Nicotiana tabacum]	Metabolism	Amino acid metabolism;Global and Overview	ko01230//Biosynthesis of amino acids;ko00330//Arginine and proline metabolism;ko00220//Arginine biosynthesis	K01476	GO:0044444//cytoplasmic part;GO:0043227//membrane-bounded organelle;GO:0005623//cell;GO:0005622//intracellular;GO:0043231//intracellular membrane-bounded organelle;GO:0005737//cytoplasm;GO:0043226//organelle;GO:0044424//intracellular part;GO:0009536//plastid;GO:0043229//intracellular organelle;GO:0044464//cell part	GO:0046914//transition metal ion binding;GO:0016813//hydrolase activity, acting on carbon-nitrogen (but not peptide) bonds, in linear amidines;GO:0043167//ion binding;GO:0005488//binding;GO:0016787//hydrolase activity;GO:0003824//catalytic activity;GO:0046872//metal ion binding;GO:0043169//cation binding;GO:0016810//hydrolase activity, acting on carbon-nitrogen (but not peptide) bonds	GO:1901605//alpha-amino acid metabolic process;GO:0043436//oxoacid metabolic process;GO:0071704//organic substance metabolic process;GO:0006595//polyamine metabolic process;GO:0006807//nitrogen compound metabolic process;GO:0009987//cellular process;GO:0034641//cellular nitrogen compound metabolic process;GO:0051707//response to other organism;GO:0009064//glutamine family amino acid metabolic pro…
gene11069	7587.93	1471.99	324.337	64.7233	-2.32513	0.000331036	0.00303713	yes	LOC107817323	PREDICTED: chlorophyll a-b binding protein 8, chloroplastic [Nicotiana tomentosiformis]	Metabolism	Energy metabolism	ko00196//Photosynthesis - antenna proteins	K08909	GO:0009579//thylakoid;GO:0043231//intracellular membrane-bounded organelle;GO:0031984//organelle subcompartment;GO:0034357//photosynthetic membrane;GO:0044444//cytoplasmic part;GO:0032991//macromolecular complex;GO:0044424//intracellular part;GO:0044436//thylakoid part;GO:0043227//membrane-bounded organelle;GO:0009507//chloroplast;GO:0009536//plastid;GO:0044435//plastid part;GO:0031224//intrinsic…	GO:0046906//tetrapyrrole binding;GO:0005488//binding;GO:1901363//heterocyclic compound binding;GO:0043169//cation binding;GO:0043167//ion binding;GO:0097159//organic cyclic compound binding	GO:0044237//cellular metabolic process;GO:0071704//organic substance metabolic process;GO:0006464//cellular protein modification process;GO:0009987//cellular process;GO:0019538//protein metabolic process;GO:0043412//macromolecule modification;GO:0044260//cellular macromolecule metabolic process;GO:0043170//macromolecule metabolic process;GO:0008152//metabolic process;GO:0044238//primary metabolic…
gene11070	246.053	543.463	7.59333	16.5467	1.12374	0.00632398	0.0325059	yes	LOC107817322	PREDICTED: elongation factor Ts, mitochondrial-like [Nicotiana tabacum]	-	-	-	-	GO:0005623//cell;GO:0044464//cell part;GO:0043229//intracellular organelle;GO:0044424//intracellular part;GO:0005622//intracellular;GO:0043231//intracellular membrane-bounded organelle;GO:0043226//organelle;GO:0043227//membrane-bounded organelle	GO:0003723//RNA binding;GO:0097159//organic cyclic compound binding;GO:0008135//translation factor activity, RNA binding;GO:0005488//binding;GO:1901363//heterocyclic compound binding;GO:0003676//nucleic acid binding	GO:0043170//macromolecule metabolic process;GO:0034641//cellular nitrogen compound metabolic process;GO:0008152//metabolic process;GO:0019538//protein metabolic process;GO:0044238//primary metabolic process;GO:0006518//peptide metabolic process;GO:1901566//organonitrogen compound biosynthetic process;GO:0009059//macromolecule biosynthetic process;GO:0034645//cellular macromolecule biosynthetic pr…
gene11073	372.667	2.33333	18.7467	0.12	-7.28746	5.00956e-18	1.34502e-15	yes	LOC107817327	PREDICTED: uncharacterized protein LOC104224803 [Nicotiana sylvestris]	-	-	-	-	-	-	-
gene11079	25	83.6667	0.396667	1.27667	1.68638	0.00312639	0.0187275	yes	LOC107817333	PREDICTED: pentatricopeptide repeat-containing protein At1g63130, mitochondrial-like [Capsicum annuum]	-	-	-	-	-	-	-
gene11088	23	82.6667	1.45333	5.37667	1.88735	0.00531288	0.0283384	yes	LOC107817345	PREDICTED: mitochondrial import inner membrane translocase subunit TIM50-like, partial [Nicotiana tabacum]	-	-	-	-	GO:0005739//mitochondrion;GO:0031090//organelle membrane;GO:0044424//intracellular part;GO:0005740//mitochondrial envelope;GO:0005743//mitochondrial inner membrane;GO:0043227//membrane-bounded organelle;GO:0031975//envelope;GO:0044422//organelle part;GO:0044446//intracellular organelle part;GO:0005622//intracellular;GO:0043226//organelle;GO:0031967//organelle envelope;GO:0044464//cell part;GO:001…	-	GO:0045184//establishment of protein localization;GO:0008104//protein localization;GO:0051179//localization;GO:0033036//macromolecule localization;GO:0051234//establishment of localization
gene11096	49.3333	199.667	0.786667	3.14	1.99694	3.2558e-05	0.000439506	yes	LOC107817355	PREDICTED: uncharacterized protein At1g04910-like [Nicotiana sylvestris]	-	-	-	-	GO:0043229//intracellular organelle;GO:0043227//membrane-bounded organelle;GO:0005622//intracellular;GO:0044464//cell part;GO:0043226//organelle;GO:0005623//cell;GO:0043231//intracellular membrane-bounded organelle;GO:0044424//intracellular part	-	-
gene11099	221.667	53	9.38667	2.25333	-2.05855	0.000483419	0.00416942	yes	LOC107817356	PREDICTED: probable calcium-binding protein CML44 [Nicotiana tomentosiformis]	Organismal Systems	Environmental adaptation	ko04626//Plant-pathogen interaction	K13448	-	GO:0005488//binding;GO:0043169//cation binding;GO:0043167//ion binding;GO:0046872//metal ion binding	-
gene11100	152.337	422.62	2.60333	7.00333	1.42768	0.00110159	0.00813533	yes	LOC107817358	PREDICTED: probable methyltransferase PMT10 isoform X2 [Nicotiana tabacum]	-	-	-	-	-	GO:0003824//catalytic activity;GO:0016740//transferase activity;GO:0016741//transferase activity, transferring one-carbon groups	GO:0008152//metabolic process
gene11101	369.733	20	12.5333	0.67	-4.22547	3.68749e-08	1.26571e-06	yes	LOC107817359	Leucine-rich repeat structural protein ORF147 isoform 1 [Theobroma cacao]	-	-	-	-	-	-	-
gene11107	31.6667	144.333	0.993333	4.57	2.20184	6.96123e-06	0.000116674	yes	LOC107817366	PREDICTED: 2-hydroxy-6-oxononadienedioate/2-hydroxy-6-oxononatrienedioate hydrolase-like [Nicotiana tabacum]	-	-	-	-	-	GO:0003824//catalytic activity	-
gene1112	382	1004.4	14.78	38.56	1.38346	0.00110585	0.00815882	yes	LOC107817175	prohibitin-3, mitochondrial-like [Nicotiana tabacum]	-	-	-	-	GO:0009536//plastid;GO:0044455//mitochondrial membrane part;GO:0044422//organelle part;GO:0070013//intracellular organelle lumen;GO:0005737//cytoplasm;GO:0030312//external encapsulating structure;GO:0043229//intracellular organelle;GO:0031966//mitochondrial membrane;GO:0019866//organelle inner membrane;GO:0043227//membrane-bounded organelle;GO:0005622//intracellular;GO:0044424//intracellular part…	-	GO:0040007//growth;GO:0044767//single-organism developmental process;GO:0032501//multicellular organismal process;GO:0016043//cellular component organization;GO:0009791//post-embryonic development;GO:0099402//plant organ development;GO:0048569//post-embryonic organ development;GO:0006970//response to osmotic stress;GO:0071840//cellular component organization or biogenesis;GO:0048731//system devel…
gene11123	380	956.333	8.45667	21.71	1.3602	0.0016492	0.0112869	yes	LOC107817385	PREDICTED: dihydrolipoyllysine-residue acetyltransferase component 5 of pyruvate dehydrogenase complex, chloroplastic-like [Nicotiana tabacum]	Metabolism	Global and Overview;Carbohydrate metabolism	ko01200//Carbon metabolism;ko00010//Glycolysis / Gluconeogenesis;ko00620//Pyruvate metabolism;ko00020//Citrate cycle (TCA cycle)	K00627	GO:0030529//intracellular ribonucleoprotein complex;GO:0043227//membrane-bounded organelle;GO:0016020//membrane;GO:0044435//plastid part;GO:0043232//intracellular non-membrane-bounded organelle;GO:0043228//non-membrane-bounded organelle;GO:0043229//intracellular organelle;GO:0044424//intracellular part;GO:0031975//envelope;GO:0009526//plastid envelope;GO:0043226//organelle;GO:0005622//intracellul…	GO:0003824//catalytic activity;GO:0016740//transferase activity	-
gene11130	160.667	473.333	1.88667	5.42	1.52245	0.00197539	0.0130584	yes	LOC107817392	PREDICTED: leucine-rich repeat receptor-like serine/threonine-protein kinase BAM3 [Nicotiana tomentosiformis]	-	-	-	-	GO:0044425//membrane part;GO:0031224//intrinsic component of membrane;GO:0016020//membrane	GO:0016773//phosphotransferase activity, alcohol group as acceptor;GO:0016301//kinase activity;GO:1901363//heterocyclic compound binding;GO:0003824//catalytic activity;GO:0016772//transferase activity, transferring phosphorus-containing groups;GO:0001883//purine nucleoside binding;GO:0032549//ribonucleoside binding;GO:0005488//binding;GO:0016740//transferase activity;GO:0097159//organic cyclic co…	GO:0043412//macromolecule modification;GO:0044260//cellular macromolecule metabolic process;GO:0009987//cellular process;GO:0044237//cellular metabolic process;GO:0019538//protein metabolic process;GO:0006464//cellular protein modification process;GO:0043170//macromolecule metabolic process;GO:0036211//protein modification process;GO:0008152//metabolic process;GO:0044238//primary metabolic proces…
gene11136	557.667	195.333	14.3633	4.90333	-1.55056	0.000565763	0.00472918	yes	LOC107817399	PREDICTED: F-box/LRR-repeat protein 4 [Nicotiana sylvestris]	-	-	-	-	-	-	-
gene11138	209.467	803.59	4.85667	18.8167	1.95397	4.69791e-06	8.30252e-05	yes	LOC107817401	-	-	-	-	-	-	-	-
gene11139	0.333333	51.6667	0.01	1.53667	7.26366	2.1209e-06	4.22411e-05	yes	LOC107817403	PREDICTED: ubiquinol oxidase 2, mitochondrial-like [Nicotiana tabacum]	-	-	-	-	GO:0005622//intracellular;GO:0043231//intracellular membrane-bounded organelle;GO:0016020//membrane;GO:0031224//intrinsic component of membrane;GO:0031090//organelle membrane;GO:0043229//intracellular organelle;GO:0044424//intracellular part;GO:0031967//organelle envelope;GO:0019866//organelle inner membrane;GO:0043227//membrane-bounded organelle;GO:0044425//membrane part;GO:0005623//cell;GO:0044…	GO:0016682//oxidoreductase activity, acting on diphenols and related substances as donors, oxygen as acceptor;GO:0016491//oxidoreductase activity;GO:0043167//ion binding;GO:0016679//oxidoreductase activity, acting on diphenols and related substances as donors;GO:0043169//cation binding;GO:0003824//catalytic activity;GO:0005488//binding	GO:0044237//cellular metabolic process;GO:0009987//cellular process;GO:0050896//response to stimulus;GO:0044710//single-organism metabolic process;GO:0051716//cellular response to stimulus;GO:0044699//single-organism process;GO:0050794//regulation of cellular process;GO:0065007//biological regulation;GO:0006091//generation of precursor metabolites and energy;GO:0055114//oxidation-reduction proces…
gene1114	3876.82	1545.9	111.713	45.22	-1.30477	0.0019314	0.0128138	yes	LOC107817203	PREDICTED: phospho-2-dehydro-3-deoxyheptonate aldolase 2, chloroplastic-like [Nicotiana tabacum]	Metabolism	Amino acid metabolism;Global and Overview	ko01230//Biosynthesis of amino acids;ko00400//Phenylalanine, tyrosine and tryptophan biosynthesis	K01626	GO:0043227//membrane-bounded organelle;GO:0043229//intracellular organelle;GO:0044444//cytoplasmic part;GO:0043226//organelle;GO:0005737//cytoplasm;GO:0005622//intracellular;GO:0009536//plastid;GO:0005623//cell;GO:0044424//intracellular part;GO:0044464//cell part;GO:0043231//intracellular membrane-bounded organelle	GO:0016740//transferase activity;GO:0016765//transferase activity, transferring alkyl or aryl (other than methyl) groups;GO:0003824//catalytic activity	GO:0006082//organic acid metabolic process;GO:1901564//organonitrogen compound metabolic process;GO:0044237//cellular metabolic process;GO:0006950//response to stress;GO:0044763//single-organism cellular process;GO:0009058//biosynthetic process;GO:0008652//cellular amino acid biosynthetic process;GO:0008152//metabolic process;GO:0044710//single-organism metabolic process;GO:0019752//carboxylic ac…
gene11141	174.413	514	6.41667	19.1467	1.5772	0.00150483	0.0104747	yes	LOC107817405	PREDICTED: probable plastid-lipid-associated protein 4, chloroplastic [Nicotiana sylvestris]	-	-	-	-	GO:0043231//intracellular membrane-bounded organelle;GO:0005737//cytoplasm;GO:0043229//intracellular organelle;GO:0044464//cell part;GO:0005623//cell;GO:0043226//organelle;GO:0005622//intracellular;GO:0044444//cytoplasmic part;GO:0043227//membrane-bounded organelle;GO:0044424//intracellular part;GO:0009536//plastid	-	-
gene1115	56.4633	183	1.34333	4.47	1.73446	0.00124501	0.00900018	yes	LOC107817222	PREDICTED: uncharacterized transporter YBR287W-like isoform X1 [Nicotiana tabacum]	-	-	-	-	GO:0016020//membrane;GO:0044425//membrane part;GO:0031224//intrinsic component of membrane	-	GO:0044699//single-organism process;GO:0009987//cellular process;GO:0044763//single-organism cellular process
gene11153	5517.67	1110.87	193.38	37.7833	-2.35562	5.33657e-07	1.29632e-05	yes	LOC107817419	B-box zinc finger protein 24-like [Nicotiana tabacum]	-	-	-	-	GO:0005623//cell;GO:0044464//cell part	GO:0046872//metal ion binding;GO:0005488//binding;GO:0016740//transferase activity;GO:0016772//transferase activity, transferring phosphorus-containing groups;GO:0043167//ion binding;GO:0003824//catalytic activity;GO:0046914//transition metal ion binding;GO:0043169//cation binding	GO:0006796//phosphate-containing compound metabolic process;GO:0006793//phosphorus metabolic process;GO:0009639//response to red or far red light;GO:0009628//response to abiotic stimulus;GO:0009416//response to light stimulus;GO:0050896//response to stimulus;GO:0008152//metabolic process;GO:0044237//cellular metabolic process;GO:0009314//response to radiation;GO:0009987//cellular process
gene11154	267.667	2147.97	9.07333	70.74	2.96282	6.60997e-10	3.54262e-08	yes	LOC107817420	PREDICTED: fructokinase-2 [Nicotiana tomentosiformis]	Metabolism	Carbohydrate metabolism	ko00500//Starch and sucrose metabolism;ko00520//Amino sugar and nucleotide sugar metabolism;ko00051//Fructose and mannose metabolism	K00847	-	GO:0016772//transferase activity, transferring phosphorus-containing groups;GO:0016773//phosphotransferase activity, alcohol group as acceptor;GO:0004396//hexokinase activity;GO:0001883//purine nucleoside binding;GO:0003824//catalytic activity;GO:0005488//binding;GO:0032549//ribonucleoside binding;GO:0036094//small molecule binding;GO:0016740//transferase activity;GO:1901363//heterocyclic compoun…	GO:0044262//cellular carbohydrate metabolic process;GO:0006073//cellular glucan metabolic process;GO:0043170//macromolecule metabolic process;GO:0008152//metabolic process;GO:0044723//single-organism carbohydrate metabolic process;GO:0005982//starch metabolic process;GO:0005976//polysaccharide metabolic process;GO:0044264//cellular polysaccharide metabolic process;GO:0006793//phosphorus metabolic…
gene11157	1376.95	415	21.3233	6.34333	-1.74912	2.78536e-05	0.000385505	yes	LOC107817424	PREDICTED: serine/threonine-protein phosphatase 6 regulatory ankyrin repeat subunit B [Nicotiana tomentosiformis]	-	-	-	-	-	-	-
gene112	0.333333	84	0.00666667	1.89	8.1472	9.2877e-12	7.96745e-10	yes	LOC107817343	PREDICTED: heat stress transcription factor A-6b-like [Nicotiana tabacum]	-	-	-	-	-	GO:0005488//binding;GO:0097159//organic cyclic compound binding;GO:0003676//nucleic acid binding;GO:1901363//heterocyclic compound binding;GO:0003677//DNA binding	-
gene11200	7757.5	572.517	167.583	12.5233	-3.74219	2.42255e-17	6.01288e-15	yes	LOC107817468	PREDICTED: carotenoid 9,10(9',10')-cleavage dioxygenase 1-like isoform X1 [Nicotiana tabacum]	-	-	-	-	GO:0044444//cytoplasmic part;GO:0043229//intracellular organelle;GO:0030054//cell junction;GO:0044424//intracellular part;GO:0044464//cell part;GO:0005622//intracellular;GO:0005911//cell-cell junction;GO:0005737//cytoplasm;GO:0016020//membrane;GO:0044437//vacuolar part;GO:0043227//membrane-bounded organelle;GO:0044446//intracellular organelle part;GO:0043231//intracellular membrane-bounded organe…	GO:0016702//oxidoreductase activity, acting on single donors with incorporation of molecular oxygen, incorporation of two atoms of oxygen;GO:0010436//carotenoid dioxygenase activity;GO:0003824//catalytic activity;GO:0016701//oxidoreductase activity, acting on single donors with incorporation of molecular oxygen;GO:0051213//dioxygenase activity;GO:0016491//oxidoreductase activity	GO:0044248//cellular catabolic process;GO:0008300//isoprenoid catabolic process;GO:0044699//single-organism process;GO:0071704//organic substance metabolic process;GO:0016115//terpenoid catabolic process;GO:0009987//cellular process;GO:0008152//metabolic process;GO:0006720//isoprenoid metabolic process;GO:0044712//single-organism catabolic process;GO:0016118//carotenoid catabolic process;GO:00161…
gene11202	162.667	457.687	3.29667	9.29667	1.49571	0.000381702	0.00342489	yes	LOC107817471	PREDICTED: transmembrane protein 87B-like [Nicotiana sylvestris]	-	-	-	-	GO:0044425//membrane part;GO:0016020//membrane;GO:0031224//intrinsic component of membrane	-	-
gene11212	4	113	0.0733333	2.06667	4.81669	4.60938e-07	1.14103e-05	yes	LOC107817481	-	-	-	-	-	-	-	-
gene11215	116.833	1011.67	5.84667	51.1033	3.12773	1.42598e-10	9.21222e-09	yes	LOC107817484	PREDICTED: uncharacterized protein LOC104236561 [Nicotiana sylvestris]	-	-	-	-	GO:0009295//nucleoid	-	GO:0050896//response to stimulus;GO:0009628//response to abiotic stimulus;GO:0009314//response to radiation;GO:0043170//macromolecule metabolic process;GO:0010467//gene expression;GO:0008152//metabolic process;GO:0071704//organic substance metabolic process;GO:0009416//response to light stimulus
gene11216	17	54.6667	0.646667	2.04667	1.66218	0.00254083	0.0159325	yes	LOC107817485	PREDICTED: DCC family protein At1g52590, chloroplastic [Solanum lycopersicum]	-	-	-	-	-	-	-
gene1122	59.6667	306.667	1.78333	8.84667	2.31056	4.48331e-05	0.0005773	yes	LOC107817292	PREDICTED: malate dehydrogenase, cytoplasmic-like isoform X1 [Nicotiana sylvestris]	Metabolism	Amino acid metabolism;Global and Overview;Energy metabolism;Carbohydrate metabolism	ko01200//Carbon metabolism;ko01200//Carbon metabolism;ko00270//Cysteine and methionine metabolism;ko00270//Cysteine and methionine metabolism;ko00620//Pyruvate metabolism;ko00620//Pyruvate metabolism;ko00630//Glyoxylate and dicarboxylate metabolism;ko00630//Glyoxylate and dicarboxylate metabolism;ko00710//Carbon fixation in photosynthetic organisms;ko00710//Carbon fixation in photosynthetic organ…	K00025	-	GO:0016615//malate dehydrogenase activity;GO:0016614//oxidoreductase activity, acting on CH-OH group of donors;GO:0003824//catalytic activity;GO:0016491//oxidoreductase activity	GO:0006091//generation of precursor metabolites and energy;GO:0044699//single-organism process;GO:0043436//oxoacid metabolic process;GO:0019752//carboxylic acid metabolic process;GO:0045333//cellular respiration;GO:0006082//organic acid metabolic process;GO:0008152//metabolic process;GO:0044281//small molecule metabolic process;GO:0044763//single-organism cellular process;GO:0009987//cellular pro…
gene11229	517.363	1403.57	6.25667	16.92	1.43526	0.00401934	0.0228207	yes	LOC107817499	PREDICTED: probable inactive ATP-dependent zinc metalloprotease FTSHI 1, chloroplastic [Nicotiana tabacum]	-	-	-	-	GO:0043226//organelle;GO:0044424//intracellular part;GO:0031967//organelle envelope;GO:0044422//organelle part;GO:0044446//intracellular organelle part;GO:0009536//plastid;GO:0044444//cytoplasmic part;GO:0005623//cell;GO:0031975//envelope;GO:0009526//plastid envelope;GO:0043229//intracellular organelle;GO:0005737//cytoplasm;GO:0044435//plastid part;GO:0043231//intracellular membrane-bounded organ…	GO:0008233//peptidase activity;GO:0036094//small molecule binding;GO:0003824//catalytic activity;GO:0016818//hydrolase activity, acting on acid anhydrides, in phosphorus-containing anhydrides;GO:0016787//hydrolase activity;GO:0001882//nucleoside binding;GO:0016817//hydrolase activity, acting on acid anhydrides;GO:0004175//endopeptidase activity;GO:0032549//ribonucleoside binding;GO:0032550//purin…	GO:0006996//organelle organization;GO:0008152//metabolic process;GO:0016485//protein processing;GO:0016043//cellular component organization;GO:0009987//cellular process;GO:0043170//macromolecule metabolic process;GO:0010467//gene expression;GO:0009657//plastid organization;GO:0009658//chloroplast organization;GO:0044238//primary metabolic process;GO:0051604//protein maturation;GO:0006508//proteol…
gene11235	21.3333	141.333	0.313333	2.08333	2.73312	4.35857e-07	1.09054e-05	yes	LOC107817506	PREDICTED: pentatricopeptide repeat-containing protein At5g08510-like [Nicotiana tabacum]	-	-	-	-	-	-	-
gene11236	168.35	421.397	1.93	4.8	1.31443	0.0021027	0.0137134	yes	LOC107817505	PREDICTED: calcium-transporting ATPase, endoplasmic reticulum-type-like [Nicotiana tabacum]	-	-	-	-	GO:0031300//intrinsic component of organelle membrane;GO:0044432//endoplasmic reticulum part;GO:0005737//cytoplasm;GO:0044424//intracellular part;GO:0005789//endoplasmic reticulum membrane;GO:0016020//membrane;GO:0042175//nuclear outer membrane-endoplasmic reticulum membrane network;GO:0043229//intracellular organelle;GO:0005783//endoplasmic reticulum;GO:0044422//organelle part;GO:0012505//endome…	GO:0097159//organic cyclic compound binding;GO:0032550//purine ribonucleoside binding;GO:0005215//transporter activity;GO:0016817//hydrolase activity, acting on acid anhydrides;GO:0016820//hydrolase activity, acting on acid anhydrides, catalyzing transmembrane movement of substances;GO:0022857//transmembrane transporter activity;GO:0043492//ATPase activity, coupled to movement of substances;GO:00…	GO:0006810//transport;GO:0051234//establishment of localization;GO:0006811//ion transport;GO:0030001//metal ion transport;GO:0006812//cation transport;GO:0044765//single-organism transport;GO:0044699//single-organism process;GO:0072511//divalent inorganic cation transport;GO:0070838//divalent metal ion transport;GO:1902578//single-organism localization;GO:0051179//localization;GO:0006816//calcium…
gene11239	138.667	303	8.47333	18.59	1.13353	0.00757064	0.0374018	yes	LOC107817509	-	-	-	-	-	-	-	-
gene11240	136.127	22	3.42	0.566667	-2.59342	0.00607403	0.0314871	yes	LOC107817510	PREDICTED: uncharacterized protein LOC107817510 [Nicotiana tabacum]	-	-	-	-	-	-	-
gene11246	2314.36	6001.99	78.8067	205.07	1.37973	0.000589022	0.0048892	yes	LOC107817517	PREDICTED: cysteine synthase, chloroplastic/chromoplastic [Nicotiana sylvestris]	Metabolism	Amino acid metabolism;Global and Overview;Energy metabolism	ko01200//Carbon metabolism;ko01230//Biosynthesis of amino acids;ko00270//Cysteine and methionine metabolism;ko00920//Sulfur metabolism	K01738	GO:0009536//plastid;GO:0044424//intracellular part;GO:0043227//membrane-bounded organelle;GO:0009526//plastid envelope;GO:0044464//cell part;GO:0043229//intracellular organelle;GO:0005576//extracellular region;GO:0043226//organelle;GO:0005622//intracellular;GO:0031975//envelope;GO:0044446//intracellular organelle part;GO:0005623//cell;GO:0044422//organelle part;GO:0044435//plastid part;GO:0044444…	GO:0097367//carbohydrate derivative binding;GO:0001882//nucleoside binding;GO:0046914//transition metal ion binding;GO:0016829//lyase activity;GO:0097159//organic cyclic compound binding;GO:0046872//metal ion binding;GO:1901363//heterocyclic compound binding;GO:0036094//small molecule binding;GO:0032550//purine ribonucleoside binding;GO:0043167//ion binding;GO:0005488//binding;GO:0001883//purine …	GO:0000003//reproduction;GO:1901566//organonitrogen compound biosynthetic process;GO:1901564//organonitrogen compound metabolic process;GO:0008652//cellular amino acid biosynthetic process;GO:0044283//small molecule biosynthetic process;GO:0006807//nitrogen compound metabolic process;GO:0016053//organic acid biosynthetic process;GO:0044272//sulfur compound biosynthetic process;GO:0044699//single-…
gene11249	3.33333	461.333	0.0566667	7.94333	7.1311	4.11793e-09	1.83829e-07	yes	LOC107817520	PREDICTED: heat shock protein 83-like [Nicotiana tabacum]	Genetic Information Processing;Organismal Systems	Environmental adaptation;Folding, sorting and degradation	ko04626//Plant-pathogen interaction;ko04141//Protein processing in endoplasmic reticulum	K04079	-	GO:0097159//organic cyclic compound binding;GO:0032549//ribonucleoside binding;GO:0005515//protein binding;GO:0005488//binding;GO:0032550//purine ribonucleoside binding;GO:0097367//carbohydrate derivative binding;GO:0001882//nucleoside binding;GO:0036094//small molecule binding;GO:1901363//heterocyclic compound binding;GO:0001883//purine nucleoside binding	GO:0043170//macromolecule metabolic process;GO:0019538//protein metabolic process;GO:0044267//cellular protein metabolic process;GO:0071704//organic substance metabolic process;GO:0044260//cellular macromolecule metabolic process;GO:0044237//cellular metabolic process;GO:0044238//primary metabolic process;GO:0050896//response to stimulus;GO:0009987//cellular process;GO:0008152//metabolic process
gene11250	615.937	1393.96	20.0767	45.04	1.16569	0.00356254	0.0207849	yes	LOC107817521	PREDICTED: organellar oligopeptidase A, chloroplastic/mitochondrial-like, partial [Nicotiana tabacum]	-	-	-	-	GO:0043227//membrane-bounded organelle;GO:0009532//plastid stroma;GO:0005576//extracellular region;GO:0044444//cytoplasmic part;GO:0043226//organelle;GO:0009536//plastid;GO:0044435//plastid part;GO:0043231//intracellular membrane-bounded organelle;GO:0044422//organelle part;GO:0005737//cytoplasm;GO:0005622//intracellular;GO:0044446//intracellular organelle part;GO:0043229//intracellular organelle…	GO:0005488//binding;GO:0070011//peptidase activity, acting on L-amino acid peptides;GO:0003824//catalytic activity;GO:0008233//peptidase activity;GO:0043169//cation binding;GO:0016787//hydrolase activity;GO:0004175//endopeptidase activity;GO:0043167//ion binding	GO:0008152//metabolic process;GO:0050896//response to stimulus;GO:0044238//primary metabolic process;GO:0051604//protein maturation;GO:0071704//organic substance metabolic process;GO:0010467//gene expression;GO:0010035//response to inorganic substance;GO:0006508//proteolysis;GO:0043170//macromolecule metabolic process;GO:0042221//response to chemical;GO:0019538//protein metabolic process;GO:00100…
gene11269	95.3333	318.333	1.82667	6.01	1.71815	0.00026803	0.00255782	yes	LOC107817542	PREDICTED: L-type lectin-domain containing receptor kinase IV.1-like [Nicotiana tabacum]	-	-	-	-	-	GO:0001882//nucleoside binding;GO:0097367//carbohydrate derivative binding;GO:0005488//binding;GO:0016301//kinase activity;GO:0097159//organic cyclic compound binding;GO:0036094//small molecule binding;GO:0032549//ribonucleoside binding;GO:0016773//phosphotransferase activity, alcohol group as acceptor;GO:0016740//transferase activity;GO:0001883//purine nucleoside binding;GO:0004672//protein kina…	GO:0048229//gametophyte development;GO:0048583//regulation of response to stimulus;GO:0016310//phosphorylation;GO:0044699//single-organism process;GO:0044237//cellular metabolic process;GO:0019538//protein metabolic process;GO:0009987//cellular process;GO:0032501//multicellular organismal process;GO:0044238//primary metabolic process;GO:0044707//single-multicellular organism process;GO:0050896//r…
gene11270	298.497	103.667	5.50333	1.94	-1.50425	0.00105042	0.00782472	yes	LOC107817543	PREDICTED: L-type lectin-domain containing receptor kinase IV.1-like [Nicotiana tabacum]	-	-	-	-	-	GO:0097159//organic cyclic compound binding;GO:0005488//binding;GO:0004672//protein kinase activity;GO:0016772//transferase activity, transferring phosphorus-containing groups;GO:0001883//purine nucleoside binding;GO:0032549//ribonucleoside binding;GO:0016301//kinase activity;GO:0016773//phosphotransferase activity, alcohol group as acceptor;GO:0003824//catalytic activity;GO:0032550//purine ribon…	GO:0008152//metabolic process;GO:0044238//primary metabolic process;GO:0009987//cellular process;GO:0043170//macromolecule metabolic process;GO:0006464//cellular protein modification process;GO:0036211//protein modification process;GO:0044237//cellular metabolic process;GO:0043412//macromolecule modification;GO:0019538//protein metabolic process;GO:0071704//organic substance metabolic process;GO:…
gene11272	7	38	0.226667	1.21	2.41636	0.000428016	0.00377316	yes	LOC107817547	PREDICTED: F-box protein At2g05970 isoform X1 [Nicotiana sylvestris]	-	-	-	-	-	-	-
gene11274	91.3333	230.327	1.89	4.69333	1.31223	0.00411494	0.02325	yes	LOC107817548	PREDICTED: transcription factor DIVARICATA-like [Nicotiana sylvestris]	-	-	-	-	GO:0005622//intracellular;GO:0043226//organelle;GO:0044464//cell part;GO:0043231//intracellular membrane-bounded organelle;GO:0005623//cell;GO:0043227//membrane-bounded organelle;GO:0044424//intracellular part;GO:0043229//intracellular organelle	GO:0003676//nucleic acid binding;GO:0005488//binding;GO:1901363//heterocyclic compound binding;GO:0097159//organic cyclic compound binding	-
gene11297	1928.19	5292.31	68.7967	193.31	1.49051	0.00123224	0.00892086	yes	LOC107817573	50S ribosomal protein L4, chloroplastic [Nicotiana tabacum]	Genetic Information Processing	Translation	ko03010//Ribosome	K02926	GO:0043231//intracellular membrane-bounded organelle;GO:0044434//chloroplast part;GO:0043226//organelle;GO:0044464//cell part;GO:0044435//plastid part;GO:0031976//plastid thylakoid;GO:0005622//intracellular;GO:0044446//intracellular organelle part;GO:0043232//intracellular non-membrane-bounded organelle;GO:0009507//chloroplast;GO:0009532//plastid stroma;GO:0005623//cell;GO:1990904//ribonucleoprot…	GO:1901363//heterocyclic compound binding;GO:0005198//structural molecule activity;GO:0003727//single-stranded RNA binding;GO:0097159//organic cyclic compound binding;GO:0008187//poly-pyrimidine tract binding;GO:0005488//binding;GO:0003723//RNA binding;GO:0003676//nucleic acid binding	GO:0071704//organic substance metabolic process;GO:0010467//gene expression;GO:0043170//macromolecule metabolic process;GO:0008152//metabolic process
gene11308	629.97	3304.55	10.8467	58.1667	2.42294	1.35599e-06	2.87715e-05	yes	LOC107817588	PREDICTED: pentatricopeptide repeat-containing protein At4g16390, chloroplastic [Nicotiana tabacum]	-	-	-	-	GO:0043231//intracellular membrane-bounded organelle;GO:0044422//organelle part;GO:0043227//membrane-bounded organelle;GO:0005622//intracellular;GO:0009532//plastid stroma;GO:0009536//plastid;GO:0044444//cytoplasmic part;GO:0044424//intracellular part;GO:0044435//plastid part;GO:0005623//cell;GO:0044464//cell part;GO:0043229//intracellular organelle;GO:0044446//intracellular organelle part;GO:000…	-	GO:1901360//organic cyclic compound metabolic process;GO:0006139//nucleobase-containing compound metabolic process;GO:0043604//amide biosynthetic process;GO:0009987//cellular process;GO:1901576//organic substance biosynthetic process;GO:0043603//cellular amide metabolic process;GO:0090304//nucleic acid metabolic process;GO:0044238//primary metabolic process;GO:0071840//cellular component organiza…
gene11311	195.057	441.913	3.07333	7.14	1.21612	0.00736589	0.0366431	yes	LOC107817590	PREDICTED: xyloglucan glycosyltransferase 4 [Nicotiana tomentosiformis]	-	-	-	-	GO:0044424//intracellular part;GO:0043231//intracellular membrane-bounded organelle;GO:0044464//cell part;GO:0043226//organelle;GO:0005622//intracellular;GO:0043229//intracellular organelle;GO:0043227//membrane-bounded organelle;GO:0005623//cell;GO:0016020//membrane	GO:0016758//transferase activity, transferring hexosyl groups;GO:0016757//transferase activity, transferring glycosyl groups;GO:0016740//transferase activity;GO:0003824//catalytic activity;GO:0046527//glucosyltransferase activity;GO:0016759//cellulose synthase activity	-
gene11319	0	5	0.001	0.0666667	6.05889	0.00192276	0.0127738	yes	LOC107817599	PREDICTED: phospholipase D alpha 1-like [Nicotiana sylvestris]	Cellular Processes;Metabolism	Transport and catabolism;Lipid metabolism	ko04144//Endocytosis;ko00564//Glycerophospholipid metabolism;ko00565//Ether lipid metabolism	K01115	-	GO:0016788//hydrolase activity, acting on ester bonds;GO:0016787//hydrolase activity;GO:0046872//metal ion binding;GO:0004620//phospholipase activity;GO:0005488//binding;GO:0003824//catalytic activity;GO:0043169//cation binding;GO:0043167//ion binding;GO:0016298//lipase activity	GO:0044255//cellular lipid metabolic process;GO:0006793//phosphorus metabolic process;GO:0006644//phospholipid metabolic process;GO:0044238//primary metabolic process;GO:0046486//glycerolipid metabolic process;GO:0044763//single-organism cellular process;GO:0071704//organic substance metabolic process;GO:0001101//response to acid chemical;GO:0042221//response to chemical;GO:0006650//glycerophosph…
gene11323	92	263	2.62	7.45	1.50767	0.00125428	0.00904854	yes	LOC107817603	PREDICTED: E3 ubiquitin-protein ligase MIEL1-like isoform X2 [Nicotiana tabacum]	Genetic Information Processing	Folding, sorting and degradation	ko04120//Ubiquitin mediated proteolysis	K10144	-	GO:0046914//transition metal ion binding;GO:0043169//cation binding;GO:0046872//metal ion binding;GO:0043167//ion binding;GO:0005488//binding	-
gene11325	17.1133	56.94	0.516667	1.64667	1.67224	0.00297775	0.0180339	yes	LOC107817604	-	-	-	-	-	-	-	-
gene11329	31.6667	134.197	0.71	3.3	2.21658	0.000153815	0.00161012	yes	LOC107817609	PREDICTED: chitinase domain-containing protein 1-like isoform X2 [Nicotiana tomentosiformis]	-	-	-	-	-	-	-
gene1133	1038.32	3032.29	44.9733	133.873	1.57373	0.000378659	0.0034036	yes	LOC107817411	PREDICTED: 50S ribosomal protein L11, chloroplastic-like [Nicotiana tabacum]	Genetic Information Processing	Translation	ko03010//Ribosome	K02867	GO:0009532//plastid stroma;GO:0044446//intracellular organelle part;GO:0044391//ribosomal subunit;GO:0044464//cell part;GO:0044424//intracellular part;GO:0043228//non-membrane-bounded organelle;GO:1990904//ribonucleoprotein complex;GO:0043231//intracellular membrane-bounded organelle;GO:0005622//intracellular;GO:0005623//cell;GO:0044444//cytoplasmic part;GO:0009536//plastid;GO:0043227//membrane-b…	GO:0005198//structural molecule activity	GO:0022613//ribonucleoprotein complex biogenesis;GO:0019438//aromatic compound biosynthetic process;GO:0044802//single-organism membrane organization;GO:0042254//ribosome biogenesis;GO:0006807//nitrogen compound metabolic process;GO:0044085//cellular component biogenesis;GO:0008152//metabolic process;GO:0009058//biosynthetic process;GO:0006996//organelle organization;GO:1901362//organic cyclic co…
gene11333	66.6667	202.667	2.46333	7.63667	1.63233	0.000839356	0.00652106	yes	LOC107817613	CDK-activating kinase assembly factor-related [Solanum lycopersicum]	Genetic Information Processing	Replication and repair;Transcription	ko03420//Nucleotide excision repair;ko03022//Basal transcription factors	K10842	GO:0005623//cell;GO:0044464//cell part;GO:0043227//membrane-bounded organelle;GO:0043226//organelle;GO:0005622//intracellular;GO:0043229//intracellular organelle;GO:0044424//intracellular part;GO:0043231//intracellular membrane-bounded organelle	-	GO:0044699//single-organism process;GO:0009987//cellular process;GO:0044763//single-organism cellular process
gene11337	55	208.027	1.52	5.59	1.87878	0.000176721	0.00180787	yes	LOC107817618	PREDICTED: G patch domain-containing protein 11-like [Nicotiana tabacum]	-	-	-	-	-	GO:0097159//organic cyclic compound binding;GO:0005488//binding	-
gene11338	64.6667	12.6667	2.38667	0.46	-2.37529	0.00015517	0.00162157	yes	LOC107817617	PREDICTED: squamosa promoter-binding-like protein 9 [Nicotiana tabacum]	-	-	-	-	-	-	-
gene1135	32.3333	102.333	2.42	7.79667	1.68785	0.00236708	0.0150752	yes	LOC107817433	PREDICTED: mitochondrial import inner membrane translocase subunit Tim13-like [Nicotiana tabacum]	-	-	-	-	GO:0044424//intracellular part;GO:0044464//cell part;GO:0043231//intracellular membrane-bounded organelle;GO:0043227//membrane-bounded organelle;GO:0005623//cell;GO:0043229//intracellular organelle;GO:0005622//intracellular;GO:0043226//organelle	GO:0046914//transition metal ion binding;GO:0046872//metal ion binding;GO:0005488//binding;GO:0043167//ion binding;GO:0043169//cation binding	GO:0045184//establishment of protein localization;GO:0051179//localization;GO:0033036//macromolecule localization;GO:0008104//protein localization;GO:0051234//establishment of localization
gene11351	14.3333	67.6667	0.423333	1.99	2.2329	0.000171553	0.0017634	yes	LOC107817633	PREDICTED: carbon catabolite repressor protein 4 homolog 4-like isoform X2 [Nicotiana tabacum]	Genetic Information Processing	Folding, sorting and degradation	ko03018//RNA degradation	K12603	-	-	-
gene11361	906.183	186.333	21.6567	4.28667	-2.33688	4.2106e-07	1.05731e-05	yes	LOC107817643	PREDICTED: protein DETOXIFICATION 29-like [Nicotiana tabacum]	-	-	-	-	GO:0044425//membrane part;GO:0031224//intrinsic component of membrane;GO:0016020//membrane	GO:0022804//active transmembrane transporter activity;GO:0005215//transporter activity;GO:0022857//transmembrane transporter activity;GO:0015291//secondary active transmembrane transporter activity	GO:0044765//single-organism transport;GO:0051234//establishment of localization;GO:0009987//cellular process;GO:0044699//single-organism process;GO:0015893//drug transport;GO:0051179//localization;GO:1902578//single-organism localization;GO:0050896//response to stimulus;GO:0044763//single-organism cellular process;GO:0042221//response to chemical;GO:0042493//response to drug;GO:0006810//transport
gene11382	7.66667	62.3333	0.226667	1.90333	3.06988	2.54809e-06	4.95648e-05	yes	LOC107817669	PREDICTED: pentatricopeptide repeat-containing protein At1g08070-like [Nicotiana tomentosiformis]	-	-	-	-	-	-	-
gene11390	19	3.33333	0.456667	0.0833333	-2.45418	0.00633083	0.0325314	yes	LOC107817678	PREDICTED: TPR repeat-containing thioredoxin TTL1 [Nicotiana tomentosiformis]	-	-	-	-	-	-	GO:0044763//single-organism cellular process;GO:1901700//response to oxygen-containing compound;GO:0006950//response to stress;GO:0050794//regulation of cellular process;GO:0009628//response to abiotic stimulus;GO:0050789//regulation of biological process;GO:0009737//response to abscisic acid;GO:0009719//response to endogenous stimulus;GO:0033993//response to lipid;GO:0050896//response to stimulu…
gene11393	661.333	228	16.92	5.70667	-1.56801	0.000283033	0.00267088	yes	LOC107817681	PREDICTED: transcription factor bHLH68-like [Nicotiana tabacum]	-	-	-	-	-	GO:0005515//protein binding;GO:0005488//binding	-
gene11406	2082.07	4827.07	39.32	91.2133	1.21398	0.00209046	0.0136431	yes	LOC107817696	PREDICTED: glutathione reductase, chloroplastic isoform X1 [Nicotiana tabacum]	Metabolism	Metabolism of other amino acids	ko00480//Glutathione metabolism	K00383	GO:0043231//intracellular membrane-bounded organelle;GO:0005623//cell;GO:0044444//cytoplasmic part;GO:0009536//plastid;GO:0009532//plastid stroma;GO:0044422//organelle part;GO:0043227//membrane-bounded organelle;GO:0005622//intracellular;GO:0044424//intracellular part;GO:0044464//cell part;GO:0044435//plastid part;GO:0043226//organelle;GO:0044446//intracellular organelle part;GO:0043229//intracel…	GO:0001883//purine nucleoside binding;GO:0032549//ribonucleoside binding;GO:0003824//catalytic activity;GO:0001882//nucleoside binding;GO:0015036//disulfide oxidoreductase activity;GO:0015038//glutathione disulfide oxidoreductase activity;GO:0032550//purine ribonucleoside binding;GO:0000166//nucleotide binding;GO:0036094//small molecule binding;GO:0005488//binding;GO:0016667//oxidoreductase activ…	GO:0000003//reproduction;GO:0065007//biological regulation;GO:0044702//single organism reproductive process;GO:0044767//single-organism developmental process;GO:0008152//metabolic process;GO:0044237//cellular metabolic process;GO:0003006//developmental process involved in reproduction;GO:0006790//sulfur compound metabolic process;GO:0032501//multicellular organismal process;GO:0048608//reproducti…
gene11411	6	0	0.27	0.001	-8.07682	0.00113719	0.0083497	yes	LOC107817702	-	-	-	-	-	-	-	-
gene11416	72.2267	231.2	1.79667	5.76	1.68075	0.000448735	0.00392114	yes	LOC107817707	PREDICTED: chaperone protein DnaJ-like [Nicotiana tabacum]	-	-	-	-	-	GO:0001882//nucleoside binding;GO:0036094//small molecule binding;GO:0097159//organic cyclic compound binding;GO:1901363//heterocyclic compound binding;GO:0032550//purine ribonucleoside binding;GO:0005488//binding;GO:0032549//ribonucleoside binding;GO:0005515//protein binding;GO:0043169//cation binding;GO:0097367//carbohydrate derivative binding;GO:0046872//metal ion binding;GO:0043167//ion bindi…	GO:0044237//cellular metabolic process;GO:0006950//response to stress;GO:0044238//primary metabolic process;GO:0019538//protein metabolic process;GO:0044267//cellular protein metabolic process;GO:0044260//cellular macromolecule metabolic process;GO:0050896//response to stimulus;GO:0071704//organic substance metabolic process;GO:0008152//metabolic process;GO:0043170//macromolecule metabolic proces…
gene1143	307.497	1091.27	5.16667	18.1867	1.81558	3.50082e-05	0.000467384	yes	LOC107817563	PREDICTED: protein arginine N-methyltransferase 1.5-like [Nicotiana tabacum]	Genetic Information Processing	Translation	ko03013//RNA transport	K02516	GO:0044424//intracellular part;GO:0005623//cell;GO:0005622//intracellular;GO:0044444//cytoplasmic part;GO:0005737//cytoplasm;GO:0044464//cell part	GO:0016740//transferase activity;GO:0008168//methyltransferase activity;GO:0003824//catalytic activity;GO:0016741//transferase activity, transferring one-carbon groups	GO:0009987//cellular process;GO:0032501//multicellular organismal process;GO:0043412//macromolecule modification;GO:0007275//multicellular organism development;GO:0006464//cellular protein modification process;GO:0044238//primary metabolic process;GO:0044699//single-organism process;GO:0061458//reproductive system development;GO:0044767//single-organism developmental process;GO:0050896//response …
gene11439	89.3333	318.333	5.63667	20.77	1.88159	0.0021872	0.0141422	yes	LOC107817732	PREDICTED: keratin, type II cytoskeletal 1-like [Nicotiana tomentosiformis]	-	-	-	-	-	-	-
gene11441	1.66667	12	0.103333	0.716667	2.794	0.00801253	0.039087	yes	LOC107817738	PREDICTED: retrovirus-related Pol polyprotein from transposon TNT 1-94 [Ziziphus jujuba]	-	-	-	-	-	GO:0005488//binding	-
gene11442	9.66667	149.333	0.126667	1.95333	3.94683	2.1717e-10	1.34907e-08	yes	LOC107817735	PREDICTED: putative pentatricopeptide repeat-containing protein At3g25970 [Nicotiana tabacum]	-	-	-	-	-	-	-
gene11443	164.84	480.35	5.15333	14.9533	1.53689	0.000207531	0.00206242	yes	LOC107817736	PREDICTED: probable mitochondrial import inner membrane translocase subunit TIM21 [Nicotiana sylvestris]	-	-	-	-	GO:0044422//organelle part;GO:0005622//intracellular;GO:0019866//organelle inner membrane;GO:0005739//mitochondrion;GO:0005623//cell;GO:0031967//organelle envelope;GO:0043229//intracellular organelle;GO:0044429//mitochondrial part;GO:0016020//membrane;GO:0031975//envelope;GO:0005743//mitochondrial inner membrane;GO:0044464//cell part;GO:0031090//organelle membrane;GO:0044446//intracellular organe…	-	GO:0006605//protein targeting;GO:0006839//mitochondrial transport;GO:1902578//single-organism localization;GO:0032502//developmental process;GO:0072594//establishment of protein localization to organelle;GO:1902582//single-organism intracellular transport;GO:0044699//single-organism process;GO:0006810//transport;GO:0044767//single-organism developmental process;GO:0016482//cytoplasmic transport;G…
gene11444	240.333	536.333	13.33	29.8133	1.16128	0.00975379	0.0454266	yes	LOC107817737	-	-	-	-	-	-	-	-
gene11459	46.3333	13.6667	1.62333	0.47	-1.78823	0.00967158	0.045119	yes	LOC107817755	auxin efflux facilitator SlPIN5 [Solanum lycopersicum]	-	-	-	-	GO:0031224//intrinsic component of membrane;GO:0044425//membrane part;GO:0016020//membrane	-	GO:0065008//regulation of biological quality;GO:0044763//single-organism cellular process;GO:0044699//single-organism process;GO:0009987//cellular process;GO:1902578//single-organism localization;GO:0051234//establishment of localization;GO:0044765//single-organism transport;GO:0006810//transport;GO:0065007//biological regulation;GO:0051179//localization
gene11461	6.66667	0	0.21	0.001	-7.71425	0.00426356	0.0239131	yes	LOC107817758	PREDICTED: cellulose synthase A catalytic subunit 4 [UDP-forming] isoform X1 [Nicotiana sylvestris]	-	-	-	-	GO:0016020//membrane;GO:0031224//intrinsic component of membrane;GO:0044425//membrane part	GO:0003824//catalytic activity;GO:0016759//cellulose synthase activity;GO:0043167//ion binding;GO:0016740//transferase activity;GO:0043169//cation binding;GO:0005488//binding;GO:0046527//glucosyltransferase activity;GO:0046872//metal ion binding;GO:0046914//transition metal ion binding;GO:0016757//transferase activity, transferring glycosyl groups;GO:0016758//transferase activity, transferring he…	GO:0071704//organic substance metabolic process;GO:0044260//cellular macromolecule metabolic process;GO:0009605//response to external stimulus;GO:0050896//response to stimulus;GO:0006073//cellular glucan metabolic process;GO:0043207//response to external biotic stimulus;GO:0009620//response to fungus;GO:0043170//macromolecule metabolic process;GO:0044238//primary metabolic process;GO:0008152//met…
gene11470	1.33333	24.6667	0.0466667	0.846667	4.18133	1.95012e-06	3.92596e-05	yes	LOC107817768	PREDICTED: 26S proteasome non-ATPase regulatory subunit 13 homolog B-like [Nicotiana tabacum]	Genetic Information Processing	Folding, sorting and degradation	ko03050//Proteasome	K03039	-	-	-
gene11483	2333.33	658	11.3633	3.53	-1.68665	0.0049337	0.0267399	yes	LOC107817783	-	-	-	-	-	-	-	-
gene11489	95.07	387.187	3.93	16.0267	2.02787	2.8638e-05	0.000394212	yes	LOC107817790	PREDICTED: polyribonucleotide nucleotidyltransferase 1, chloroplastic-like [Nicotiana tabacum]	Genetic Information Processing;Metabolism	Nucleotide metabolism;Folding, sorting and degradation	ko00230//Purine metabolism;ko00240//Pyrimidine metabolism;ko03018//RNA degradation	K00962	-	GO:0016787//hydrolase activity;GO:0005488//binding;GO:0016779//nucleotidyltransferase activity;GO:1901363//heterocyclic compound binding;GO:0004527//exonuclease activity;GO:0016788//hydrolase activity, acting on ester bonds;GO:0016740//transferase activity;GO:0003676//nucleic acid binding;GO:0004518//nuclease activity;GO:0097159//organic cyclic compound binding;GO:0003824//catalytic activity;GO:0…	GO:0044238//primary metabolic process;GO:0006139//nucleobase-containing compound metabolic process;GO:0071704//organic substance metabolic process;GO:0046483//heterocycle metabolic process;GO:0009987//cellular process;GO:0090305//nucleic acid phosphodiester bond hydrolysis;GO:0034641//cellular nitrogen compound metabolic process;GO:0044260//cellular macromolecule metabolic process;GO:0044248//cel…
gene1149	7	75.3333	0.31	3.35667	3.43669	4.79572e-08	1.58411e-06	yes	LOC107817648	PREDICTED: succinate dehydrogenase assembly factor 2, mitochondrial-like [Nicotiana tabacum]	-	-	-	-	-	-	-
gene11491	60.67	184.28	0.75	2.23667	1.57639	0.00418808	0.0235726	yes	LOC107817792	-	-	-	-	-	-	-	-
gene11493	1.33333	13	0.08	0.833333	3.38082	0.000836291	0.00650467	yes	LOC107817795	-	-	-	-	-	-	-	-
gene11494	21.3333	81.3333	0.553333	2.09	1.91728	0.000397873	0.00354626	yes	LOC107817794	mitogen-activated protein kinase homolog NTF6 [Nicotiana tabacum]	-	-	-	-	-	GO:0004702//receptor signaling protein serine/threonine kinase activity;GO:0097367//carbohydrate derivative binding;GO:0016301//kinase activity;GO:0036094//small molecule binding;GO:0016773//phosphotransferase activity, alcohol group as acceptor;GO:0097159//organic cyclic compound binding;GO:0003824//catalytic activity;GO:0001882//nucleoside binding;GO:0004871//signal transducer activity;GO:00046…	GO:0008152//metabolic process;GO:0006464//cellular protein modification process;GO:0065007//biological regulation;GO:0007165//signal transduction;GO:0043412//macromolecule modification;GO:0009987//cellular process;GO:0050789//regulation of biological process;GO:0019538//protein metabolic process;GO:0044238//primary metabolic process;GO:0044763//single-organism cellular process;GO:0050896//respons…
gene11497	1904.3	844.053	58.32	25.5033	-1.1933	0.00554283	0.0292659	yes	LOC107817799	nicotianamine synthase-like [Nicotiana tabacum]	-	-	-	-	-	GO:0003824//catalytic activity;GO:0016765//transferase activity, transferring alkyl or aryl (other than methyl) groups;GO:0016740//transferase activity	GO:0010039//response to iron ion;GO:0018130//heterocycle biosynthetic process;GO:0032989//cellular component morphogenesis;GO:0033554//cellular response to stress;GO:0000904//cell morphogenesis involved in differentiation;GO:0010232//vascular transport;GO:0044699//single-organism process;GO:0034614//cellular response to reactive oxygen species;GO:0048856//anatomical structure development;GO:00345…
gene11501	3465.67	1142.33	154.237	51.88	-1.5719	0.000348993	0.00317631	yes	LOC107817805	PREDICTED: ferredoxin-thioredoxin reductase catalytic chain, chloroplastic [Nicotiana tomentosiformis]	-	-	-	-	GO:0044444//cytoplasmic part;GO:0043231//intracellular membrane-bounded organelle;GO:0005622//intracellular;GO:0009526//plastid envelope;GO:0009536//plastid;GO:0043229//intracellular organelle;GO:0031975//envelope;GO:0043227//membrane-bounded organelle;GO:0043226//organelle;GO:0044446//intracellular organelle part;GO:0044435//plastid part;GO:0044424//intracellular part;GO:0044422//organelle part;…	GO:0051540//metal cluster binding;GO:0003824//catalytic activity;GO:0005488//binding;GO:0051536//iron-sulfur cluster binding;GO:0043167//ion binding;GO:0016491//oxidoreductase activity;GO:0043169//cation binding	GO:0044699//single-organism process;GO:0044710//single-organism metabolic process;GO:0008152//metabolic process
gene11502	81.3333	182.667	2.46333	5.60333	1.18567	0.00990718	0.0459914	yes	LOC107817806	PREDICTED: ankyrin repeat and SAM domain-containing protein 6-like isoform X2 [Nicotiana tomentosiformis]	-	-	-	-	-	-	-
gene11506	0	10.3333	0.001	0.466667	8.86625	7.17282e-05	0.000857942	yes	LOC107817809	-	-	-	-	-	-	-	-
gene11516	148.667	34.6667	4.73333	1.09667	-2.10973	1.24527e-05	0.000192003	yes	LOC107817820	PREDICTED: nudix hydrolase 2-like isoform X1 [Nicotiana sylvestris]	-	-	-	-	-	GO:0003824//catalytic activity	-
gene11523	311	937.21	7.86	23.8067	1.59876	0.000142113	0.00151806	yes	LOC107817828	PREDICTED: rhodanese-like domain-containing protein 8, chloroplastic isoform X3 [Nicotiana sylvestris]	-	-	-	-	-	-	-
gene11527	16.3333	51.3333	0.92	2.80333	1.60744	0.00758574	0.0374589	yes	LOC107817832	PREDICTED: chromatin modification-related protein MEAF6 [Nicotiana sylvestris]	-	-	-	-	GO:0043229//intracellular organelle;GO:0043226//organelle;GO:0005622//intracellular;GO:0043227//membrane-bounded organelle;GO:0044464//cell part;GO:0005623//cell;GO:0043231//intracellular membrane-bounded organelle;GO:0044424//intracellular part	-	-
gene11531	11.6667	246.333	0.296667	6	4.33805	1.03839e-06	2.28127e-05	yes	LOC107817837	PREDICTED: uncharacterized mitochondrial protein AtMg00810-like [Nicotiana tabacum]	-	-	-	-	-	-	-
gene11532	565.667	143	14.36	3.62667	-1.98534	0.00129984	0.00929341	yes	LOC107817838	PREDICTED: zonadhesin-like [Nicotiana tabacum]	-	-	-	-	-	-	-
gene11542	37.6667	137	0.553333	1.93	1.80238	0.00045515	0.00396789	yes	LOC107817850	PREDICTED: pentatricopeptide repeat-containing protein At1g08070, chloroplastic-like [Nicotiana tabacum]	-	-	-	-	-	-	-
gene11550	11.6667	88.3333	0.48	3.80667	2.98742	1.28278e-05	0.000196916	yes	LOC107817858	PREDICTED: proteasome subunit beta type-5-like [Nicotiana sylvestris]	Genetic Information Processing	Folding, sorting and degradation	ko03050//Proteasome	K02737	GO:0043226//organelle;GO:0043229//intracellular organelle;GO:0043234//protein complex;GO:0044464//cell part;GO:0005623//cell;GO:0005622//intracellular;GO:0043227//membrane-bounded organelle;GO:0043231//intracellular membrane-bounded organelle;GO:0032991//macromolecular complex;GO:0000502//proteasome complex;GO:0044424//intracellular part	GO:0003824//catalytic activity;GO:0004175//endopeptidase activity;GO:0070011//peptidase activity, acting on L-amino acid peptides;GO:0016787//hydrolase activity;GO:0008233//peptidase activity	GO:0071704//organic substance metabolic process;GO:0044238//primary metabolic process;GO:0019538//protein metabolic process;GO:0006508//proteolysis;GO:0008152//metabolic process;GO:0043170//macromolecule metabolic process
gene11565	0.333333	20	0.0233333	1.49667	6.00322	2.35597e-07	6.38076e-06	yes	LOC107817874	-	-	-	-	-	-	-	-
gene11575	39.6667	140.333	0.62	2.12333	1.77599	0.00301812	0.0182315	yes	LOC107817884	PREDICTED: LRR receptor-like serine/threonine-protein kinase ERL1 [Nicotiana tabacum]	-	-	-	-	-	-	-
gene11576	1	45.6667	0.0233333	1.13333	5.60204	5.82027e-08	1.87667e-06	yes	LOC107817889	PREDICTED: F-box/LRR-repeat protein 13-like [Nicotiana tabacum]	-	-	-	-	-	-	-
gene11580	4705.96	1526.42	116.57	37.1533	-1.64963	0.000243933	0.0023667	yes	LOC107817892	uncharacterized LOC107802045 [Nicotiana tabacum]	-	-	-	-	GO:0043227//membrane-bounded organelle;GO:0005622//intracellular;GO:0044464//cell part;GO:0043231//intracellular membrane-bounded organelle;GO:0005737//cytoplasm;GO:0043226//organelle;GO:0043229//intracellular organelle;GO:0044444//cytoplasmic part;GO:0005623//cell;GO:0044424//intracellular part;GO:0009536//plastid	-	GO:0048856//anatomical structure development;GO:0022414//reproductive process;GO:0008152//metabolic process;GO:0044707//single-multicellular organism process;GO:0009987//cellular process;GO:0006950//response to stress;GO:0044767//single-organism developmental process;GO:0003006//developmental process involved in reproduction;GO:0007568//aging;GO:0010260//organ senescence;GO:0048731//system develo…
gene11592	140.333	346	3.39	8.31333	1.29414	0.00339336	0.0199985	yes	LOC107817903	PREDICTED: protein ROOT INITIATION DEFECTIVE 3 [Nicotiana sylvestris]	-	-	-	-	-	-	GO:0050789//regulation of biological process;GO:0065007//biological regulation;GO:0048519//negative regulation of biological process;GO:0051093//negative regulation of developmental process;GO:0050793//regulation of developmental process
gene11596	470.667	1118.33	13.92	33.0433	1.2472	0.00252575	0.0158525	yes	LOC107817910	PREDICTED: WD repeat-containing protein 5 [Nicotiana sylvestris]	-	-	-	-	-	-	-
gene11597	344	761	18.5033	41.0767	1.15053	0.00711778	0.0357475	yes	LOC107817911	PREDICTED: uncharacterized protein LOC104243194 [Nicotiana sylvestris]	-	-	-	-	GO:0005623//cell;GO:0044444//cytoplasmic part;GO:0043231//intracellular membrane-bounded organelle;GO:0043227//membrane-bounded organelle;GO:0009536//plastid;GO:0005622//intracellular;GO:0005737//cytoplasm;GO:0043229//intracellular organelle;GO:0043226//organelle;GO:0044464//cell part;GO:0044424//intracellular part	-	-
gene11599	1109	2809.67	51.73	135.997	1.3945	0.00309431	0.0185732	yes	LOC107817913	PREDICTED: thylakoid lumenal 19 kDa protein, chloroplastic [Nicotiana sylvestris]	-	-	-	-	GO:0016020//membrane;GO:0009579//thylakoid;GO:0043234//protein complex;GO:0005623//cell;GO:0009521//photosystem;GO:0032991//macromolecular complex;GO:0044424//intracellular part;GO:0005622//intracellular;GO:0044436//thylakoid part;GO:0044464//cell part;GO:0009523//photosystem II;GO:0044425//membrane part;GO:0098796//membrane protein complex;GO:0034357//photosynthetic membrane	GO:0043169//cation binding;GO:0046872//metal ion binding;GO:0005488//binding;GO:0043167//ion binding	GO:0009987//cellular process;GO:0008152//metabolic process;GO:0044237//cellular metabolic process
gene1160	4.33333	42	0.113333	1.09	3.26568	2.21888e-05	0.000317081	yes	LOC107817748	-	-	-	-	-	-	-	-
gene1161	2.33333	12	0.0633333	0.323333	2.35199	0.00438926	0.024456	yes	LOC107817767	-	-	-	-	-	-	-	-
gene11611	2.33333	17.3333	0.07	0.533333	2.92961	0.00240268	0.0152529	yes	LOC107817926	PREDICTED: EG45-like domain containing protein isoform X1 [Nicotiana tomentosiformis]	-	-	-	-	-	-	-
gene11614	23.6667	214	0.246667	2.18	3.14369	4.01289e-05	0.00052471	yes	LOC107817930	-	-	-	-	-	-	-	-
gene11616	477.15	2078.77	18.87	82.21	2.12322	2.08313e-07	5.72795e-06	yes	LOC107817932	PREDICTED: ycf3-interacting protein 1, chloroplastic-like [Nicotiana tabacum]	-	-	-	-	GO:0009507//chloroplast;GO:0009534//chloroplast thylakoid;GO:0009536//plastid;GO:0005622//intracellular;GO:0009579//thylakoid;GO:0044422//organelle part;GO:0031984//organelle subcompartment;GO:0044444//cytoplasmic part;GO:0031976//plastid thylakoid;GO:0044424//intracellular part;GO:0044464//cell part;GO:0043229//intracellular organelle;GO:0044435//plastid part;GO:0043227//membrane-bounded organel…	-	GO:0044237//cellular metabolic process;GO:0019684//photosynthesis, light reaction;GO:0009987//cellular process;GO:0006950//response to stress;GO:0006972//hyperosmotic response;GO:0006091//generation of precursor metabolites and energy;GO:0050896//response to stimulus;GO:0009657//plastid organization;GO:0006979//response to oxidative stress;GO:0008152//metabolic process;GO:0006970//response to osm…
gene11618	137.81	373.32	7.23333	19.7733	1.45082	0.000818343	0.00639692	yes	LOC107817934	PREDICTED: protein mago nashi homolog [Nicotiana sylvestris]	Genetic Information Processing	Translation;Transcription	ko03040//Spliceosome;ko03013//RNA transport;ko03015//mRNA surveillance pathway	K12877	GO:0005634//nucleus;GO:0044444//cytoplasmic part;GO:0005654//nucleoplasm;GO:0009536//plastid;GO:0044422//organelle part;GO:0016604//nuclear body;GO:0005737//cytoplasm;GO:0043226//organelle;GO:0044464//cell part;GO:0005623//cell;GO:0005622//intracellular;GO:0031981//nuclear lumen;GO:0043234//protein complex;GO:0043231//intracellular membrane-bounded organelle;GO:0043227//membrane-bounded organelle…	-	GO:0048868//pollen tube development;GO:0051704//multi-organism process;GO:0032501//multicellular organismal process;GO:0071704//organic substance metabolic process;GO:0003006//developmental process involved in reproduction;GO:0044703//multi-organism reproductive process;GO:0010467//gene expression;GO:0022414//reproductive process;GO:0008152//metabolic process;GO:0043170//macromolecule metabolic p…
gene1162	119.667	267	2.68	6.05	1.1747	0.0099156	0.0460192	yes	LOC107817774	PREDICTED: serpin-ZX-like [Nicotiana tabacum]	-	-	-	-	GO:0005576//extracellular region;GO:0044421//extracellular region part	-	-
gene11624	91	33	4.42	1.56	-1.5025	0.00390579	0.0223303	yes	LOC107817940	PREDICTED: cytochrome b5-like [Nicotiana tabacum]	-	-	-	-	GO:0005623//cell;GO:0012505//endomembrane system;GO:0043227//membrane-bounded organelle;GO:0044464//cell part;GO:0043229//intracellular organelle;GO:0042175//nuclear outer membrane-endoplasmic reticulum membrane network;GO:0044424//intracellular part;GO:0016020//membrane;GO:0043231//intracellular membrane-bounded organelle;GO:0044425//membrane part;GO:0005622//intracellular;GO:0043226//organelle;…	GO:0046906//tetrapyrrole binding;GO:0043167//ion binding;GO:0097159//organic cyclic compound binding;GO:0043169//cation binding;GO:1901363//heterocyclic compound binding;GO:0005488//binding	GO:0044699//single-organism process;GO:0009607//response to biotic stimulus;GO:0051707//response to other organism;GO:0043207//response to external biotic stimulus;GO:0008152//metabolic process;GO:0044710//single-organism metabolic process;GO:0009605//response to external stimulus;GO:0051704//multi-organism process;GO:0009617//response to bacterium;GO:0050896//response to stimulus
gene11627	34.6667	84.3333	0.63	1.51667	1.26748	0.0106472	0.0486143	yes	LOC107817942	PREDICTED: uncharacterized protein At1g04910-like isoform X1 [Nicotiana tomentosiformis]	-	-	-	-	GO:0005622//intracellular;GO:0043229//intracellular organelle;GO:0043227//membrane-bounded organelle;GO:0005623//cell;GO:0043226//organelle;GO:0044464//cell part;GO:0044424//intracellular part;GO:0043231//intracellular membrane-bounded organelle	-	-
gene11629	272.333	95.6667	9.31667	3.28333	-1.50465	0.000658563	0.0053675	yes	LOC107817943	PREDICTED: formyltetrahydrofolate deformylase 1, mitochondrial-like isoform X3 [Nicotiana tabacum]	Metabolism	Metabolism of cofactors and vitamins;Carbohydrate metabolism	ko00630//Glyoxylate and dicarboxylate metabolism;ko00670//One carbon pool by folate	K01433	GO:0043229//intracellular organelle;GO:0005623//cell;GO:0043226//organelle;GO:0043227//membrane-bounded organelle;GO:0005622//intracellular;GO:0044464//cell part;GO:0043231//intracellular membrane-bounded organelle;GO:0044424//intracellular part	GO:0016811//hydrolase activity, acting on carbon-nitrogen (but not peptide) bonds, in linear amides;GO:0016810//hydrolase activity, acting on carbon-nitrogen (but not peptide) bonds;GO:0043177//organic acid binding;GO:0005488//binding;GO:0016741//transferase activity, transferring one-carbon groups;GO:0016787//hydrolase activity;GO:0043167//ion binding;GO:0031406//carboxylic acid binding;GO:00167…	GO:0044711//single-organism biosynthetic process;GO:0009156//ribonucleoside monophosphate biosynthetic process;GO:0006793//phosphorus metabolic process;GO:0019752//carboxylic acid metabolic process;GO:0019693//ribose phosphate metabolic process;GO:0006760//folic acid-containing compound metabolic process;GO:0071704//organic substance metabolic process;GO:0009260//ribonucleotide biosynthetic proce…
gene1163	0	7.66667	0.001	0.286667	8.16323	9.68043e-05	0.00110374	yes	LOC107817757	PREDICTED: serpin-ZX-like [Nicotiana tabacum]	-	-	-	-	GO:0044421//extracellular region part;GO:0005576//extracellular region	-	-
gene11636	185	608.807	3.70333	12.1267	1.71129	0.000225972	0.0022202	yes	LOC107817953	PREDICTED: acyl-coenzyme A thioesterase 9, mitochondrial-like [Nicotiana sylvestris]	-	-	-	-	-	-	-
gene11643	32.4433	106.56	0.776667	2.50333	1.68848	0.00457609	0.0252776	yes	LOC107817961	PREDICTED: E3 SUMO-protein ligase SIZ1-like [Nicotiana tabacum]	-	-	-	-	-	GO:0046914//transition metal ion binding;GO:0043167//ion binding;GO:0005488//binding;GO:0043169//cation binding;GO:0046872//metal ion binding;GO:0097159//organic cyclic compound binding	-
gene11658	9.82667	45.2633	0.456667	2.05667	2.17109	0.000288334	0.00270902	yes	LOC107817977	PREDICTED: AUGMIN subunit 7-like [Nicotiana tabacum]	-	-	-	-	GO:0005819//spindle;GO:0043229//intracellular organelle;GO:0044444//cytoplasmic part;GO:0043232//intracellular non-membrane-bounded organelle;GO:0005622//intracellular;GO:0044430//cytoskeletal part;GO:0044422//organelle part;GO:0044424//intracellular part;GO:0015630//microtubule cytoskeleton;GO:0043228//non-membrane-bounded organelle;GO:0005737//cytoplasm;GO:0044464//cell part;GO:0005856//cytoske…	GO:0008017//microtubule binding;GO:0032403//protein complex binding;GO:0044877//macromolecular complex binding;GO:0005515//protein binding;GO:0005488//binding;GO:0008092//cytoskeletal protein binding;GO:0015631//tubulin binding	-
gene11660	1246.67	39.6667	62.73	1.96333	-4.99778	2.44373e-15	4.2916e-13	yes	LOC107817981	PREDICTED: uncharacterized protein LOC104212374 [Nicotiana sylvestris]	-	-	-	-	-	-	-
gene11662	205.333	31.3333	3.73667	0.58	-2.68763	5.39387e-07	1.30514e-05	yes	LOC107817982	PREDICTED: 3-ketoacyl-CoA synthase 1 [Nicotiana sylvestris]	Metabolism	Lipid metabolism	ko00062//Fatty acid elongation	K15397	GO:0043229//intracellular organelle;GO:0030529//intracellular ribonucleoprotein complex;GO:0032991//macromolecular complex;GO:0005840//ribosome;GO:0044444//cytoplasmic part;GO:0044464//cell part;GO:0005737//cytoplasm;GO:1990904//ribonucleoprotein complex;GO:0044424//intracellular part;GO:0043226//organelle;GO:0005623//cell;GO:0043227//membrane-bounded organelle;GO:0043231//intracellular membrane-…	GO:0016747//transferase activity, transferring acyl groups other than amino-acyl groups;GO:0016740//transferase activity;GO:0016746//transferase activity, transferring acyl groups;GO:0004312//fatty acid synthase activity;GO:0003824//catalytic activity	GO:0044710//single-organism metabolic process;GO:0009314//response to radiation;GO:0009058//biosynthetic process;GO:0019752//carboxylic acid metabolic process;GO:0009628//response to abiotic stimulus;GO:0006631//fatty acid metabolic process;GO:0043436//oxoacid metabolic process;GO:0044237//cellular metabolic process;GO:0044281//small molecule metabolic process;GO:0044255//cellular lipid metabolic…
gene11671	579.63	2227.93	13.2533	49.53	1.90195	1.29892e-05	0.000199066	yes	LOC107817994	PREDICTED: uncharacterized protein At3g49140-like isoform X1 [Nicotiana sylvestris]	-	-	-	-	-	GO:0032553//ribonucleotide binding;GO:1901265//nucleoside phosphate binding;GO:0000166//nucleotide binding;GO:0097159//organic cyclic compound binding;GO:0005488//binding;GO:1901363//heterocyclic compound binding;GO:0097367//carbohydrate derivative binding;GO:0036094//small molecule binding;GO:0003824//catalytic activity	GO:0008152//metabolic process;GO:0044699//single-organism process;GO:0044710//single-organism metabolic process
gene11672	59	1029.67	2.27667	38.1333	4.06606	1.14369e-14	1.75951e-12	yes	LOC107817995	PREDICTED: pentatricopeptide repeat-containing protein At4g21190 [Nicotiana sylvestris]	-	-	-	-	-	-	-
gene1168	22.43	88.7633	0.466667	1.87	2.00257	0.000969034	0.00732395	yes	LOC107817810	PREDICTED: uncharacterized protein LOC104086782 isoform X3 [Nicotiana tomentosiformis]	-	-	-	-	-	-	-
gene11686	284	930.667	8.34	27.26	1.70867	6.01026e-05	0.000739399	yes	LOC107818009	PREDICTED: palmitoyl-protein thioesterase 1-like isoform X2 [Nicotiana tabacum]	Metabolism	Global and Overview;Lipid metabolism	ko01212//Fatty acid metabolism;ko00062//Fatty acid elongation	K01074	GO:0044444//cytoplasmic part;GO:0043226//organelle;GO:0043231//intracellular membrane-bounded organelle;GO:0043227//membrane-bounded organelle;GO:0005622//intracellular;GO:0005623//cell;GO:0005737//cytoplasm;GO:0043229//intracellular organelle;GO:0044464//cell part;GO:0044424//intracellular part	GO:0016787//hydrolase activity;GO:0003824//catalytic activity;GO:0016790//thiolester hydrolase activity;GO:0016788//hydrolase activity, acting on ester bonds	GO:0043170//macromolecule metabolic process;GO:0019538//protein metabolic process;GO:0071704//organic substance metabolic process;GO:0043412//macromolecule modification;GO:0036211//protein modification process;GO:0044238//primary metabolic process;GO:0008152//metabolic process
gene1169	12.3333	38.6667	0.236667	0.72	1.60514	0.00676134	0.034308	yes	LOC107817833	core-2/I-branching enzyme [Medicago truncatula]	-	-	-	-	-	GO:0016757//transferase activity, transferring glycosyl groups;GO:0003824//catalytic activity;GO:0008194//UDP-glycosyltransferase activity;GO:0016740//transferase activity	-
gene11697	370.21	1798.69	8.78	42.42	2.27245	1.1416e-07	3.40021e-06	yes	LOC107818022	PREDICTED: probable fructokinase-4 [Nicotiana sylvestris]	-	-	-	-	GO:0043226//organelle;GO:0009507//chloroplast;GO:0005623//cell;GO:0009570//chloroplast stroma;GO:0005737//cytoplasm;GO:0044424//intracellular part;GO:0009532//plastid stroma;GO:0044444//cytoplasmic part;GO:0043229//intracellular organelle;GO:0044446//intracellular organelle part;GO:0043227//membrane-bounded organelle;GO:0043231//intracellular membrane-bounded organelle;GO:0044435//plastid part;GO…	GO:0003824//catalytic activity;GO:0016772//transferase activity, transferring phosphorus-containing groups;GO:0016740//transferase activity	GO:0009987//cellular process;GO:0006796//phosphate-containing compound metabolic process;GO:0006793//phosphorus metabolic process;GO:0008152//metabolic process;GO:0044237//cellular metabolic process
gene117	19	4.66667	0.596667	0.146667	-2.02438	0.00396296	0.02258	yes	LOC107817824	PREDICTED: uncharacterized protein LOC104101877 [Nicotiana tomentosiformis]	-	-	-	-	-	-	-
gene11715	29.6667	216.667	0.903333	6.33	2.80888	2.12897e-07	5.84536e-06	yes	LOC107818039	PREDICTED: probable salt tolerance-like protein At1g75540 [Nicotiana sylvestris]	-	-	-	-	GO:0044464//cell part;GO:0005623//cell	GO:0043167//ion binding;GO:0046914//transition metal ion binding;GO:0043169//cation binding;GO:0046872//metal ion binding;GO:0005488//binding	-
gene11720	71.53	231.933	1.85667	5.94667	1.67937	0.000148249	0.00156627	yes	LOC107818046	PREDICTED: AUGMIN subunit 4-like isoform X2 [Nicotiana tabacum]	-	-	-	-	GO:0005819//spindle;GO:0005622//intracellular;GO:0043229//intracellular organelle;GO:0044424//intracellular part;GO:0043226//organelle;GO:0044464//cell part;GO:0044446//intracellular organelle part;GO:0005623//cell;GO:0043232//intracellular non-membrane-bounded organelle;GO:0043228//non-membrane-bounded organelle;GO:0044430//cytoskeletal part;GO:0005856//cytoskeleton;GO:0015630//microtubule cytos…	GO:0008092//cytoskeletal protein binding;GO:0005515//protein binding;GO:0032403//protein complex binding;GO:0008017//microtubule binding;GO:0015631//tubulin binding;GO:0044877//macromolecular complex binding;GO:0005488//binding	-
gene11721	140.333	317	5.96	13.3067	1.15876	0.00767183	0.0377881	yes	LOC107818050	PREDICTED: polynucleotide 5'-hydroxyl-kinase NOL9 isoform X1 [Nicotiana tomentosiformis]	-	-	-	-	-	GO:0097367//carbohydrate derivative binding;GO:0001882//nucleoside binding;GO:0097159//organic cyclic compound binding;GO:0032549//ribonucleoside binding;GO:0036094//small molecule binding;GO:0032550//purine ribonucleoside binding;GO:0001883//purine nucleoside binding;GO:0005488//binding;GO:1901363//heterocyclic compound binding	-
gene11724	0.666667	12	0.0233333	0.483333	4.37255	0.00030927	0.00287093	yes	LOC107818054	PREDICTED: germin-like protein subfamily T member 2 [Nicotiana tabacum]	-	-	-	-	-	GO:0043169//cation binding;GO:0043167//ion binding;GO:0046872//metal ion binding;GO:0046914//transition metal ion binding;GO:0005488//binding	-
gene11730	89.93	385.027	1.45667	6.11667	2.07007	6.54768e-06	0.000110874	yes	LOC107818058	PREDICTED: pentatricopeptide repeat-containing protein At1g18485 [Nicotiana tabacum]	-	-	-	-	-	-	-
gene11731	11.57	53.3333	0.31	1.35	2.12262	0.000725353	0.00579929	yes	LOC107818060	PREDICTED: zinc finger MYM-type protein 1-like [Nicotiana tabacum]	-	-	-	-	-	-	-
gene11737	28.6667	88.6667	0.69	2.11667	1.61713	0.00119627	0.00869315	yes	LOC107818066	PREDICTED: uncharacterized protein LOC104120202 [Nicotiana tomentosiformis]	-	-	-	-	GO:1990234//transferase complex;GO:1902493//acetyltransferase complex;GO:0070013//intracellular organelle lumen;GO:0031248//protein acetyltransferase complex;GO:0005634//nucleus;GO:0043234//protein complex;GO:0005623//cell;GO:0005654//nucleoplasm;GO:0000123//histone acetyltransferase complex;GO:0032991//macromolecular complex;GO:0031974//membrane-enclosed lumen;GO:0044424//intracellular part;GO:0…	-	-
gene11738	0	36.3333	0.001	1.28	10.3219	2.72316e-10	1.64231e-08	yes	LOC107818067	PREDICTED: LOB domain-containing protein 37-like [Nicotiana tabacum]	-	-	-	-	-	-	GO:0048367//shoot system development;GO:0032502//developmental process;GO:0007275//multicellular organism development;GO:0048827//phyllome development;GO:0099402//plant organ development;GO:0032501//multicellular organismal process;GO:0048731//system development;GO:0044707//single-multicellular organism process;GO:0009887//organ morphogenesis;GO:0010016//shoot system morphogenesis;GO:0048856//ana…
gene11743	15.3333	87	0.526667	3.03	2.52436	3.14181e-05	0.000427632	yes	LOC107818071	PREDICTED: thymidylate kinase-like isoform X2 [Nicotiana sylvestris]	Metabolism	Nucleotide metabolism	ko00240//Pyrimidine metabolism	K00943	-	GO:0016776//phosphotransferase activity, phosphate group as acceptor;GO:1901363//heterocyclic compound binding;GO:0016772//transferase activity, transferring phosphorus-containing groups;GO:0005488//binding;GO:0097367//carbohydrate derivative binding;GO:0001882//nucleoside binding;GO:0032550//purine ribonucleoside binding;GO:0016740//transferase activity;GO:0097159//organic cyclic compound bindin…	GO:0044711//single-organism biosynthetic process;GO:0044237//cellular metabolic process;GO:0009196//pyrimidine deoxyribonucleoside diphosphate metabolic process;GO:1901293//nucleoside phosphate biosynthetic process;GO:0009133//nucleoside diphosphate biosynthetic process;GO:0009138//pyrimidine nucleoside diphosphate metabolic process;GO:0009058//biosynthetic process;GO:0046483//heterocycle metabol…
gene11744	65.35	416.393	0.67	4.21	2.65159	2.54387e-06	4.95e-05	yes	LOC107818075	PREDICTED: putative late blight resistance protein homolog R1B-14 [Nicotiana tabacum]	-	-	-	-	-	-	-
gene11747	44	148.39	0.766667	2.56	1.73947	0.000330433	0.0030336	yes	LOC107818079	PREDICTED: actin-related protein 4-like [Nicotiana tabacum]	-	-	-	-	GO:0043229//intracellular organelle;GO:0043227//membrane-bounded organelle;GO:0005622//intracellular;GO:0043226//organelle;GO:0044428//nuclear part;GO:0005623//cell;GO:0044424//intracellular part;GO:0031974//membrane-enclosed lumen;GO:0070013//intracellular organelle lumen;GO:0043231//intracellular membrane-bounded organelle;GO:0044464//cell part;GO:0044446//intracellular organelle part;GO:000563…	-	GO:0009628//response to abiotic stimulus;GO:0009648//photoperiodism;GO:0009416//response to light stimulus;GO:0003006//developmental process involved in reproduction;GO:0000003//reproduction;GO:0009314//response to radiation;GO:0048571//long-day photoperiodism;GO:0032502//developmental process;GO:0050896//response to stimulus;GO:0022414//reproductive process
gene11752	14.3333	3	0.373333	0.08	-2.22239	0.0102219	0.0470378	yes	LOC107818084	PREDICTED: probable inactive receptor kinase At5g67200 [Solanum lycopersicum]	-	-	-	-	-	GO:0016772//transferase activity, transferring phosphorus-containing groups;GO:0003824//catalytic activity;GO:0016740//transferase activity	GO:0044237//cellular metabolic process;GO:0008152//metabolic process;GO:0009987//cellular process;GO:0006793//phosphorus metabolic process;GO:0006796//phosphate-containing compound metabolic process
gene11759	396.213	948.09	11.02	26.8333	1.2839	0.00301771	0.018231	yes	LOC107818091	PREDICTED: V-type proton ATPase catalytic subunit A [Nicotiana sylvestris]	Cellular Processes;Metabolism	Transport and catabolism;Energy metabolism	ko00190//Oxidative phosphorylation;ko04145//Phagosome	K02145	GO:0044425//membrane part;GO:0005737//cytoplasm;GO:0005773//vacuole;GO:0044446//intracellular organelle part;GO:0043227//membrane-bounded organelle;GO:0032991//macromolecular complex;GO:0044444//cytoplasmic part;GO:0033176//proton-transporting V-type ATPase complex;GO:0044435//plastid part;GO:0016469//proton-transporting two-sector ATPase complex;GO:0071944//cell periphery;GO:0043234//protein com…	GO:0022891//substrate-specific transmembrane transporter activity;GO:0015075//ion transmembrane transporter activity;GO:0097159//organic cyclic compound binding;GO:0008324//cation transmembrane transporter activity;GO:0022890//inorganic cation transmembrane transporter activity;GO:0001883//purine nucleoside binding;GO:0097367//carbohydrate derivative binding;GO:0032549//ribonucleoside binding;GO:…	GO:1902578//single-organism localization;GO:0006139//nucleobase-containing compound metabolic process;GO:0032502//developmental process;GO:0016043//cellular component organization;GO:1902600//hydrogen ion transmembrane transport;GO:0015672//monovalent inorganic cation transport;GO:0044707//single-multicellular organism process;GO:1901564//organonitrogen compound metabolic process;GO:0034641//cell…
gene11770	74.95	217.103	3.64667	10.6867	1.55116	0.000888272	0.00682978	yes	LOC107818102	PREDICTED: mitochondrial acidic protein MAM33-like [Nicotiana tabacum]	-	-	-	-	GO:0044429//mitochondrial part;GO:0005737//cytoplasm;GO:0043231//intracellular membrane-bounded organelle;GO:0005623//cell;GO:0044444//cytoplasmic part;GO:0044424//intracellular part;GO:0044446//intracellular organelle part;GO:0005622//intracellular;GO:0044464//cell part;GO:0005739//mitochondrion;GO:0043229//intracellular organelle;GO:0044422//organelle part;GO:0043227//membrane-bounded organelle…	-	-
gene11771	246.153	709.34	7.34667	21.1667	1.52663	0.000223179	0.00219779	yes	LOC107818105	PREDICTED: cysteine proteinase 3-like [Nicotiana tabacum]	-	-	-	-	GO:0043231//intracellular membrane-bounded organelle;GO:0044424//intracellular part;GO:0043229//intracellular organelle;GO:0044464//cell part;GO:0005622//intracellular;GO:0043227//membrane-bounded organelle;GO:0005623//cell;GO:0043226//organelle	GO:0016787//hydrolase activity;GO:0070011//peptidase activity, acting on L-amino acid peptides;GO:0008233//peptidase activity;GO:0003824//catalytic activity	GO:0010467//gene expression;GO:0071704//organic substance metabolic process;GO:0043170//macromolecule metabolic process;GO:0016485//protein processing;GO:0044238//primary metabolic process;GO:0044767//single-organism developmental process;GO:0032502//developmental process;GO:0019538//protein metabolic process;GO:0044699//single-organism process;GO:0006508//proteolysis;GO:0051604//protein maturati…
gene11773	461	175.667	10.4067	3.91667	-1.40981	0.000653339	0.00533037	yes	LOC107818107	PREDICTED: cytokinin dehydrogenase 7 [Nicotiana sylvestris]	Metabolism	Metabolism of terpenoids and polyketides	ko00908//Zeatin biosynthesis	K00279	-	GO:0036094//small molecule binding;GO:0003824//catalytic activity;GO:0016491//oxidoreductase activity;GO:0000166//nucleotide binding;GO:0005488//binding;GO:1901265//nucleoside phosphate binding;GO:0016614//oxidoreductase activity, acting on CH-OH group of donors;GO:0016645//oxidoreductase activity, acting on the CH-NH group of donors;GO:0097159//organic cyclic compound binding;GO:1901363//heteroc…	GO:0008152//metabolic process;GO:0044710//single-organism metabolic process;GO:0009987//cellular process;GO:0044237//cellular metabolic process;GO:0006725//cellular aromatic compound metabolic process;GO:0044699//single-organism process
gene11778	489.333	202.667	21.39	8.76	-1.28793	0.00504403	0.0272029	yes	LOC107818113	PREDICTED: membrane steroid-binding protein 2-like [Nicotiana sylvestris]	-	-	-	-	-	GO:0005488//binding;GO:0046906//tetrapyrrole binding;GO:1901363//heterocyclic compound binding;GO:0097159//organic cyclic compound binding;GO:0003824//catalytic activity;GO:0016491//oxidoreductase activity	-
gene11783	42.3333	333	0.62	4.93667	2.9932	0.000248593	0.0024017	yes	LOC107818119	-	-	-	-	-	-	-	-
gene11784	162.667	612.667	3.93667	13.6067	1.78927	0.00192823	0.0127997	yes	LOC107818120	PREDICTED: high affinity nitrate transporter 2.5 [Nicotiana tomentosiformis]	Metabolism	Energy metabolism	ko00910//Nitrogen metabolism	K02575	-	-	-
gene11785	3.33333	106.94	0.24	8.00333	5.05949	2.92832e-13	3.51688e-11	yes	LOC107818121	PREDICTED: uncharacterized protein LOC104213085 isoform X1 [Nicotiana sylvestris]	-	-	-	-	GO:0005622//intracellular;GO:0043227//membrane-bounded organelle;GO:0043231//intracellular membrane-bounded organelle;GO:0043229//intracellular organelle;GO:0005623//cell;GO:0044424//intracellular part;GO:0043226//organelle;GO:0044464//cell part	GO:0030234//enzyme regulator activity;GO:0098772//molecular function regulator	GO:0006140//regulation of nucleotide metabolic process;GO:0065009//regulation of molecular function;GO:0065007//biological regulation;GO:0050794//regulation of cellular process;GO:0019222//regulation of metabolic process;GO:0019220//regulation of phosphate metabolic process;GO:0019219//regulation of nucleobase-containing compound metabolic process;GO:0031323//regulation of cellular metabolic proc…
gene11790	6.33333	39.6667	0.28	1.61333	2.52655	0.000565738	0.00472918	yes	LOC107818127	PREDICTED: zinc finger protein ZAT11-like [Nicotiana sylvestris]	-	-	-	-	-	GO:0005488//binding;GO:0043169//cation binding;GO:0043167//ion binding	-
gene11803	7	173.333	0.13	2.98	4.51873	2.43306e-07	6.56092e-06	yes	LOC107818140	-	-	-	-	-	-	-	-
gene11804	544.21	2140.51	9.18667	35.79	1.96194	6.04292e-06	0.000103647	yes	LOC107818142	PREDICTED: DEAD-box ATP-dependent RNA helicase 53-like [Nicotiana sylvestris]	-	-	-	-	GO:0070013//intracellular organelle lumen;GO:0005634//nucleus;GO:0043227//membrane-bounded organelle;GO:0043231//intracellular membrane-bounded organelle;GO:0044422//organelle part;GO:0005622//intracellular;GO:0043233//organelle lumen;GO:0031974//membrane-enclosed lumen;GO:0043229//intracellular organelle;GO:0005623//cell;GO:0071944//cell periphery;GO:0043226//organelle;GO:0044464//cell part;GO:0…	GO:0016787//hydrolase activity;GO:0032549//ribonucleoside binding;GO:0016818//hydrolase activity, acting on acid anhydrides, in phosphorus-containing anhydrides;GO:0097367//carbohydrate derivative binding;GO:0003824//catalytic activity;GO:0001883//purine nucleoside binding;GO:0003676//nucleic acid binding;GO:0005488//binding;GO:0016817//hydrolase activity, acting on acid anhydrides;GO:0017111//nu…	GO:0006807//nitrogen compound metabolic process;GO:0046434//organophosphate catabolic process;GO:0034641//cellular nitrogen compound metabolic process;GO:0000377//RNA splicing, via transesterification reactions with bulged adenosine as nucleophile;GO:0006163//purine nucleotide metabolic process;GO:0043170//macromolecule metabolic process;GO:0009259//ribonucleotide metabolic process;GO:0010467//ge…
gene1181	2709.33	450.333	53.8533	8.83333	-2.60801	1.61904e-09	7.91744e-08	yes	LOC107817975	PREDICTED: transcription activator GLK1-like [Nicotiana tabacum]	-	-	-	-	-	GO:0097159//organic cyclic compound binding;GO:1901363//heterocyclic compound binding;GO:0005488//binding;GO:0003676//nucleic acid binding	-
gene11813	834	165	23.0167	4.46667	-2.36541	1.13896e-07	3.39414e-06	yes	LOC107818151	PREDICTED: probable membrane-associated kinase regulator 1 [Sesamum indicum]	-	-	-	-	-	-	-
gene11814	151.483	343.23	4.33667	9.81333	1.17816	0.00557571	0.0293978	yes	LOC107818154	PREDICTED: monothiol glutaredoxin-S17-like [Nicotiana tabacum]	-	-	-	-	-	GO:0016491//oxidoreductase activity;GO:0015036//disulfide oxidoreductase activity;GO:0003824//catalytic activity;GO:0016667//oxidoreductase activity, acting on a sulfur group of donors	GO:0009987//cellular process;GO:0042592//homeostatic process;GO:0008152//metabolic process;GO:0065008//regulation of biological quality;GO:0044763//single-organism cellular process;GO:0065007//biological regulation;GO:0044710//single-organism metabolic process;GO:0044699//single-organism process;GO:0019725//cellular homeostasis
gene11821	5.33333	42.3333	0.1	0.776667	2.9573	9.08888e-05	0.00104569	yes	LOC107818162	PREDICTED: protein IQ-DOMAIN 31-like isoform X2 [Nicotiana tabacum]	-	-	-	-	-	-	-
gene11826	7294.11	2277.12	163.797	51.7667	-1.66181	0.000111405	0.00124085	yes	LOC107818168	-	-	-	-	-	-	-	-
gene11830	109	25.3333	1.87667	0.413333	-2.18279	0.00044206	0.00387069	yes	LOC107818171	PREDICTED: uncharacterized protein LOC107818171 isoform X3 [Nicotiana tabacum]	-	-	-	-	-	-	-
gene11844	1380.67	161.703	28.12	3.20667	-3.13245	1.19225e-11	9.96744e-10	yes	LOC107818187	PREDICTED: chlorophyllide a oxygenase, chloroplastic-like [Nicotiana sylvestris]	Metabolism	Metabolism of cofactors and vitamins	ko00860//Porphyrin and chlorophyll metabolism	K13600	GO:0009536//plastid;GO:0042170//plastid membrane;GO:0019866//organelle inner membrane;GO:0009526//plastid envelope;GO:0031090//organelle membrane;GO:0044446//intracellular organelle part;GO:0043231//intracellular membrane-bounded organelle;GO:0031967//organelle envelope;GO:0043226//organelle;GO:0044435//plastid part;GO:0009579//thylakoid;GO:0005737//cytoplasm;GO:0044436//thylakoid part;GO:0031975…	GO:0043167//ion binding;GO:0046872//metal ion binding;GO:0016701//oxidoreductase activity, acting on single donors with incorporation of molecular oxygen;GO:0051540//metal cluster binding;GO:0046914//transition metal ion binding;GO:0003824//catalytic activity;GO:0016491//oxidoreductase activity;GO:0016703//oxidoreductase activity, acting on single donors with incorporation of molecular oxygen, in…	GO:0044699//single-organism process;GO:0044710//single-organism metabolic process;GO:0008152//metabolic process
gene1185	126	431.333	6.60333	22.1567	1.74647	8.12957e-05	0.0009498	yes	LOC107818005	PREDICTED: uncharacterized protein LOC107818005 [Nicotiana tabacum]	-	-	-	-	-	-	-
gene11850	1.66667	16	0.0133333	0.146667	3.45943	0.00256372	0.0160454	yes	LOC107818193	PREDICTED: protein TORNADO 1-like [Nicotiana tabacum]	-	-	-	-	-	-	-
gene11855	232.333	1208.33	13.9	70.9933	2.3526	3.02344e-08	1.0673e-06	yes	LOC107818200	PREDICTED: histone H2A [Nicotiana tabacum]	-	-	-	-	GO:0044422//organelle part;GO:0044424//intracellular part;GO:0043228//non-membrane-bounded organelle;GO:0005694//chromosome;GO:0005623//cell;GO:0043231//intracellular membrane-bounded organelle;GO:0005622//intracellular;GO:0043227//membrane-bounded organelle;GO:0044464//cell part;GO:0043232//intracellular non-membrane-bounded organelle;GO:0044427//chromosomal part;GO:0043226//organelle;GO:0043229…	GO:0003676//nucleic acid binding;GO:1901363//heterocyclic compound binding;GO:0005515//protein binding;GO:0046983//protein dimerization activity;GO:0005488//binding;GO:0097159//organic cyclic compound binding	GO:0071840//cellular component organization or biogenesis;GO:0071822//protein complex subunit organization;GO:0051276//chromosome organization;GO:0006996//organelle organization;GO:0043933//macromolecular complex subunit organization;GO:0016043//cellular component organization;GO:0006325//chromatin organization;GO:0071824//protein-DNA complex subunit organization;GO:0009987//cellular process;GO:0…
gene11858	1.33333	14.0933	0.0533333	0.48	3.16993	0.00282175	0.0172922	yes	LOC107818203	PREDICTED: biorientation of chromosomes in cell division protein 1-like 1 [Gossypium raimondii]	-	-	-	-	-	GO:0005488//binding	-
gene11871	231.333	822.93	9.11333	31.98	1.81112	1.77488e-05	0.000261807	yes	LOC107818217	PREDICTED: protein TONNEAU 1a-like [Nicotiana sylvestris]	-	-	-	-	GO:0043229//intracellular organelle;GO:0005737//cytoplasm;GO:0005622//intracellular;GO:0043226//organelle;GO:0015630//microtubule cytoskeleton;GO:0005623//cell;GO:0044424//intracellular part;GO:0044464//cell part;GO:0044444//cytoplasmic part;GO:0016020//membrane;GO:0005856//cytoskeleton;GO:0043228//non-membrane-bounded organelle;GO:0043232//intracellular non-membrane-bounded organelle	-	GO:1902410//mitotic cytokinetic process;GO:0007017//microtubule-based process;GO:0000910//cytokinesis;GO:0016043//cellular component organization;GO:0007049//cell cycle;GO:0009987//cellular process;GO:0000911//cytokinesis by cell plate formation;GO:0044699//single-organism process;GO:0051301//cell division;GO:0071840//cellular component organization or biogenesis;GO:1903047//mitotic cell cycle pr…
gene11875	345.333	116	10.9467	3.69667	-1.56619	0.000668844	0.00543069	yes	LOC107818222	PREDICTED: uncharacterized protein At1g32220, chloroplastic-like isoform X1 [Nicotiana tomentosiformis]	-	-	-	-	GO:0016020//membrane	-	-
gene11884	230.333	831.887	7.7	27.9433	1.85957	7.06712e-06	0.000118023	yes	LOC107818231	PREDICTED: hemK methyltransferase family member 1 [Nicotiana sylvestris]	-	-	-	-	-	GO:0016741//transferase activity, transferring one-carbon groups;GO:0097159//organic cyclic compound binding;GO:0016740//transferase activity;GO:0005488//binding;GO:0008168//methyltransferase activity;GO:0003824//catalytic activity	GO:0043412//macromolecule modification;GO:0006464//cellular protein modification process;GO:0036211//protein modification process;GO:0008152//metabolic process;GO:0044237//cellular metabolic process;GO:0043170//macromolecule metabolic process;GO:0009987//cellular process;GO:0044238//primary metabolic process;GO:0071704//organic substance metabolic process;GO:0044260//cellular macromolecule metabo…
gene11890	485	1378	22.1433	62.64	1.50021	0.000352085	0.00320028	yes	LOC107818238	PREDICTED: outer envelope pore protein 21B, chloroplastic [Nicotiana sylvestris]	-	-	-	-	GO:0009526//plastid envelope;GO:0043226//organelle;GO:0031967//organelle envelope;GO:0044422//organelle part;GO:0043227//membrane-bounded organelle;GO:0043229//intracellular organelle;GO:0044424//intracellular part;GO:0005622//intracellular;GO:0044464//cell part;GO:0044446//intracellular organelle part;GO:0031975//envelope;GO:0009536//plastid;GO:0044435//plastid part;GO:0005737//cytoplasm;GO:0044…	-	-
gene11911	72	2.66667	2.03667	0.0733333	-4.7956	3.83485e-08	1.30506e-06	yes	LOC107818262	PREDICTED: probable membrane-associated kinase regulator 1 [Solanum pennellii]	-	-	-	-	-	-	-
gene11912	0.333333	8	0.0133333	0.333333	4.64386	0.000678126	0.00549407	yes	LOC107818264	-	-	-	-	-	-	-	-
gene11917	715.21	2603.01	17.8733	67.6733	1.92078	0.00069336	0.00559396	yes	LOC107818269	PREDICTED: tubulin beta-2 chain-like [Nicotiana sylvestris]	Cellular Processes	Transport and catabolism	ko04145//Phagosome	K07375	GO:0015630//microtubule cytoskeleton;GO:0005623//cell;GO:0043231//intracellular membrane-bounded organelle;GO:0044424//intracellular part;GO:0043229//intracellular organelle;GO:0032991//macromolecular complex;GO:0043232//intracellular non-membrane-bounded organelle;GO:0005856//cytoskeleton;GO:0043228//non-membrane-bounded organelle;GO:0005622//intracellular;GO:0043227//membrane-bounded organelle;…	GO:0005198//structural molecule activity;GO:0003824//catalytic activity;GO:0097367//carbohydrate derivative binding;GO:0016787//hydrolase activity;GO:0016817//hydrolase activity, acting on acid anhydrides;GO:0001882//nucleoside binding;GO:0097159//organic cyclic compound binding;GO:0036094//small molecule binding;GO:0016462//pyrophosphatase activity;GO:0001883//purine nucleoside binding;GO:190136…	GO:0044270//cellular nitrogen compound catabolic process;GO:0055086//nucleobase-containing small molecule metabolic process;GO:0006950//response to stress;GO:1901564//organonitrogen compound metabolic process;GO:0044699//single-organism process;GO:0022607//cellular component assembly;GO:1901135//carbohydrate derivative metabolic process;GO:0044248//cellular catabolic process;GO:0006793//phosphoru…
gene1192	1.33333	11	0.03	0.22	2.87447	0.00870589	0.0416793	yes	LOC107818086	PREDICTED: uncharacterized protein At4g17910-like isoform X3 [Nicotiana tabacum]	Metabolism	Glycan biosynthesis and metabolism	ko00563//Glycosylphosphatidylinositol(GPI)-anchor biosynthesis	K05283	GO:0044425//membrane part;GO:0016020//membrane	-	-
gene11926	17.6667	2	0.266667	0.03	-3.152	0.00085787	0.00663738	yes	LOC107818278	PREDICTED: beta-galactosidase 16-like isoform X1 [Nicotiana tabacum]	-	-	-	-	-	-	-
gene11930	9.66667	1.33333	0.146667	0.0166667	-3.1375	0.00544269	0.0288519	yes	LOC107818282	-	-	-	-	-	-	-	-
gene11934	102.333	319.333	2.96333	9.33333	1.65517	0.00137364	0.0097227	yes	LOC107818287	PREDICTED: uncharacterized protein LOC107818287 [Nicotiana tabacum]	-	-	-	-	-	-	-
gene11962	206.827	558.153	3.48333	9.34333	1.42347	0.00839233	0.0405221	yes	LOC107818318	PREDICTED: ATPase family AAA domain-containing protein 3C-like [Nicotiana tabacum]	-	-	-	-	GO:0043227//membrane-bounded organelle;GO:0044464//cell part;GO:0044424//intracellular part;GO:0005622//intracellular;GO:0043229//intracellular organelle;GO:0043231//intracellular membrane-bounded organelle;GO:0043226//organelle;GO:0005623//cell	GO:0097159//organic cyclic compound binding;GO:0003824//catalytic activity;GO:0032549//ribonucleoside binding;GO:0016787//hydrolase activity;GO:0032550//purine ribonucleoside binding;GO:0097367//carbohydrate derivative binding;GO:0016887//ATPase activity;GO:0016817//hydrolase activity, acting on acid anhydrides;GO:0036094//small molecule binding;GO:0016462//pyrophosphatase activity;GO:0001882//nu…	GO:0046700//heterocycle catabolic process;GO:0034641//cellular nitrogen compound metabolic process;GO:0071704//organic substance metabolic process;GO:0044763//single-organism cellular process;GO:1901360//organic cyclic compound metabolic process;GO:0019693//ribose phosphate metabolic process;GO:0044281//small molecule metabolic process;GO:0006725//cellular aromatic compound metabolic process;GO:0…
gene11966	194	47.3333	8.28333	1.97333	-2.06958	0.0023045	0.0147571	yes	LOC107818322	PREDICTED: probable membrane-associated kinase regulator 1 [Solanum pennellii]	-	-	-	-	-	-	-
gene1197	109	559.493	1.08667	5.63	2.37323	0.00105935	0.00788279	yes	LOC107818124	PREDICTED: importin-5-like isoform X1 [Nicotiana tabacum]	-	-	-	-	-	-	-
gene11974	32	300.527	0.413333	3.67333	3.15171	4.59362e-08	1.5279e-06	yes	LOC107818331	PREDICTED: LRR receptor-like serine/threonine-protein kinase GSO1 [Nicotiana sylvestris]	Organismal Systems	Environmental adaptation	ko04626//Plant-pathogen interaction	K13466	-	-	-
gene11975	6.62333	43.24	0.0666667	0.44	2.72247	0.000175581	0.00179983	yes	LOC107818332	-	-	-	-	-	-	-	-
gene11977	1.33333	27.3333	0.0166667	0.356667	4.41954	3.12653e-07	8.14766e-06	yes	LOC107818334	PREDICTED: ATP-dependent DNA helicase pif1-like [Nicotiana tabacum]	-	-	-	-	-	-	-
gene1198	20.3333	140	0.21	1.36333	2.69868	9.30541e-06	0.000150063	yes	LOC107818143	PREDICTED: late blight resistance protein R1-A-like [Nicotiana sylvestris]	-	-	-	-	-	-	-
gene11992	345.043	1180.06	9.84	34.34	1.80316	7.34464e-05	0.000875494	yes	LOC107818351	glutamyl-tRNA reductase-binding protein, chloroplastic-like [Nicotiana tabacum]	-	-	-	-	GO:0044446//intracellular organelle part;GO:0043227//membrane-bounded organelle;GO:0005623//cell;GO:0044464//cell part;GO:0009579//thylakoid;GO:0043229//intracellular organelle;GO:0044435//plastid part;GO:0031976//plastid thylakoid;GO:0043231//intracellular membrane-bounded organelle;GO:0044422//organelle part;GO:0031984//organelle subcompartment;GO:0043226//organelle;GO:0009532//plastid stroma;G…	GO:1901363//heterocyclic compound binding;GO:0097367//carbohydrate derivative binding;GO:0003824//catalytic activity;GO:0032553//ribonucleotide binding;GO:0005488//binding;GO:0036094//small molecule binding;GO:0097159//organic cyclic compound binding;GO:0005515//protein binding;GO:1901265//nucleoside phosphate binding;GO:0000166//nucleotide binding	GO:0009987//cellular process;GO:0022900//electron transport chain;GO:0044763//single-organism cellular process;GO:0006778//porphyrin-containing compound metabolic process;GO:0032501//multicellular organismal process;GO:0071704//organic substance metabolic process;GO:1901360//organic cyclic compound metabolic process;GO:0034641//cellular nitrogen compound metabolic process;GO:0044237//cellular met…
gene11994	292	1442.97	10.42	50.74	2.28377	3.80704e-08	1.29877e-06	yes	LOC107818354	PREDICTED: ACT domain-containing protein ACR12-like [Nicotiana tabacum]	-	-	-	-	GO:0009534//chloroplast thylakoid;GO:0044444//cytoplasmic part;GO:0005737//cytoplasm;GO:0044434//chloroplast part;GO:0031976//plastid thylakoid;GO:0043227//membrane-bounded organelle;GO:0043226//organelle;GO:0044424//intracellular part;GO:0009536//plastid;GO:0044464//cell part;GO:0009579//thylakoid;GO:0031984//organelle subcompartment;GO:0043231//intracellular membrane-bounded organelle;GO:004444…	GO:0031406//carboxylic acid binding;GO:0036094//small molecule binding;GO:0043167//ion binding;GO:0043168//anion binding;GO:0005488//binding;GO:0043177//organic acid binding	-
gene11995	79.6667	226	2.41667	6.83333	1.49957	0.000871185	0.00672085	yes	LOC107818355	PREDICTED: L-aminoadipate-semialdehyde dehydrogenase-phosphopantetheinyl transferase-like [Nicotiana tabacum]	Metabolism	Metabolism of cofactors and vitamins	ko00770//Pantothenate and CoA biosynthesis	K06133	-	GO:0016740//transferase activity;GO:0043167//ion binding;GO:0046872//metal ion binding;GO:0016780//phosphotransferase activity, for other substituted phosphate groups;GO:0043169//cation binding;GO:0016772//transferase activity, transferring phosphorus-containing groups;GO:0003824//catalytic activity;GO:0005488//binding	GO:0071704//organic substance metabolic process;GO:0043170//macromolecule metabolic process;GO:0008152//metabolic process
gene11997	237.667	953.337	7.18	29.24	2.02589	1.4169e-05	0.000215374	yes	LOC107818357	PREDICTED: lecithin-cholesterol acyltransferase-like 1 [Nicotiana tabacum]	Metabolism	Lipid metabolism	ko00564//Glycerophospholipid metabolism	K06129	-	GO:0008374//O-acyltransferase activity;GO:0016740//transferase activity;GO:0016746//transferase activity, transferring acyl groups;GO:0003824//catalytic activity;GO:0016747//transferase activity, transferring acyl groups other than amino-acyl groups	GO:0044238//primary metabolic process;GO:0008152//metabolic process
gene12005	32.6667	150.333	0.793333	3.62333	2.19132	1.81765e-05	0.000267198	yes	LOC107818366	PREDICTED: rhodanese-like domain-containing protein 6 [Nicotiana tabacum]	-	-	-	-	-	-	-
gene12006	15986.7	1312.33	382.86	31.0233	-3.62539	3.6588e-12	3.40549e-10	yes	LOC107818367	PREDICTED: bifunctional 15-cis-phytoene synthase, chromoplastic-like isoform X2 [Nicotiana tabacum]	Metabolism	Metabolism of terpenoids and polyketides	ko00906//Carotenoid biosynthesis	K02291	GO:0009570//chloroplast stroma;GO:0044424//intracellular part;GO:0043229//intracellular organelle;GO:0005623//cell;GO:0044435//plastid part;GO:0043227//membrane-bounded organelle;GO:0009532//plastid stroma;GO:0044464//cell part;GO:0005622//intracellular;GO:0044422//organelle part;GO:0044444//cytoplasmic part;GO:0009536//plastid;GO:0043226//organelle;GO:0005737//cytoplasm;GO:0009507//chloroplast;G…	GO:0004337//geranyltranstransferase activity;GO:0003824//catalytic activity;GO:0004659//prenyltransferase activity;GO:0016740//transferase activity;GO:0016765//transferase activity, transferring alkyl or aryl (other than methyl) groups	GO:0008152//metabolic process;GO:0006720//isoprenoid metabolic process;GO:0009058//biosynthetic process;GO:0044249//cellular biosynthetic process;GO:0008299//isoprenoid biosynthetic process;GO:0016109//tetraterpenoid biosynthetic process;GO:0071704//organic substance metabolic process;GO:0044711//single-organism biosynthetic process;GO:0044710//single-organism metabolic process;GO:0044237//cellul…
gene12008	178.33	1182.4	7.34333	50.3	2.77605	1.19098e-07	3.53035e-06	yes	LOC107818370	PREDICTED: ycf54-like protein [Nicotiana tabacum]	-	-	-	-	GO:0043229//intracellular organelle;GO:0005623//cell;GO:0043231//intracellular membrane-bounded organelle;GO:0044444//cytoplasmic part;GO:0005622//intracellular;GO:0043227//membrane-bounded organelle;GO:0005737//cytoplasm;GO:0009536//plastid;GO:0044464//cell part;GO:0043226//organelle;GO:0044424//intracellular part	-	-
gene12015	72.3333	0.666667	2.77667	0.0233333	-6.89482	1.90944e-13	2.34878e-11	yes	LOC107818380	PREDICTED: ethylene-responsive transcription factor 1B-like [Nicotiana tabacum]	Environmental Information Processing	Signal transduction	ko04075//Plant hormone signal transduction	K14516	GO:0043231//intracellular membrane-bounded organelle;GO:0005623//cell;GO:0043227//membrane-bounded organelle;GO:0043226//organelle;GO:0043229//intracellular organelle;GO:0044424//intracellular part;GO:0044464//cell part;GO:0005622//intracellular	GO:0097159//organic cyclic compound binding;GO:1901363//heterocyclic compound binding;GO:0003676//nucleic acid binding;GO:0005488//binding;GO:0001071//nucleic acid binding transcription factor activity	GO:0006351//transcription, DNA-templated;GO:0044271//cellular nitrogen compound biosynthetic process;GO:0009987//cellular process;GO:1901576//organic substance biosynthetic process;GO:0044260//cellular macromolecule metabolic process;GO:0097659//nucleic acid-templated transcription;GO:0019438//aromatic compound biosynthetic process;GO:0034641//cellular nitrogen compound metabolic process;GO:00431…
gene12022	10930.7	3659.89	601.403	205.313	-1.55051	0.00453535	0.0250923	yes	LOC107818384	PREDICTED: keratin, type I cytoskeletal 9-like [Nicotiana tabacum]	-	-	-	-	-	-	-
gene12025	4.66667	36	0.08	0.583333	2.86625	0.000173388	0.0017803	yes	LOC107818391	-	-	-	-	-	-	-	-
gene12026	18.6667	69	0.22	0.786667	1.83825	0.000908331	0.0069479	yes	LOC107818390	PREDICTED: ABC transporter B family member 14-like [Nicotiana sylvestris]	Environmental Information Processing	Membrane transport	ko02010//ABC transporters	K05658	-	GO:0016818//hydrolase activity, acting on acid anhydrides, in phosphorus-containing anhydrides;GO:0016462//pyrophosphatase activity;GO:0003824//catalytic activity;GO:0016817//hydrolase activity, acting on acid anhydrides;GO:0016787//hydrolase activity;GO:0017111//nucleoside-triphosphatase activity	-
gene12032	1219	3785.99	33.9267	102.263	1.5918	0.00488571	0.026539	yes	LOC107818394	PREDICTED: cytochrome P450 83B1-like [Nicotiana tabacum]	-	-	-	-	-	GO:1901363//heterocyclic compound binding;GO:0003824//catalytic activity;GO:0043167//ion binding;GO:0016491//oxidoreductase activity;GO:0005488//binding;GO:0046914//transition metal ion binding;GO:0043169//cation binding;GO:0046906//tetrapyrrole binding;GO:0046872//metal ion binding;GO:0097159//organic cyclic compound binding	GO:0044699//single-organism process;GO:0044710//single-organism metabolic process;GO:0008152//metabolic process
gene12035	258.787	1222.01	4.11333	19.2367	2.22548	3.93588e-07	9.95937e-06	yes	LOC107818401	PREDICTED: pentatricopeptide repeat-containing protein At5g03800-like [Nicotiana tabacum]	-	-	-	-	-	-	GO:0003006//developmental process involved in reproduction;GO:0032502//developmental process;GO:0022414//reproductive process;GO:0000003//reproduction
gene12036	159	579.667	3.82	13.2367	1.7929	0.000723924	0.00579074	yes	LOC107818402	PREDICTED: uncharacterized protein LOC107818402 isoform X2 [Nicotiana tabacum]	-	-	-	-	-	-	-
gene12037	159.187	502.24	1.91667	5.98	1.64155	0.00142337	0.0100094	yes	LOC107818403	PREDICTED: thyroid adenoma-associated protein homolog, partial [Nicotiana tabacum]	-	-	-	-	-	-	-
gene12050	141.667	326.277	2.68	6.05333	1.1755	0.00616997	0.0318657	yes	LOC107818418	PREDICTED: probable receptor-like protein kinase At5g15080 [Nicotiana tomentosiformis]	-	-	-	-	GO:0016020//membrane	GO:0001882//nucleoside binding;GO:0016301//kinase activity;GO:0016740//transferase activity;GO:0003824//catalytic activity;GO:0016772//transferase activity, transferring phosphorus-containing groups;GO:0097367//carbohydrate derivative binding;GO:0004672//protein kinase activity;GO:0001883//purine nucleoside binding;GO:0097159//organic cyclic compound binding;GO:1901363//heterocyclic compound bind…	GO:0043170//macromolecule metabolic process;GO:0071704//organic substance metabolic process;GO:0006464//cellular protein modification process;GO:0044260//cellular macromolecule metabolic process;GO:0043412//macromolecule modification;GO:0036211//protein modification process;GO:0044267//cellular protein metabolic process;GO:0019538//protein metabolic process;GO:0009987//cellular process;GO:0008152…
gene12051	267.667	766	8.99667	25.0067	1.47485	0.00106941	0.00794176	yes	LOC107818420	PREDICTED: hypersensitive-induced response protein 2-like [Nicotiana tabacum]	-	-	-	-	GO:0044444//cytoplasmic part;GO:0043231//intracellular membrane-bounded organelle;GO:0005737//cytoplasm;GO:0030054//cell junction;GO:0044446//intracellular organelle part;GO:0005773//vacuole;GO:0009536//plastid;GO:0043229//intracellular organelle;GO:0044424//intracellular part;GO:0044464//cell part;GO:0005623//cell;GO:0005911//cell-cell junction;GO:0005622//intracellular;GO:0044437//vacuolar part…	GO:0019901//protein kinase binding;GO:0019900//kinase binding;GO:0005515//protein binding;GO:0005488//binding;GO:0019899//enzyme binding	-
gene12053	6.33333	56	0.0466667	0.396667	3.08746	0.000471783	0.00408737	yes	LOC107818421	-	-	-	-	-	-	-	-
gene12060	112.667	268	3.63	8.61333	1.2466	0.00476576	0.0260496	yes	LOC107818428	PREDICTED: uncharacterized protein LOC107818428 isoform X1 [Nicotiana tabacum]	-	-	-	-	-	-	-
gene12061	16	60.6667	0.916667	3.62	1.98152	0.00723609	0.0361617	yes	LOC107818429	PREDICTED: protein NIM1-INTERACTING 2 [Solanum tuberosum]	-	-	-	-	-	-	-
gene12062	65.9433	211.767	2.22667	7.27667	1.70839	0.00130828	0.00934299	yes	LOC107818430	PREDICTED: mitochondrial inner membrane protease subunit 1-like [Nicotiana tabacum]	Genetic Information Processing	Folding, sorting and degradation	ko03060//Protein export	K09647	GO:0031224//intrinsic component of membrane;GO:0044425//membrane part;GO:0016020//membrane	GO:0016787//hydrolase activity;GO:0003824//catalytic activity;GO:0070011//peptidase activity, acting on L-amino acid peptides;GO:0008233//peptidase activity	GO:0044238//primary metabolic process;GO:0043170//macromolecule metabolic process;GO:0019538//protein metabolic process;GO:0006508//proteolysis;GO:0051604//protein maturation;GO:0010467//gene expression;GO:0071704//organic substance metabolic process;GO:0016485//protein processing;GO:0008152//metabolic process
gene12070	1528.89	501.667	60.0067	18.6067	-1.6893	0.00166278	0.0113659	yes	LOC107818439	glycerol-3-phosphate transporter 1 [Dorcoceras hygrometricum]	-	-	-	-	GO:0031224//intrinsic component of membrane;GO:0044425//membrane part;GO:0016020//membrane	-	GO:0009987//cellular process;GO:0065007//biological regulation;GO:0065008//regulation of biological quality;GO:0044699//single-organism process;GO:0048878//chemical homeostasis;GO:0055081//anion homeostasis;GO:0051179//localization;GO:0050801//ion homeostasis;GO:0072506//trivalent inorganic anion homeostasis;GO:0042592//homeostatic process;GO:0044763//single-organism cellular process;GO:0098771//…
gene12071	1703.47	618	35.0367	13.2933	-1.39816	0.00110707	0.00816496	yes	LOC107818440	PREDICTED: ACT domain-containing protein ACR3-like [Nicotiana tabacum]	-	-	-	-	-	GO:0043167//ion binding;GO:0005488//binding;GO:0043168//anion binding;GO:0036094//small molecule binding;GO:0031406//carboxylic acid binding;GO:0043177//organic acid binding	-
gene1208	489.55	206.667	11.53	4.98	-1.21117	0.00592172	0.0308378	yes	LOC107818249	PREDICTED: cysteine-rich receptor-like protein kinase 10 isoform X3 [Nicotiana tabacum]	-	-	-	-	-	GO:0016301//kinase activity;GO:0001882//nucleoside binding;GO:0001883//purine nucleoside binding;GO:0016773//phosphotransferase activity, alcohol group as acceptor;GO:0036094//small molecule binding;GO:0097159//organic cyclic compound binding;GO:0004672//protein kinase activity;GO:0032549//ribonucleoside binding;GO:0032550//purine ribonucleoside binding;GO:0016772//transferase activity, transferr…	GO:0008152//metabolic process;GO:0006793//phosphorus metabolic process;GO:0019538//protein metabolic process;GO:0044267//cellular protein metabolic process;GO:0044238//primary metabolic process;GO:0043170//macromolecule metabolic process;GO:0006796//phosphate-containing compound metabolic process;GO:0006464//cellular protein modification process;GO:0009987//cellular process;GO:0071704//organic su…
gene12080	76.3333	199.333	3.7	9.72667	1.39442	0.00310161	0.018607	yes	LOC107818451	PREDICTED: 60S ribosomal protein L18a-like protein [Nicotiana sylvestris]	-	-	-	-	-	-	-
gene12081	123.777	492.567	2.75	11.06	2.00785	4.27255e-06	7.68948e-05	yes	LOC107818452	PREDICTED: threonine synthase, chloroplastic-like [Nicotiana sylvestris]	Metabolism	Metabolism of cofactors and vitamins;Amino acid metabolism;Global and Overview	ko01230//Biosynthesis of amino acids;ko00260//Glycine, serine and threonine metabolism;ko00750//Vitamin B6 metabolism	K01733	GO:0043227//membrane-bounded organelle;GO:0043226//organelle;GO:0044464//cell part;GO:0005737//cytoplasm;GO:0044444//cytoplasmic part;GO:0005623//cell;GO:0044424//intracellular part;GO:0043229//intracellular organelle;GO:0043231//intracellular membrane-bounded organelle;GO:0005622//intracellular;GO:0009536//plastid	GO:0016835//carbon-oxygen lyase activity;GO:0005488//binding;GO:0043168//anion binding;GO:0003824//catalytic activity;GO:0043167//ion binding;GO:0016838//carbon-oxygen lyase activity, acting on phosphates;GO:0016829//lyase activity	GO:0071704//organic substance metabolic process;GO:0008152//metabolic process;GO:0044238//primary metabolic process;GO:0044710//single-organism metabolic process;GO:0009987//cellular process;GO:0006520//cellular amino acid metabolic process;GO:0006807//nitrogen compound metabolic process;GO:0044763//single-organism cellular process;GO:0044281//small molecule metabolic process;GO:0006566//threonin…
gene12090	0.666667	53.6667	0.01	0.93	6.53916	0.000254468	0.00245144	yes	LOC107818463	-	-	-	-	-	-	-	-
gene12094	6043.63	1672	132.023	35.6167	-1.89017	1.81213e-05	0.000266457	yes	LOC107818467	PREDICTED: sugar phosphatase YfbT-like [Nicotiana tabacum]	-	-	-	-	-	GO:0003824//catalytic activity	-
gene12103	174.277	540.243	1.24333	3.73	1.58496	0.000469559	0.00407101	yes	LOC107818477	PREDICTED: callose synthase 11-like [Nicotiana tabacum]	-	-	-	-	GO:0005886//plasma membrane;GO:0005623//cell;GO:0044464//cell part;GO:0071944//cell periphery;GO:0044459//plasma membrane part;GO:0044425//membrane part;GO:0016020//membrane	GO:0046527//glucosyltransferase activity;GO:0016757//transferase activity, transferring glycosyl groups;GO:0035251//UDP-glucosyltransferase activity;GO:0003824//catalytic activity;GO:0008194//UDP-glycosyltransferase activity;GO:0016740//transferase activity;GO:0016758//transferase activity, transferring hexosyl groups	GO:0044699//single-organism process;GO:0044260//cellular macromolecule metabolic process;GO:0032502//developmental process;GO:0043170//macromolecule metabolic process;GO:0044238//primary metabolic process;GO:0032501//multicellular organismal process;GO:0007275//multicellular organism development;GO:0051273//beta-glucan metabolic process;GO:0071704//organic substance metabolic process;GO:0006074//…
gene12108	244.79	539.75	16.82	37.12	1.14202	0.00776797	0.0381438	yes	LOC107818483	PREDICTED: molybdopterin synthase sulfur carrier subunit {ECO:0000255|HAMAP-Rule:MF_03051} [Nicotiana tomentosiformis]	Genetic Information Processing;Metabolism	Metabolism of cofactors and vitamins;Folding, sorting and degradation	ko00790//Folate biosynthesis;ko04122//Sulfur relay system	K03635	GO:0032991//macromolecular complex;GO:0044464//cell part;GO:0043234//protein complex;GO:0005623//cell;GO:0005622//intracellular;GO:0044444//cytoplasmic part;GO:0044424//intracellular part;GO:0005737//cytoplasm	GO:0003824//catalytic activity;GO:0016740//transferase activity;GO:0036094//small molecule binding;GO:0005488//binding;GO:0016783//sulfurtransferase activity;GO:0016782//transferase activity, transferring sulfur-containing groups	GO:0010033//response to organic substance;GO:0070887//cellular response to chemical stimulus;GO:0044763//single-organism cellular process;GO:0009755//hormone-mediated signaling pathway;GO:0065007//biological regulation;GO:0051186//cofactor metabolic process;GO:0044699//single-organism process;GO:0044249//cellular biosynthetic process;GO:0050896//response to stimulus;GO:0044238//primary metabolic …
gene12109	0	4.43333	0.001	0.186667	7.54432	0.00597661	0.0310816	yes	LOC107818484	PREDICTED: DNA ligase 1-like [Nicotiana tabacum]	-	-	-	-	-	-	-
gene12112	3091.01	824.153	72.4833	18.9467	-1.93571	4.42718e-06	7.90662e-05	yes	LOC107818488	-	-	-	-	-	-	-	-
gene12115	98	19.3333	2.17667	0.426667	-2.35094	7.02535e-05	0.000843745	yes	LOC107818491	PREDICTED: IST1-like protein [Solanum tuberosum]	Cellular Processes	Transport and catabolism	ko04144//Endocytosis	K19476	-	-	-
gene1213	366.333	781	7.27333	15.4233	1.08443	0.0075142	0.0371939	yes	LOC107818301	PREDICTED: lactation elevated protein 1 [Nicotiana sylvestris]	-	-	-	-	GO:0043226//organelle;GO:0044464//cell part;GO:0044424//intracellular part;GO:0043229//intracellular organelle;GO:0009536//plastid;GO:0005737//cytoplasm;GO:0043231//intracellular membrane-bounded organelle;GO:0005622//intracellular;GO:0005623//cell;GO:0044444//cytoplasmic part;GO:0043227//membrane-bounded organelle	GO:0001883//purine nucleoside binding;GO:0097159//organic cyclic compound binding;GO:1901363//heterocyclic compound binding;GO:0001882//nucleoside binding;GO:0032549//ribonucleoside binding;GO:0005488//binding;GO:0036094//small molecule binding;GO:0005515//protein binding;GO:0097367//carbohydrate derivative binding;GO:0032550//purine ribonucleoside binding	-
gene12130	1.66667	16.3333	0.0233333	0.226667	3.28011	0.00507577	0.0273426	yes	LOC107818506	-	-	-	-	-	-	-	-
gene12131	1054.83	3025.98	23.09	65.76	1.50994	0.000431075	0.00379534	yes	LOC107818508	PREDICTED: pyruvate kinase, cytosolic isozyme isoform X2 [Nicotiana tabacum]	Metabolism	Nucleotide metabolism;Global and Overview;Carbohydrate metabolism	ko01200//Carbon metabolism;ko01230//Biosynthesis of amino acids;ko00230//Purine metabolism;ko00010//Glycolysis / Gluconeogenesis;ko00620//Pyruvate metabolism	K00873	GO:0005622//intracellular;GO:0005623//cell;GO:0005737//cytoplasm;GO:0044424//intracellular part;GO:0044444//cytoplasmic part;GO:0016020//membrane;GO:0044464//cell part	GO:1901363//heterocyclic compound binding;GO:0032550//purine ribonucleoside binding;GO:0097367//carbohydrate derivative binding;GO:0046872//metal ion binding;GO:0001882//nucleoside binding;GO:0043167//ion binding;GO:0043169//cation binding;GO:0016740//transferase activity;GO:0003824//catalytic activity;GO:0031420//alkali metal ion binding;GO:0032549//ribonucleoside binding;GO:0097159//organic cyc…	GO:0006793//phosphorus metabolic process;GO:0010038//response to metal ion;GO:0010035//response to inorganic substance;GO:0044237//cellular metabolic process;GO:0008152//metabolic process;GO:0050896//response to stimulus;GO:0006796//phosphate-containing compound metabolic process;GO:0042221//response to chemical;GO:0009987//cellular process;GO:0006091//generation of precursor metabolites and ener…
gene12141	68.3333	344.667	3.00667	15.15	2.33308	3.53413e-07	9.05769e-06	yes	LOC107818522	PREDICTED: probable inactive nicotinamidase At3g16190 isoform X2 [Nicotiana tabacum]	-	-	-	-	-	-	-
gene12145	27.6667	153	0.343333	1.80333	2.39298	1.64949e-05	0.00024604	yes	LOC107818525	PREDICTED: topless-related protein 1-like [Nicotiana tabacum]	-	-	-	-	-	-	-
gene12148	428.333	1584.67	10.8533	39.2433	1.85431	1.2576e-05	0.00019369	yes	LOC107818528	PREDICTED: homeobox-leucine zipper protein ATHB-6-like [Nicotiana tomentosiformis]	-	-	-	-	-	GO:1901363//heterocyclic compound binding;GO:0005488//binding;GO:0097159//organic cyclic compound binding;GO:0003676//nucleic acid binding;GO:0003677//DNA binding	GO:0009719//response to endogenous stimulus;GO:0044249//cellular biosynthetic process;GO:1901700//response to oxygen-containing compound;GO:1901576//organic substance biosynthetic process;GO:0006139//nucleobase-containing compound metabolic process;GO:0044271//cellular nitrogen compound biosynthetic process;GO:0044767//single-organism developmental process;GO:0006807//nitrogen compound metabolic …
gene12153	156.41	477.74	2.31333	7.05333	1.60833	0.000119686	0.00131419	yes	LOC107818534	PREDICTED: conserved oligomeric Golgi complex subunit 2 [Nicotiana sylvestris]	-	-	-	-	GO:0044464//cell part;GO:0043226//organelle;GO:0005622//intracellular;GO:0043231//intracellular membrane-bounded organelle;GO:0043227//membrane-bounded organelle;GO:0043229//intracellular organelle;GO:0005623//cell;GO:0044424//intracellular part	-	GO:0008104//protein localization;GO:0071840//cellular component organization or biogenesis;GO:0016043//cellular component organization;GO:0045184//establishment of protein localization;GO:0033036//macromolecule localization;GO:0051179//localization;GO:0006996//organelle organization;GO:0009987//cellular process;GO:0051234//establishment of localization
gene12160	374.407	1496.88	5.87	23.4133	1.9959	9.74342e-07	2.16182e-05	yes	LOC107818540	PREDICTED: pentatricopeptide repeat-containing protein At3g53700, chloroplastic [Nicotiana sylvestris]	-	-	-	-	-	-	-
gene12165	174.333	416	8.83333	21.1533	1.25986	0.00373125	0.0215531	yes	LOC107818547	PREDICTED: glutaredoxin-C5, chloroplastic-like isoform X1 [Nicotiana tomentosiformis]	-	-	-	-	-	GO:0015037//peptide disulfide oxidoreductase activity;GO:0015036//disulfide oxidoreductase activity;GO:0003824//catalytic activity;GO:0016667//oxidoreductase activity, acting on a sulfur group of donors;GO:0015038//glutathione disulfide oxidoreductase activity;GO:0016491//oxidoreductase activity	GO:0044763//single-organism cellular process;GO:0009058//biosynthetic process;GO:0044710//single-organism metabolic process;GO:0065008//regulation of biological quality;GO:0009987//cellular process;GO:0042592//homeostatic process;GO:0008152//metabolic process;GO:0044699//single-organism process;GO:0065007//biological regulation;GO:0019725//cellular homeostasis
gene12166	154.667	901.663	3.35667	19.16	2.513	2.72875e-07	7.2601e-06	yes	LOC107818548	PREDICTED: zinc finger protein CONSTANS-LIKE 14-like [Nicotiana sylvestris]	-	-	-	-	GO:0005623//cell;GO:0044464//cell part	GO:0046914//transition metal ion binding;GO:0043167//ion binding;GO:0043169//cation binding;GO:0046872//metal ion binding;GO:0005488//binding	-
gene12167	177.13	685.85	1.69667	6.30667	1.89417	0.0026195	0.0163014	yes	LOC107818550	PREDICTED: TMV resistance protein N-like isoform X1 [Nicotiana tabacum]	-	-	-	-	GO:0044424//intracellular part;GO:0005623//cell;GO:0005622//intracellular;GO:0044464//cell part	GO:0001882//nucleoside binding;GO:0003824//catalytic activity;GO:1901363//heterocyclic compound binding;GO:0097159//organic cyclic compound binding;GO:0001883//purine nucleoside binding;GO:0097367//carbohydrate derivative binding;GO:0005488//binding;GO:0036094//small molecule binding;GO:0032550//purine ribonucleoside binding;GO:0032549//ribonucleoside binding	GO:0051716//cellular response to stimulus;GO:0050896//response to stimulus;GO:0006950//response to stress;GO:0044763//single-organism cellular process;GO:0033554//cellular response to stress;GO:0007154//cell communication;GO:0009987//cellular process;GO:0044699//single-organism process
gene12169	419.267	967.367	8.61	19.9433	1.21182	0.00834382	0.0403436	yes	LOC107818553	PREDICTED: stomatin-like protein 2, mitochondrial [Nicotiana tomentosiformis]	-	-	-	-	-	-	-
gene12178	377.667	126.667	7.36333	2.39	-1.62335	0.00215698	0.0139849	yes	LOC107818561	PREDICTED: protein DWARF 53-LIKE-like [Nicotiana tabacum]	-	-	-	-	-	-	-
gene12183	539.72	1545.59	20.69	59.68	1.52831	0.000339793	0.0031032	yes	LOC107818566	PREDICTED: uncharacterized protein At2g34460, chloroplastic-like [Nicotiana sylvestris]	-	-	-	-	GO:0031976//plastid thylakoid;GO:0009536//plastid;GO:0009526//plastid envelope;GO:0044422//organelle part;GO:0044435//plastid part;GO:0005737//cytoplasm;GO:0005623//cell;GO:0044424//intracellular part;GO:0044444//cytoplasmic part;GO:0031975//envelope;GO:0043227//membrane-bounded organelle;GO:0044434//chloroplast part;GO:0009507//chloroplast;GO:0043229//intracellular organelle;GO:0044446//intracel…	-	-
gene12189	97.3333	27.6667	1.65333	0.446667	-1.88811	0.00132421	0.00943626	yes	LOC107818572	PREDICTED: cation/H(+) antiporter 20-like [Nicotiana tabacum]	-	-	-	-	GO:0031224//intrinsic component of membrane;GO:0044424//intracellular part;GO:0005623//cell;GO:0043229//intracellular organelle;GO:0043226//organelle;GO:0043227//membrane-bounded organelle;GO:0043231//intracellular membrane-bounded organelle;GO:0016020//membrane;GO:0005622//intracellular;GO:0044464//cell part;GO:0044425//membrane part	GO:0022890//inorganic cation transmembrane transporter activity;GO:0022857//transmembrane transporter activity;GO:0015077//monovalent inorganic cation transmembrane transporter activity;GO:0015075//ion transmembrane transporter activity;GO:0022892//substrate-specific transporter activity;GO:0005215//transporter activity;GO:0022891//substrate-specific transmembrane transporter activity;GO:0015078/…	GO:0006605//protein targeting;GO:0098771//inorganic ion homeostasis;GO:0045184//establishment of protein localization;GO:0044765//single-organism transport;GO:0050801//ion homeostasis;GO:0065008//regulation of biological quality;GO:0044699//single-organism process;GO:0044763//single-organism cellular process;GO:0015031//protein transport;GO:1902578//single-organism localization;GO:0015672//monova…
gene1219	1443.01	5936.47	54.7133	224.597	2.03737	5.00755e-07	1.22547e-05	yes	LOC107818361	PREDICTED: DAG protein, chloroplastic [Nicotiana sylvestris]	-	-	-	-	GO:0005623//cell;GO:0009526//plastid envelope;GO:0043227//membrane-bounded organelle;GO:0005622//intracellular;GO:0044422//organelle part;GO:0044435//plastid part;GO:0031967//organelle envelope;GO:0043231//intracellular membrane-bounded organelle;GO:0005737//cytoplasm;GO:0044444//cytoplasmic part;GO:0044446//intracellular organelle part;GO:0009536//plastid;GO:0031975//envelope;GO:0009532//plastid…	-	GO:0044260//cellular macromolecule metabolic process;GO:0071704//organic substance metabolic process;GO:0046483//heterocycle metabolic process;GO:0044238//primary metabolic process;GO:0090304//nucleic acid metabolic process;GO:0034641//cellular nitrogen compound metabolic process;GO:0006139//nucleobase-containing compound metabolic process;GO:0044237//cellular metabolic process;GO:0016070//RNA me…
gene12194	569.617	58.6667	14.44	1.45667	-3.30933	4.32466e-10	2.45942e-08	yes	LOC107818577	PREDICTED: homeobox-leucine zipper protein HAT3-like [Nicotiana tabacum]	-	-	-	-	GO:0044424//intracellular part;GO:0005911//cell-cell junction;GO:0043226//organelle;GO:0005623//cell;GO:0043231//intracellular membrane-bounded organelle;GO:0005622//intracellular;GO:0043227//membrane-bounded organelle;GO:0044464//cell part;GO:0043229//intracellular organelle;GO:0030054//cell junction	GO:0003676//nucleic acid binding;GO:0005488//binding;GO:0003677//DNA binding;GO:0097159//organic cyclic compound binding;GO:0001071//nucleic acid binding transcription factor activity;GO:1901363//heterocyclic compound binding	GO:0090304//nucleic acid metabolic process;GO:0071704//organic substance metabolic process;GO:0010467//gene expression;GO:0044237//cellular metabolic process;GO:0097659//nucleic acid-templated transcription;GO:1901576//organic substance biosynthetic process;GO:1901362//organic cyclic compound biosynthetic process;GO:0006139//nucleobase-containing compound metabolic process;GO:0006351//transcripti…
gene12202	6.68667	0.333333	0.36	0.0166667	-4.43296	0.00460283	0.0253954	yes	LOC107818587	PREDICTED: MADS-box protein SOC1-like [Nicotiana tabacum]	-	-	-	-	-	-	-
gene12207	79	432	3.24667	17.8867	2.46185	7.51157e-07	1.73702e-05	yes	LOC107818594	PREDICTED: protein NLRC3 [Nicotiana tomentosiformis]	-	-	-	-	GO:0009536//plastid;GO:0043226//organelle;GO:0005737//cytoplasm;GO:0005623//cell;GO:0043227//membrane-bounded organelle;GO:0044444//cytoplasmic part;GO:0044424//intracellular part;GO:0043229//intracellular organelle;GO:0043231//intracellular membrane-bounded organelle;GO:0005622//intracellular;GO:0044464//cell part	-	-
gene12210	61.3333	365.333	1.39667	8.18	2.55011	1.36811e-07	3.99599e-06	yes	LOC107818598	PREDICTED: aspartic proteinase-like [Nicotiana tomentosiformis]	-	-	-	-	GO:0030054//cell junction;GO:0005623//cell;GO:0005622//intracellular;GO:0005911//cell-cell junction;GO:0044424//intracellular part;GO:0005737//cytoplasm;GO:0044444//cytoplasmic part;GO:0044464//cell part	GO:0070011//peptidase activity, acting on L-amino acid peptides;GO:0004175//endopeptidase activity;GO:0008233//peptidase activity;GO:0016787//hydrolase activity;GO:0003824//catalytic activity	GO:0019538//protein metabolic process;GO:0051604//protein maturation;GO:0010038//response to metal ion;GO:0008152//metabolic process;GO:0044238//primary metabolic process;GO:0006950//response to stress;GO:0016485//protein processing;GO:0043170//macromolecule metabolic process;GO:0071704//organic substance metabolic process;GO:0050896//response to stimulus;GO:0009628//response to abiotic stimulus;…
gene12236	598.213	269.093	12.06	5.42	-1.15387	0.00562716	0.0296131	yes	LOC107818627	PREDICTED: ABC transporter C family member 3-like, partial [Nicotiana tabacum]	-	-	-	-	GO:0031224//intrinsic component of membrane;GO:0044425//membrane part;GO:0016020//membrane	GO:0001883//purine nucleoside binding;GO:0016817//hydrolase activity, acting on acid anhydrides;GO:1901363//heterocyclic compound binding;GO:0022857//transmembrane transporter activity;GO:0015399//primary active transmembrane transporter activity;GO:0036094//small molecule binding;GO:0001882//nucleoside binding;GO:0016818//hydrolase activity, acting on acid anhydrides, in phosphorus-containing an…	GO:0044699//single-organism process;GO:0009259//ribonucleotide metabolic process;GO:0044710//single-organism metabolic process;GO:0009056//catabolic process;GO:0071704//organic substance metabolic process;GO:0006139//nucleobase-containing compound metabolic process;GO:0009150//purine ribonucleotide metabolic process;GO:1901360//organic cyclic compound metabolic process;GO:0006807//nitrogen compou…
gene12260	10.3333	154.333	0.536667	7.90667	3.88097	7.81725e-06	0.000128932	yes	LOC107818655	PREDICTED: ethylene-responsive transcription factor ERF106-like [Nicotiana tabacum]	-	-	-	-	GO:0005622//intracellular;GO:0005623//cell;GO:0044424//intracellular part;GO:0043229//intracellular organelle;GO:0043227//membrane-bounded organelle;GO:0043231//intracellular membrane-bounded organelle;GO:0044464//cell part;GO:0043226//organelle	GO:0097159//organic cyclic compound binding;GO:1901363//heterocyclic compound binding;GO:0001071//nucleic acid binding transcription factor activity;GO:0003676//nucleic acid binding;GO:0005488//binding	GO:0044271//cellular nitrogen compound biosynthetic process;GO:0046483//heterocycle metabolic process;GO:0009058//biosynthetic process;GO:0009059//macromolecule biosynthetic process;GO:0034641//cellular nitrogen compound metabolic process;GO:0044260//cellular macromolecule metabolic process;GO:0006351//transcription, DNA-templated;GO:0006807//nitrogen compound metabolic process;GO:0044249//cellul…
gene12265	6	47.3333	0.163333	1.3	2.99262	0.000846317	0.00656345	yes	LOC107818660	-	-	-	-	-	-	-	-
gene12272	53.6667	172.667	2.03667	6.49	1.67201	0.000660092	0.00537761	yes	LOC107818668	PREDICTED: uncharacterized protein LOC107818668 [Nicotiana tabacum]	-	-	-	-	-	-	-
gene12277	80.6667	2746.17	1.19333	38.78	5.02224	6.43186e-16	1.2472e-13	yes	LOC107818673	PREDICTED: uncharacterized protein LOC107818673 isoform X1 [Nicotiana tabacum]	-	-	-	-	GO:0043226//organelle;GO:0005623//cell;GO:0071944//cell periphery;GO:0043229//intracellular organelle;GO:0043231//intracellular membrane-bounded organelle;GO:0030312//external encapsulating structure;GO:0044464//cell part;GO:0005618//cell wall;GO:0005622//intracellular;GO:0044424//intracellular part;GO:0043227//membrane-bounded organelle	GO:0016798//hydrolase activity, acting on glycosyl bonds;GO:0016787//hydrolase activity;GO:0004553//hydrolase activity, hydrolyzing O-glycosyl compounds;GO:0003824//catalytic activity	GO:0044238//primary metabolic process;GO:0005975//carbohydrate metabolic process;GO:0044710//single-organism metabolic process;GO:0019321//pentose metabolic process;GO:0044281//small molecule metabolic process;GO:0044699//single-organism process;GO:0071704//organic substance metabolic process;GO:0044723//single-organism carbohydrate metabolic process;GO:0005996//monosaccharide metabolic process;G…
gene12296	423.227	1355.94	5.44	17.1833	1.65933	0.000723148	0.00578617	yes	LOC107818696	PREDICTED: WD repeat-containing protein 3-like [Nicotiana tabacum]	Genetic Information Processing	Translation	ko03008//Ribosome biogenesis in eukaryotes	K14556	GO:0005623//cell;GO:0043231//intracellular membrane-bounded organelle;GO:0043227//membrane-bounded organelle;GO:0044428//nuclear part;GO:0043229//intracellular organelle;GO:0044422//organelle part;GO:0044424//intracellular part;GO:0070013//intracellular organelle lumen;GO:0005622//intracellular;GO:0043233//organelle lumen;GO:0031981//nuclear lumen;GO:0044464//cell part;GO:0005634//nucleus;GO:0044…	-	-
gene12311	71.6667	231.333	1.46667	4.62667	1.65743	0.000420837	0.00372046	yes	LOC107818712	PREDICTED: probable E3 ubiquitin-protein ligase ARI8 [Nicotiana tomentosiformis]	-	-	-	-	-	GO:0046872//metal ion binding;GO:0043169//cation binding;GO:0046914//transition metal ion binding;GO:0097159//organic cyclic compound binding;GO:0005488//binding;GO:0043167//ion binding	-
gene12314	20.3767	99.2267	0.326667	1.53	2.22764	0.000300182	0.00280223	yes	LOC107818715	PREDICTED: disease resistance protein At4g27190-like isoform X1 [Nicotiana tabacum]	Organismal Systems	Environmental adaptation	ko04626//Plant-pathogen interaction	K13459	-	GO:0097367//carbohydrate derivative binding;GO:1901363//heterocyclic compound binding;GO:0001882//nucleoside binding;GO:0097159//organic cyclic compound binding;GO:0001883//purine nucleoside binding;GO:0032549//ribonucleoside binding;GO:0036094//small molecule binding;GO:0032550//purine ribonucleoside binding;GO:0005488//binding	GO:0006950//response to stress;GO:0050896//response to stimulus
gene12318	1073.67	192.667	61.95	11.52	-2.42696	1.55086e-05	0.000233196	yes	LOC107818720	PREDICTED: classical arabinogalactan protein 9 [Nicotiana tomentosiformis]	-	-	-	-	-	-	-
gene12319	0.333333	9.14667	0.0133333	0.336667	4.65821	0.00327467	0.0194343	yes	LOC107818722	PREDICTED: gibberellin 2-beta-dioxygenase 1-like [Nicotiana tabacum]	Metabolism	Metabolism of terpenoids and polyketides	ko00904//Diterpenoid biosynthesis	K04125	-	GO:0046914//transition metal ion binding;GO:0016705//oxidoreductase activity, acting on paired donors, with incorporation or reduction of molecular oxygen;GO:0043169//cation binding;GO:0043167//ion binding;GO:0005488//binding;GO:0016491//oxidoreductase activity;GO:0003824//catalytic activity;GO:0046872//metal ion binding	GO:0008152//metabolic process;GO:0044710//single-organism metabolic process;GO:0044699//single-organism process
gene12322	0	10	0.001	0.38	8.56986	1.92873e-05	0.000281378	yes	LOC107818725	-	-	-	-	-	-	-	-
gene12330	195.557	456.73	4.26333	9.95667	1.22368	0.00611692	0.0316637	yes	LOC107818733	PREDICTED: alkaline/neutral invertase CINV2 [Nicotiana sylvestris]	-	-	-	-	GO:0016020//membrane	GO:0016798//hydrolase activity, acting on glycosyl bonds;GO:0004553//hydrolase activity, hydrolyzing O-glycosyl compounds;GO:0003824//catalytic activity;GO:0016787//hydrolase activity	GO:0032501//multicellular organismal process;GO:0005985//sucrose metabolic process;GO:0044763//single-organism cellular process;GO:0032502//developmental process;GO:0044237//cellular metabolic process;GO:0005975//carbohydrate metabolic process;GO:1901700//response to oxygen-containing compound;GO:0006950//response to stress;GO:0044723//single-organism carbohydrate metabolic process;GO:0043436//ox…
gene1236	21.0133	79.6233	0.66	2.45667	1.89616	0.000518762	0.00440888	yes	LOC107818514	PREDICTED: A-kinase anchor protein 17A [Nicotiana tomentosiformis]	-	-	-	-	-	-	-
gene12364	128.333	382	2.79	8.11667	1.54062	0.000390444	0.00349211	yes	LOC107818769	PREDICTED: AT-hook motif nuclear-localized protein 6-like [Capsicum annuum]	-	-	-	-	GO:0005623//cell;GO:0005622//intracellular;GO:0043229//intracellular organelle;GO:0043231//intracellular membrane-bounded organelle;GO:0043227//membrane-bounded organelle;GO:0044464//cell part;GO:0044424//intracellular part;GO:0043226//organelle	GO:0003676//nucleic acid binding;GO:1901363//heterocyclic compound binding;GO:0097159//organic cyclic compound binding;GO:0005488//binding	GO:0048856//anatomical structure development;GO:0009888//tissue development;GO:0010087//phloem or xylem histogenesis;GO:0032502//developmental process
gene12369	0	7.33333	0.001	0.363333	8.50515	0.000460013	0.00400404	yes	LOC107818777	-	-	-	-	-	-	-	-
gene1237	88.6667	399	1.27667	5.84333	2.19441	1.05877e-06	2.31875e-05	yes	LOC107818520	PREDICTED: tetratricopeptide repeat protein 7A-like [Nicotiana tabacum]	-	-	-	-	GO:0016020//membrane	-	-
gene12376	276	95	11.28	3.86	-1.54709	0.00372639	0.021534	yes	LOC107818783	PREDICTED: methylesterase 10-like isoform X1 [Nicotiana tomentosiformis]	-	-	-	-	-	-	-
gene12387	1065.57	452.563	19.58	8.19333	-1.25686	0.00250764	0.0157657	yes	LOC107818796	PREDICTED: probable 1-deoxy-D-xylulose-5-phosphate synthase, chloroplastic [Nicotiana tomentosiformis]	Metabolism	Metabolism of cofactors and vitamins;Metabolism of terpenoids and polyketides	ko00900//Terpenoid backbone biosynthesis;ko00730//Thiamine metabolism	K01662	GO:0005622//intracellular;GO:0044424//intracellular part;GO:0005737//cytoplasm;GO:0044444//cytoplasmic part;GO:0043226//organelle;GO:0043229//intracellular organelle;GO:0009536//plastid;GO:0005623//cell;GO:0043231//intracellular membrane-bounded organelle;GO:0043227//membrane-bounded organelle;GO:0044464//cell part	GO:0043169//cation binding;GO:0003824//catalytic activity;GO:0005488//binding;GO:0043167//ion binding;GO:0016744//transferase activity, transferring aldehyde or ketonic groups;GO:0016740//transferase activity	GO:0072527//pyrimidine-containing compound metabolic process;GO:0019438//aromatic compound biosynthetic process;GO:0006725//cellular aromatic compound metabolic process;GO:0046483//heterocycle metabolic process;GO:0071704//organic substance metabolic process;GO:0018130//heterocycle biosynthetic process;GO:0006766//vitamin metabolic process;GO:0044271//cellular nitrogen compound biosynthetic proce…
gene12390	129.333	885	4.68333	31.59	2.75386	6.18462e-10	3.34353e-08	yes	LOC107818798	PREDICTED: glycine-rich RNA-binding protein 4, mitochondrial-like [Nicotiana tabacum]	Genetic Information Processing	Transcription	ko03040//Spliceosome	K12741	-	GO:0032550//purine ribonucleoside binding;GO:0001882//nucleoside binding;GO:0001883//purine nucleoside binding;GO:0046914//transition metal ion binding;GO:0046872//metal ion binding;GO:1901363//heterocyclic compound binding;GO:0005488//binding;GO:0032549//ribonucleoside binding;GO:0043169//cation binding;GO:0043167//ion binding;GO:0036094//small molecule binding;GO:0097367//carbohydrate derivativ…	GO:0050896//response to stimulus;GO:0006950//response to stress
gene12398	2	68.6667	0.1	3.25	5.02237	1.9701e-05	0.000286366	yes	LOC107818808	PREDICTED: homeobox-leucine zipper protein ATHB-12-like [Nicotiana tabacum]	-	-	-	-	-	-	-
gene12404	4	0	0.313333	0.001	-8.29155	0.00481565	0.0262452	yes	LOC107818812	PGPS/D7 [Petunia x hybrida]	-	-	-	-	-	-	-
gene12414	60.3333	890.11	1.06667	15.6533	3.87529	7.72435e-13	8.37619e-11	yes	LOC107818824	PREDICTED: probable galactinol--sucrose galactosyltransferase 2 [Nicotiana tabacum]	Metabolism	Carbohydrate metabolism	ko00052//Galactose metabolism	K06617	-	-	-
gene12418	1131.2	3691.43	19.8033	63.7067	1.6857	2.85989e-05	0.00039377	yes	LOC107818827	PREDICTED: DEAD-box ATP-dependent RNA helicase 7-like [Nicotiana tabacum]	-	-	-	-	GO:0005622//intracellular;GO:0043231//intracellular membrane-bounded organelle;GO:0044464//cell part;GO:0044424//intracellular part;GO:0005623//cell;GO:0043226//organelle;GO:0043227//membrane-bounded organelle;GO:0043229//intracellular organelle	GO:0016818//hydrolase activity, acting on acid anhydrides, in phosphorus-containing anhydrides;GO:0032549//ribonucleoside binding;GO:0097367//carbohydrate derivative binding;GO:0016787//hydrolase activity;GO:0016887//ATPase activity;GO:0001883//purine nucleoside binding;GO:0001882//nucleoside binding;GO:0016462//pyrophosphatase activity;GO:0017111//nucleoside-triphosphatase activity;GO:1901363//h…	GO:1901361//organic cyclic compound catabolic process;GO:0009154//purine ribonucleotide catabolic process;GO:0019439//aromatic compound catabolic process;GO:0044281//small molecule metabolic process;GO:0009056//catabolic process;GO:0046483//heterocycle metabolic process;GO:1901565//organonitrogen compound catabolic process;GO:0006195//purine nucleotide catabolic process;GO:0006807//nitrogen compo…
gene12420	170	23.6667	2.69333	0.35	-2.94397	0.00021824	0.00215482	yes	LOC107818832	PREDICTED: beta-D-xylosidase 1-like [Nicotiana tabacum]	-	-	-	-	GO:0005623//cell;GO:0005618//cell wall;GO:0005576//extracellular region;GO:0030312//external encapsulating structure;GO:0044464//cell part;GO:0071944//cell periphery	GO:0016787//hydrolase activity;GO:0003824//catalytic activity;GO:0016798//hydrolase activity, acting on glycosyl bonds	GO:0003006//developmental process involved in reproduction;GO:0022414//reproductive process;GO:0008152//metabolic process;GO:0044238//primary metabolic process;GO:0000003//reproduction;GO:0032502//developmental process
gene12424	2281.35	780.61	197.517	66.39	-1.57294	0.00110351	0.00814518	yes	LOC107818837	PREDICTED: metallothionein-like protein type 2 [Nicotiana tomentosiformis]	-	-	-	-	-	GO:0043167//ion binding;GO:0005488//binding;GO:0043169//cation binding	-
gene12425	4.68667	28.8267	0.246667	1.48	2.58496	0.000161896	0.00168084	yes	LOC107818838	-	-	-	-	-	-	-	-
gene12427	0	4.33333	0.001	0.433333	8.75933	0.00377846	0.0217673	yes	LOC107818839	-	-	-	-	-	-	-	-
gene12429	13.6667	99.3333	0.293333	2.19333	2.90251	1.93284e-05	0.000281684	yes	LOC107818842	PREDICTED: bidirectional sugar transporter SWEET16-like [Nicotiana tabacum]	-	-	-	-	GO:0016020//membrane;GO:0031224//intrinsic component of membrane;GO:0044425//membrane part	-	GO:0044765//single-organism transport;GO:0044699//single-organism process;GO:0051179//localization;GO:1902578//single-organism localization;GO:0051234//establishment of localization;GO:0006810//transport
gene12433	3.66667	68.3167	0.0733333	1.43	4.2854	2.62454e-09	1.2255e-07	yes	LOC107818846	PREDICTED: serine/threonine-protein kinase tricorner-like [Nicotiana sylvestris]	-	-	-	-	-	GO:0032550//purine ribonucleoside binding;GO:0001882//nucleoside binding;GO:0097159//organic cyclic compound binding;GO:0016740//transferase activity;GO:0004672//protein kinase activity;GO:0016301//kinase activity;GO:0016772//transferase activity, transferring phosphorus-containing groups;GO:0097367//carbohydrate derivative binding;GO:0036094//small molecule binding;GO:0001883//purine nucleoside …	GO:0008152//metabolic process;GO:0044238//primary metabolic process;GO:0009987//cellular process;GO:0036211//protein modification process;GO:0019538//protein metabolic process;GO:0006464//cellular protein modification process;GO:0044237//cellular metabolic process;GO:0043412//macromolecule modification;GO:0006793//phosphorus metabolic process;GO:0044260//cellular macromolecule metabolic process;G…
gene12437	143.667	530.87	3.27333	11.9633	1.86979	1.12019e-05	0.000175283	yes	LOC107818851	PREDICTED: diacylglycerol kinase 5-like [Nicotiana tomentosiformis]	Environmental Information Processing;Metabolism	Signal transduction;Lipid metabolism	ko00564//Glycerophospholipid metabolism;ko04070//Phosphatidylinositol signaling system;ko00561//Glycerolipid metabolism	K00901	GO:0044464//cell part;GO:0044424//intracellular part;GO:0044444//cytoplasmic part;GO:0009536//plastid;GO:0043229//intracellular organelle;GO:0043226//organelle;GO:0043227//membrane-bounded organelle;GO:0043231//intracellular membrane-bounded organelle;GO:0005737//cytoplasm;GO:0005623//cell;GO:0005622//intracellular	GO:0016772//transferase activity, transferring phosphorus-containing groups;GO:0016301//kinase activity;GO:0016740//transferase activity;GO:0003824//catalytic activity	GO:0050789//regulation of biological process;GO:0044237//cellular metabolic process;GO:0007165//signal transduction;GO:0044699//single-organism process;GO:0050896//response to stimulus;GO:0007154//cell communication;GO:0044763//single-organism cellular process;GO:0008152//metabolic process;GO:0023052//signaling;GO:0006793//phosphorus metabolic process;GO:0044700//single organism signaling;GO:0050…
gene12438	22.6667	71.3333	0.37	1.13333	1.61498	0.00712707	0.0357769	yes	LOC107818853	serine/threonine-protein kinase-like protein CCR4 precursor [Nicotiana tabacum]	-	-	-	-	-	GO:0036094//small molecule binding;GO:0003824//catalytic activity;GO:0004672//protein kinase activity;GO:0016740//transferase activity;GO:0001883//purine nucleoside binding;GO:0005515//protein binding;GO:0032549//ribonucleoside binding;GO:0097367//carbohydrate derivative binding;GO:0005488//binding;GO:1901363//heterocyclic compound binding;GO:0016301//kinase activity;GO:0097159//organic cyclic co…	GO:0019538//protein metabolic process;GO:0008152//metabolic process;GO:0006464//cellular protein modification process;GO:0009987//cellular process;GO:0044238//primary metabolic process;GO:0036211//protein modification process;GO:0044260//cellular macromolecule metabolic process;GO:0043412//macromolecule modification;GO:0044267//cellular protein metabolic process;GO:0071704//organic substance meta…
gene12440	98.3333	282.667	6.65667	19.04	1.51616	0.000850508	0.00659028	yes	LOC107818854	PREDICTED: protein TIC 40, chloroplastic-like [Nicotiana tabacum]	-	-	-	-	GO:0009534//chloroplast thylakoid;GO:0043227//membrane-bounded organelle;GO:0043229//intracellular organelle;GO:0009526//plastid envelope;GO:0031967//organelle envelope;GO:0044435//plastid part;GO:0005737//cytoplasm;GO:0044446//intracellular organelle part;GO:0043226//organelle;GO:0009507//chloroplast;GO:0044424//intracellular part;GO:0031976//plastid thylakoid;GO:0005623//cell;GO:0005622//intrac…	-	GO:0055085//transmembrane transport;GO:0015031//protein transport;GO:0006810//transport;GO:0044763//single-organism cellular process;GO:1902578//single-organism localization;GO:0009987//cellular process;GO:0051649//establishment of localization in cell;GO:0051234//establishment of localization;GO:0044743//intracellular protein transmembrane import;GO:0044765//single-organism transport;GO:0006996/…
gene12441	1044.67	338.21	45.2533	14.5033	-1.64164	7.60575e-05	0.000900086	yes	LOC107818855	PREDICTED: hit family protein 1 isoform X1 [Nicotiana sylvestris]	-	-	-	-	GO:0043226//organelle;GO:0043231//intracellular membrane-bounded organelle;GO:0043229//intracellular organelle;GO:0044464//cell part;GO:0044424//intracellular part;GO:0044444//cytoplasmic part;GO:0042579//microbody;GO:0043227//membrane-bounded organelle;GO:0005622//intracellular;GO:0005737//cytoplasm;GO:0005623//cell	GO:0016787//hydrolase activity;GO:0016819//hydrolase activity, acting on acid anhydrides, in sulfonyl-containing anhydrides;GO:0016817//hydrolase activity, acting on acid anhydrides;GO:0003824//catalytic activity	GO:0044710//single-organism metabolic process;GO:0008152//metabolic process;GO:0006807//nitrogen compound metabolic process;GO:1901564//organonitrogen compound metabolic process;GO:0072521//purine-containing compound metabolic process;GO:0034641//cellular nitrogen compound metabolic process;GO:0006793//phosphorus metabolic process;GO:0006725//cellular aromatic compound metabolic process;GO:004428…
gene12445	8.66667	59.8833	0.19	1.17333	2.62654	9.34098e-05	0.00107174	yes	LOC107818860	PREDICTED: annexin D5-like isoform X2 [Nicotiana tabacum]	-	-	-	-	-	GO:0043169//cation binding;GO:0043168//anion binding;GO:0005543//phospholipid binding;GO:0005488//binding;GO:0046872//metal ion binding;GO:0008289//lipid binding;GO:0043167//ion binding	GO:0050896//response to stimulus;GO:0009314//response to radiation;GO:0009416//response to light stimulus;GO:0006950//response to stress;GO:0009628//response to abiotic stimulus;GO:0006970//response to osmotic stress
gene12447	264.887	61.75	4.63	1.04333	-2.14981	2.98834e-05	0.000408451	yes	LOC107818861	PREDICTED: protein CHUP1, chloroplastic-like [Nicotiana sylvestris]	-	-	-	-	-	-	-
gene12448	31	117.333	0.446667	1.68333	1.91405	0.00174837	0.011819	yes	LOC107818863	PREDICTED: cytochrome P450 714C2-like isoform X1 [Nicotiana tabacum]	-	-	-	-	-	GO:0043169//cation binding;GO:1901363//heterocyclic compound binding;GO:0016491//oxidoreductase activity;GO:0046906//tetrapyrrole binding;GO:0046872//metal ion binding;GO:0046914//transition metal ion binding;GO:0097159//organic cyclic compound binding;GO:0005488//binding;GO:0003824//catalytic activity;GO:0043167//ion binding	GO:0044699//single-organism process;GO:0044710//single-organism metabolic process;GO:0008152//metabolic process
gene12452	1012.37	107	27.36	2.79	-3.29373	1.39966e-08	5.43569e-07	yes	LOC107818866	PREDICTED: WAT1-related protein At1g70260-like [Nicotiana tabacum]	-	-	-	-	-	-	-
gene12462	13	85.6667	0.25	1.62	2.69599	2.78128e-05	0.000385131	yes	LOC107818878	PREDICTED: protein TPX2-like isoform X1 [Nicotiana tabacum]	-	-	-	-	GO:0005856//cytoskeleton;GO:0043232//intracellular non-membrane-bounded organelle;GO:0005623//cell;GO:0043228//non-membrane-bounded organelle;GO:0044464//cell part;GO:0015630//microtubule cytoskeleton;GO:0005622//intracellular;GO:0044424//intracellular part;GO:0043226//organelle;GO:0043229//intracellular organelle	-	GO:0007049//cell cycle;GO:0000278//mitotic cell cycle;GO:0009987//cellular process;GO:0044699//single-organism process;GO:0044763//single-organism cellular process
gene12467	7.33333	162.727	0.213333	4.83667	4.50283	5.49123e-11	3.93663e-09	yes	LOC107818882	PREDICTED: uncharacterized RNA methyltransferase pc1998 [Nicotiana tabacum]	-	-	-	-	-	GO:0003824//catalytic activity;GO:0016740//transferase activity;GO:0016741//transferase activity, transferring one-carbon groups	GO:0044237//cellular metabolic process;GO:0042254//ribosome biogenesis;GO:0043170//macromolecule metabolic process;GO:0006396//RNA processing;GO:0044238//primary metabolic process;GO:0046483//heterocycle metabolic process;GO:0034660//ncRNA metabolic process;GO:0006807//nitrogen compound metabolic process;GO:0034641//cellular nitrogen compound metabolic process;GO:0034470//ncRNA processing;GO:0009…
gene12469	68.6667	361.333	2.12	11.03	2.3793	1.03257e-07	3.10773e-06	yes	LOC107818886	PREDICTED: ocs element-binding factor 1-like [Nicotiana sylvestris]	-	-	-	-	-	GO:0097159//organic cyclic compound binding;GO:0046983//protein dimerization activity;GO:1901363//heterocyclic compound binding;GO:0003677//DNA binding;GO:0005515//protein binding;GO:0003676//nucleic acid binding;GO:0005488//binding;GO:0001071//nucleic acid binding transcription factor activity	GO:0006807//nitrogen compound metabolic process;GO:0050896//response to stimulus;GO:0009059//macromolecule biosynthetic process;GO:0050789//regulation of biological process;GO:0006351//transcription, DNA-templated;GO:0034645//cellular macromolecule biosynthetic process;GO:1901362//organic cyclic compound biosynthetic process;GO:0046483//heterocycle metabolic process;GO:0051240//positive regulatio…
gene12481	13.6667	61	0.376667	1.65	2.13111	0.000188467	0.00190638	yes	LOC107818901	PREDICTED: D-cysteine desulfhydrase 2, mitochondrial [Nicotiana tomentosiformis]	-	-	-	-	-	-	-
gene12487	377.333	1777.67	15.1333	70.2967	2.21573	1.10879e-06	2.41693e-05	yes	LOC107818905	PREDICTED: F-box protein At4g35733-like isoform X1 [Nicotiana tomentosiformis]	-	-	-	-	-	-	-
gene12492	68	207.333	1.63333	4.88	1.57906	0.00139012	0.00982057	yes	LOC107818911	PREDICTED: F-box/LRR-repeat protein At3g26922-like [Nicotiana tabacum]	-	-	-	-	-	-	-
gene12497	11.6667	38.3333	0.57	1.93333	1.76206	0.0105074	0.0480901	yes	LOC107818916	-	-	-	-	-	-	-	-
gene12503	80.89	251.527	2.28	6.76667	1.56941	0.00908415	0.0431096	yes	LOC107818922	PREDICTED: piriformospora indica-insensitive protein 2-like isoform X2 [Nicotiana tabacum]	-	-	-	-	-	-	-
gene12515	2.33333	18.6667	0.136667	1.13667	3.05608	0.00652958	0.0333777	yes	LOC107818935	PREDICTED: mitotic-spindle organizing protein 1B-like isoform X1 [Nicotiana sylvestris]	-	-	-	-	-	-	-
gene12521	18.3333	282.333	0.476667	7.27	3.9309	8.36059e-15	1.30786e-12	yes	LOC107818941	PREDICTED: pentatricopeptide repeat-containing protein At1g05750, chloroplastic [Nicotiana tomentosiformis]	-	-	-	-	-	-	GO:0044260//cellular macromolecule metabolic process;GO:0090304//nucleic acid metabolic process;GO:0044238//primary metabolic process;GO:0006807//nitrogen compound metabolic process;GO:0016070//RNA metabolic process;GO:1901360//organic cyclic compound metabolic process;GO:0043170//macromolecule metabolic process;GO:0044237//cellular metabolic process;GO:0009987//cellular process;GO:0071704//organ…
gene12525	177.667	20774.7	9.57333	1082.35	6.82093	2.41395e-37	7.09523e-34	yes	LOC107818946	PREDICTED: glycine-rich RNA-binding protein-like [Nicotiana sylvestris]	-	-	-	-	GO:0030054//cell junction;GO:0043229//intracellular organelle;GO:0043231//intracellular membrane-bounded organelle;GO:0005623//cell;GO:0043227//membrane-bounded organelle;GO:0005622//intracellular;GO:0044424//intracellular part;GO:0005737//cytoplasm;GO:0043226//organelle;GO:0044444//cytoplasmic part;GO:0044464//cell part;GO:0009536//plastid;GO:0005911//cell-cell junction;GO:0042579//microbody;GO:…	GO:1901363//heterocyclic compound binding;GO:0043566//structure-specific DNA binding;GO:0005488//binding;GO:0003723//RNA binding;GO:0003677//DNA binding;GO:0097159//organic cyclic compound binding;GO:0003676//nucleic acid binding;GO:0036094//small molecule binding;GO:0044822//poly(A) RNA binding	GO:0009628//response to abiotic stimulus;GO:1901360//organic cyclic compound metabolic process;GO:0006996//organelle organization;GO:0033036//macromolecule localization;GO:0051169//nuclear transport;GO:0006403//RNA localization;GO:0022414//reproductive process;GO:0090304//nucleic acid metabolic process;GO:0051234//establishment of localization;GO:0006725//cellular aromatic compound metabolic proc…
gene12527	45.3333	1160.26	2.87667	71.7467	4.64044	9.80261e-19	2.94321e-16	yes	LOC107818947	PREDICTED: glycine-rich RNA-binding protein-like [Nicotiana tabacum]	-	-	-	-	GO:0044424//intracellular part;GO:0044464//cell part;GO:0043226//organelle;GO:0031981//nuclear lumen;GO:0009536//plastid;GO:0005622//intracellular;GO:0030312//external encapsulating structure;GO:0043227//membrane-bounded organelle;GO:0043233//organelle lumen;GO:0044428//nuclear part;GO:0044446//intracellular organelle part;GO:0005737//cytoplasm;GO:0005623//cell;GO:0042579//microbody;GO:0031974//m…	GO:0097159//organic cyclic compound binding;GO:0003723//RNA binding;GO:0005488//binding;GO:0003676//nucleic acid binding;GO:0036094//small molecule binding;GO:1901363//heterocyclic compound binding;GO:0043566//structure-specific DNA binding;GO:0003677//DNA binding;GO:0044822//poly(A) RNA binding	GO:0010038//response to metal ion;GO:0008152//metabolic process;GO:1901360//organic cyclic compound metabolic process;GO:0050896//response to stimulus;GO:0016070//RNA metabolic process;GO:0044238//primary metabolic process;GO:0015931//nucleobase-containing compound transport;GO:0044763//single-organism cellular process;GO:0006996//organelle organization;GO:0000377//RNA splicing, via transesterifi…
gene12535	9919.29	1450.99	88.5167	12.8167	-2.78793	5.14615e-05	0.00064757	yes	LOC107818955	PREDICTED: ABC transporter C family member 8-like isoform X1 [Nicotiana tabacum]	-	-	-	-	GO:0016020//membrane;GO:0044425//membrane part;GO:0031224//intrinsic component of membrane	GO:0016628//oxidoreductase activity, acting on the CH-CH group of donors, NAD or NADP as acceptor;GO:0001882//nucleoside binding;GO:0005488//binding;GO:0016787//hydrolase activity;GO:0016462//pyrophosphatase activity;GO:0016818//hydrolase activity, acting on acid anhydrides, in phosphorus-containing anhydrides;GO:0032549//ribonucleoside binding;GO:0032550//purine ribonucleoside binding;GO:0016627…	GO:0044763//single-organism cellular process;GO:1901361//organic cyclic compound catabolic process;GO:0009154//purine ribonucleotide catabolic process;GO:0044237//cellular metabolic process;GO:1901360//organic cyclic compound metabolic process;GO:0006725//cellular aromatic compound metabolic process;GO:0006195//purine nucleotide catabolic process;GO:0009056//catabolic process;GO:1901575//organic …
gene12542	32.4833	158.307	0.966667	4.56667	2.24005	0.000272852	0.00259276	yes	LOC107818960	PREDICTED: syntaxin-132-like isoform X2 [Nicotiana tomentosiformis]	Genetic Information Processing	Folding, sorting and degradation	ko04130//SNARE interactions in vesicular transport	K08486	-	-	GO:0051179//localization;GO:0006810//transport;GO:0051234//establishment of localization
gene12548	78	185.333	3.16667	7.60333	1.26367	0.0109899	0.0498453	yes	LOC107818973	PREDICTED: probable receptor-like protein kinase At5g61350 [Jatropha curcas]	-	-	-	-	-	-	-
gene12552	36.3333	96.17	1.32333	3.54667	1.42229	0.00519529	0.0278522	yes	LOC107818974	PREDICTED: vesicle transport v-SNARE 13-like [Nicotiana sylvestris]	Genetic Information Processing	Folding, sorting and degradation	ko04130//SNARE interactions in vesicular transport	K08493	GO:0044424//intracellular part;GO:0043229//intracellular organelle;GO:0005623//cell;GO:0043227//membrane-bounded organelle;GO:0005737//cytoplasm;GO:0044464//cell part;GO:0005773//vacuole;GO:0044444//cytoplasmic part;GO:0044437//vacuolar part;GO:0005768//endosome;GO:0005622//intracellular;GO:0043226//organelle;GO:0044422//organelle part;GO:0044446//intracellular organelle part;GO:0043231//intracel…	-	GO:0006886//intracellular protein transport;GO:0044765//single-organism transport;GO:0015031//protein transport;GO:0006810//transport;GO:0051641//cellular localization;GO:0033036//macromolecule localization;GO:0009605//response to external stimulus;GO:0045184//establishment of protein localization;GO:0050896//response to stimulus;GO:0008104//protein localization;GO:0034613//cellular protein local…
gene12553	31.3333	1876.68	0.423333	25.28	5.90006	1.12612e-27	1.03098e-24	yes	LOC107818975	PREDICTED: two-component response regulator-like APRR1 [Nicotiana sylvestris]	Organismal Systems	Environmental adaptation	ko04712//Circadian rhythm - plant	K12127	-	GO:0001071//nucleic acid binding transcription factor activity;GO:0004871//signal transducer activity;GO:0005488//binding;GO:1901363//heterocyclic compound binding;GO:0097159//organic cyclic compound binding;GO:0003676//nucleic acid binding	GO:0097659//nucleic acid-templated transcription;GO:0009059//macromolecule biosynthetic process;GO:0065007//biological regulation;GO:1901362//organic cyclic compound biosynthetic process;GO:0006725//cellular aromatic compound metabolic process;GO:0044763//single-organism cellular process;GO:0044237//cellular metabolic process;GO:0009058//biosynthetic process;GO:0044249//cellular biosynthetic proc…
gene12554	0.333333	13.6667	0.00666667	0.313333	5.55459	1.49522e-05	0.000225986	yes	LOC107818976	PREDICTED: protein NEN1-like [Nicotiana tabacum]	-	-	-	-	-	GO:0097159//organic cyclic compound binding;GO:0003824//catalytic activity;GO:0004518//nuclease activity;GO:0016787//hydrolase activity;GO:0016788//hydrolase activity, acting on ester bonds;GO:0005488//binding	GO:0006807//nitrogen compound metabolic process;GO:0008152//metabolic process;GO:0044238//primary metabolic process;GO:0009987//cellular process;GO:0044237//cellular metabolic process;GO:0043170//macromolecule metabolic process;GO:0034641//cellular nitrogen compound metabolic process;GO:0071704//organic substance metabolic process;GO:0090304//nucleic acid metabolic process;GO:0046483//heterocycle…
gene12555	4.66667	45.3333	0.11	1.03	3.22707	2.537e-06	4.93835e-05	yes	LOC107818970	PREDICTED: pentatricopeptide repeat-containing protein At1g09190-like [Nicotiana tabacum]	-	-	-	-	-	-	-
gene12556	0	14.3333	0.001	0.62	9.27612	4.20583e-06	7.59634e-05	yes	LOC107818971	PREDICTED: putative pentatricopeptide repeat-containing protein At1g74400 [Nicotiana tabacum]	-	-	-	-	-	-	-
gene12557	71.3333	190.333	2.53	6.82667	1.43204	0.00219175	0.0141651	yes	LOC107818977	PREDICTED: probable carbohydrate esterase At4g34215 [Nicotiana tabacum]	-	-	-	-	-	-	-
gene12560	7.33333	26	0.116667	0.4	1.77761	0.00833749	0.0403165	yes	LOC107818981	PREDICTED: galactoside 2-alpha-L-fucosyltransferase-like [Nicotiana tabacum]	-	-	-	-	-	GO:0031127//alpha-(1,2)-fucosyltransferase activity;GO:0003824//catalytic activity;GO:0016758//transferase activity, transferring hexosyl groups;GO:0008417//fucosyltransferase activity;GO:0016740//transferase activity;GO:0016757//transferase activity, transferring glycosyl groups	GO:0071704//organic substance metabolic process;GO:0044085//cellular component biogenesis;GO:0005975//carbohydrate metabolic process;GO:0044723//single-organism carbohydrate metabolic process;GO:0070085//glycosylation;GO:0044238//primary metabolic process;GO:0044699//single-organism process;GO:0071840//cellular component organization or biogenesis;GO:0044710//single-organism metabolic process;GO:…
gene12571	264.06	780.073	3.67333	10.6933	1.54155	0.000664112	0.00540308	yes	LOC107818994	PREDICTED: V-type proton ATPase subunit a1-like [Nicotiana tabacum]	Cellular Processes;Metabolism	Transport and catabolism;Energy metabolism	ko00190//Oxidative phosphorylation;ko04145//Phagosome	K02154	GO:0044437//vacuolar part;GO:0016023//cytoplasmic, membrane-bounded vesicle;GO:0098588//bounding membrane of organelle;GO:0043227//membrane-bounded organelle;GO:0098805//whole membrane;GO:0005623//cell;GO:0043229//intracellular organelle;GO:0031988//membrane-bounded vesicle;GO:0031090//organelle membrane;GO:0031982//vesicle;GO:0016020//membrane;GO:0098796//membrane protein complex;GO:0044424//int…	GO:0005215//transporter activity;GO:0022857//transmembrane transporter activity;GO:0015077//monovalent inorganic cation transmembrane transporter activity;GO:0022892//substrate-specific transporter activity;GO:0008324//cation transmembrane transporter activity;GO:0022890//inorganic cation transmembrane transporter activity;GO:0022891//substrate-specific transmembrane transporter activity;GO:00150…	GO:0034622//cellular macromolecular complex assembly;GO:0051179//localization;GO:1902578//single-organism localization;GO:0015992//proton transport;GO:0022607//cellular component assembly;GO:0070071//proton-transporting two-sector ATPase complex assembly;GO:0015988//energy coupled proton transmembrane transport, against electrochemical gradient;GO:0071840//cellular component organization or bioge…
gene12573	44.6667	384.093	2.41	21.65	3.16726	9.23298e-05	0.00106118	yes	LOC107818995	PREDICTED: protein MICRORCHIDIA 6-like [Nicotiana tabacum]	-	-	-	-	GO:0044464//cell part;GO:0031967//organelle envelope;GO:0044435//plastid part;GO:0044446//intracellular organelle part;GO:0044422//organelle part;GO:0043229//intracellular organelle;GO:0043227//membrane-bounded organelle;GO:0005911//cell-cell junction;GO:0044424//intracellular part;GO:0043231//intracellular membrane-bounded organelle;GO:0005623//cell;GO:0009536//plastid;GO:0044444//cytoplasmic pa…	GO:0097367//carbohydrate derivative binding;GO:0001882//nucleoside binding;GO:0003824//catalytic activity;GO:0032550//purine ribonucleoside binding;GO:0016462//pyrophosphatase activity;GO:0097159//organic cyclic compound binding;GO:0016818//hydrolase activity, acting on acid anhydrides, in phosphorus-containing anhydrides;GO:0001883//purine nucleoside binding;GO:1901363//heterocyclic compound bin…	GO:0019637//organophosphate metabolic process;GO:0010629//negative regulation of gene expression;GO:0071704//organic substance metabolic process;GO:0009259//ribonucleotide metabolic process;GO:0044728//DNA methylation or demethylation;GO:1901136//carbohydrate derivative catabolic process;GO:0009889//regulation of biosynthetic process;GO:0009166//nucleotide catabolic process;GO:0006306//DNA methyl…
gene12574	5803.67	782.133	196.703	26.07	-2.91556	5.34521e-11	3.84181e-09	yes	LOC107818998	PREDICTED: salt tolerance protein [Nicotiana sylvestris]	-	-	-	-	GO:0044464//cell part;GO:0005623//cell	GO:0043169//cation binding;GO:0046872//metal ion binding;GO:0016740//transferase activity;GO:0016772//transferase activity, transferring phosphorus-containing groups;GO:0003824//catalytic activity;GO:0046914//transition metal ion binding;GO:0005488//binding;GO:0043167//ion binding	GO:0050896//response to stimulus;GO:0006793//phosphorus metabolic process;GO:0009628//response to abiotic stimulus;GO:0009639//response to red or far red light;GO:0009416//response to light stimulus;GO:0009314//response to radiation;GO:0044237//cellular metabolic process;GO:0006796//phosphate-containing compound metabolic process;GO:0009987//cellular process;GO:0008152//metabolic process
gene12575	367.333	2732.7	12.65	91.6167	2.85647	1.85568e-09	8.96474e-08	yes	LOC107818999	PREDICTED: fructokinase-2 isoform X1 [Nicotiana sylvestris]	Metabolism	Carbohydrate metabolism	ko00500//Starch and sucrose metabolism;ko00520//Amino sugar and nucleotide sugar metabolism;ko00051//Fructose and mannose metabolism	K00847	-	GO:0004396//hexokinase activity;GO:0016301//kinase activity;GO:0097159//organic cyclic compound binding;GO:0032550//purine ribonucleoside binding;GO:0016772//transferase activity, transferring phosphorus-containing groups;GO:0019200//carbohydrate kinase activity;GO:0005488//binding;GO:0036094//small molecule binding;GO:0097367//carbohydrate derivative binding;GO:0003824//catalytic activity;GO:001…	GO:0044281//small molecule metabolic process;GO:0043170//macromolecule metabolic process;GO:0005976//polysaccharide metabolic process;GO:0016310//phosphorylation;GO:0008152//metabolic process;GO:0044238//primary metabolic process;GO:0044237//cellular metabolic process;GO:0044262//cellular carbohydrate metabolic process;GO:0006796//phosphate-containing compound metabolic process;GO:0005982//starch…
gene12579	119.333	290	4.31	10.5233	1.28783	0.00336962	0.0198777	yes	LOC107819002	PREDICTED: serine/arginine-rich SC35-like splicing factor SCL28 [Nicotiana tomentosiformis]	Genetic Information Processing	Transcription	ko03040//Spliceosome	K12900	GO:0043229//intracellular organelle;GO:0031974//membrane-enclosed lumen;GO:0005622//intracellular;GO:0005634//nucleus;GO:0031981//nuclear lumen;GO:0043231//intracellular membrane-bounded organelle;GO:0005623//cell;GO:0044422//organelle part;GO:0044451//nucleoplasm part;GO:0070013//intracellular organelle lumen;GO:0043226//organelle;GO:0044428//nuclear part;GO:0016604//nuclear body;GO:0043233//org…	GO:0003676//nucleic acid binding;GO:1901363//heterocyclic compound binding;GO:0036094//small molecule binding;GO:0005488//binding;GO:0097159//organic cyclic compound binding	-
gene12589	7	44.3333	0.27	1.72667	2.67696	0.000170776	0.0017567	yes	LOC107819013	PREDICTED: pentatricopeptide repeat-containing protein At2g38420, mitochondrial-like [Nicotiana tabacum]	-	-	-	-	-	-	-
gene12591	19.6667	96.3333	0.353333	1.69333	2.26076	0.00678997	0.034422	yes	LOC107819015	-	-	-	-	-	-	-	-
gene12593	47	327	0.75	5.16667	2.78427	1.80803e-08	6.8016e-07	yes	LOC107819016	PREDICTED: pentatricopeptide repeat-containing protein At1g18485-like [Nicotiana tabacum]	-	-	-	-	-	-	-
gene12603	12.6667	73.6767	0.696667	3.86	2.47006	0.000150038	0.00158035	yes	LOC107819028	PREDICTED: uncharacterized protein LOC107819028, partial [Nicotiana tabacum]	-	-	-	-	-	-	-
gene12615	125.367	486.297	3.12333	11.8167	1.91966	7.09396e-05	0.000849966	yes	LOC107819042	PREDICTED: twinkle homolog protein, chloroplastic/mitochondrial-like [Nicotiana tabacum]	-	-	-	-	-	GO:0004386//helicase activity;GO:0034062//RNA polymerase activity;GO:0001883//purine nucleoside binding;GO:0016772//transferase activity, transferring phosphorus-containing groups;GO:0003899//DNA-directed RNA polymerase activity;GO:0032549//ribonucleoside binding;GO:0016740//transferase activity;GO:0016462//pyrophosphatase activity;GO:0017111//nucleoside-triphosphatase activity;GO:0016818//hydrol…	GO:0032392//DNA geometric change;GO:0071103//DNA conformation change;GO:0009987//cellular process;GO:0016043//cellular component organization;GO:0006996//organelle organization;GO:0051276//chromosome organization;GO:0071840//cellular component organization or biogenesis
gene12620	102.223	2	5.62333	0.12	-5.55032	9.71077e-10	4.96164e-08	yes	LOC107819047	-	-	-	-	-	-	-	-
gene12623	393.873	914.753	17.1467	40.63	1.24462	0.00508372	0.0273749	yes	LOC107819052	PREDICTED: psbP domain-containing protein 6, chloroplastic-like isoform X2 [Nicotiana tabacum]	-	-	-	-	GO:0009523//photosystem II;GO:0005622//intracellular;GO:0098796//membrane protein complex;GO:0032991//macromolecular complex;GO:0044435//plastid part;GO:0005737//cytoplasm;GO:0009521//photosystem;GO:0044444//cytoplasmic part;GO:0044464//cell part;GO:0005623//cell;GO:0043226//organelle;GO:0044422//organelle part;GO:0009536//plastid;GO:0043234//protein complex;GO:0031976//plastid thylakoid;GO:00444…	GO:0005488//binding;GO:0046872//metal ion binding;GO:0043169//cation binding;GO:0043167//ion binding	GO:0044237//cellular metabolic process;GO:0008152//metabolic process;GO:0009987//cellular process
gene12639	0	4	0.001	0.176667	7.46489	0.00745078	0.0369371	yes	LOC107819068	PREDICTED: AT-hook motif nuclear-localized protein 8-like [Nicotiana tabacum]	-	-	-	-	-	-	-
gene12658	3.66667	94	0.29	7.50333	4.69341	0.00108026	0.00800961	yes	LOC107819087	PREDICTED: universal stress protein A-like protein [Nicotiana sylvestris]	-	-	-	-	GO:0016020//membrane	-	GO:0050896//response to stimulus
gene12667	141.667	496.803	5.20333	18.49	1.82924	2.89876e-05	0.000398239	yes	LOC107819098	PREDICTED: dolichyl-diphosphooligosaccharide--protein glycosyltransferase 48 kDa subunit-like [Nicotiana tabacum]	Genetic Information Processing;Metabolism	Folding, sorting and degradation;Glycan biosynthesis and metabolism	ko04141//Protein processing in endoplasmic reticulum;ko00510//N-Glycan biosynthesis	K12670	GO:0042175//nuclear outer membrane-endoplasmic reticulum membrane network;GO:0016020//membrane;GO:0005623//cell;GO:0012505//endomembrane system;GO:0044464//cell part	GO:0016758//transferase activity, transferring hexosyl groups;GO:0016740//transferase activity;GO:0003824//catalytic activity;GO:0016757//transferase activity, transferring glycosyl groups;GO:0004576//oligosaccharyl transferase activity	GO:0009058//biosynthetic process;GO:0044249//cellular biosynthetic process;GO:0044267//cellular protein metabolic process;GO:0043412//macromolecule modification;GO:0044260//cellular macromolecule metabolic process;GO:0043170//macromolecule metabolic process;GO:0008152//metabolic process;GO:0036211//protein modification process;GO:0009100//glycoprotein metabolic process;GO:0005975//carbohydrate me…
gene12675	5	21	0.25	0.996667	1.99518	0.0102818	0.0472588	yes	LOC107819109	PREDICTED: mitogen-activated protein kinase kinase kinase 1-like [Nicotiana tabacum]	-	-	-	-	-	GO:0043167//ion binding;GO:0046872//metal ion binding;GO:0043169//cation binding;GO:0005488//binding;GO:0046914//transition metal ion binding	-
gene1268	0.666667	8.66667	0.02	0.236667	3.56478	0.00125321	0.009048	yes	LOC107818880	PREDICTED: zinc finger CCCH domain-containing protein 48-like [Nicotiana sylvestris]	-	-	-	-	-	-	-
gene12705	5.33333	36	0.133333	0.846667	2.66676	0.00157679	0.0108982	yes	LOC107819138	PREDICTED: serine carboxypeptidase-like 31 isoform X1 [Nicotiana tabacum]	-	-	-	-	-	GO:0008233//peptidase activity;GO:0003824//catalytic activity;GO:0004180//carboxypeptidase activity;GO:0070011//peptidase activity, acting on L-amino acid peptides;GO:0008238//exopeptidase activity;GO:0016787//hydrolase activity	GO:0043170//macromolecule metabolic process;GO:0008152//metabolic process;GO:0071704//organic substance metabolic process;GO:0006508//proteolysis;GO:0010467//gene expression;GO:0019538//protein metabolic process;GO:0044238//primary metabolic process;GO:0051604//protein maturation;GO:0016485//protein processing
gene12708	432	8930.94	11.36	228.987	4.33323	6.14538e-19	1.88569e-16	yes	LOC107819141	PREDICTED: uncharacterized protein LOC107819141 [Nicotiana tabacum]	-	-	-	-	-	-	-
gene12712	24	2.33333	1.20667	0.12	-3.32992	0.000387684	0.00347187	yes	LOC107819146	PREDICTED: cold and drought-regulated protein CORA-like [Nicotiana tomentosiformis]	-	-	-	-	-	-	-
gene12714	156.333	18.3333	9.20333	1.09333	-3.07342	5.54929e-08	1.80073e-06	yes	LOC107819148	PREDICTED: glycine-rich cell wall structural protein 2-like [Nicotiana tabacum]	-	-	-	-	-	-	-
gene12731	31.6667	212.507	0.5	3.29667	2.72101	2.21468e-08	8.1369e-07	yes	LOC107819167	PREDICTED: pentatricopeptide repeat-containing protein At5g66631 [Nicotiana tomentosiformis]	-	-	-	-	-	-	-
gene12735	28.23	122.337	1.11667	4.81333	2.10784	0.000139046	0.001489	yes	LOC107819172	PREDICTED: uncharacterized protein LOC104216511 isoform X1 [Nicotiana sylvestris]	-	-	-	-	-	-	-
gene12736	2.33333	27.6667	0.0966667	1.13	3.54716	0.00460564	0.0254056	yes	LOC107819173	-	-	-	-	-	-	-	-
gene1274	58.6667	140.667	4.02	9.21667	1.19705	0.00998771	0.0462576	yes	LOC107818992	PREDICTED: uncharacterized protein LOC104214960 [Nicotiana sylvestris]	-	-	-	-	GO:0016020//membrane	-	-
gene12745	14.3333	0.333333	0.516667	0.01	-5.69116	0.000525183	0.00445261	yes	LOC107819183	PREDICTED: probable xyloglucan endotransglucosylase/hydrolase protein 16 [Nicotiana sylvestris]	-	-	-	-	GO:0005623//cell;GO:0005576//extracellular region;GO:0044464//cell part;GO:0071944//cell periphery;GO:0030312//external encapsulating structure	GO:0016798//hydrolase activity, acting on glycosyl bonds;GO:0016787//hydrolase activity;GO:0016740//transferase activity;GO:0003824//catalytic activity;GO:0016758//transferase activity, transferring hexosyl groups;GO:0016757//transferase activity, transferring glycosyl groups	GO:0008152//metabolic process;GO:0044238//primary metabolic process;GO:0005975//carbohydrate metabolic process;GO:0005976//polysaccharide metabolic process;GO:0043170//macromolecule metabolic process;GO:0071704//organic substance metabolic process;GO:0044042//glucan metabolic process
gene12758	152.333	370.667	4.43667	10.79	1.28215	0.00287636	0.0175517	yes	LOC107819197	PREDICTED: protein N-terminal asparagine amidohydrolase-like [Nicotiana tabacum]	-	-	-	-	-	GO:0003824//catalytic activity;GO:0016787//hydrolase activity;GO:0016811//hydrolase activity, acting on carbon-nitrogen (but not peptide) bonds, in linear amides;GO:0016810//hydrolase activity, acting on carbon-nitrogen (but not peptide) bonds	-
gene12766	280.093	1468.9	5.37667	28.2633	2.39415	3.59519e-08	1.23783e-06	yes	LOC107819205	PREDICTED: pyrophosphate--fructose 6-phosphate 1-phosphotransferase subunit alpha {ECO:0000255|HAMAP-Rule:MF_03185}-like [Nicotiana tomentosiformis]	Metabolism	Carbohydrate metabolism	ko00051//Fructose and mannose metabolism	K00895	GO:0044464//cell part;GO:0044444//cytoplasmic part;GO:0005622//intracellular;GO:0005737//cytoplasm;GO:0005623//cell;GO:0044424//intracellular part;GO:0005829//cytosol;GO:0044445//cytosolic part	GO:0032549//ribonucleoside binding;GO:0097367//carbohydrate derivative binding;GO:0008443//phosphofructokinase activity;GO:1901363//heterocyclic compound binding;GO:0016772//transferase activity, transferring phosphorus-containing groups;GO:0032550//purine ribonucleoside binding;GO:0097159//organic cyclic compound binding;GO:0019200//carbohydrate kinase activity;GO:0001883//purine nucleoside bind…	GO:0008152//metabolic process;GO:0034285//response to disaccharide;GO:0009987//cellular process;GO:0050896//response to stimulus;GO:0042221//response to chemical;GO:0009743//response to carbohydrate;GO:0044237//cellular metabolic process;GO:1901700//response to oxygen-containing compound;GO:0006793//phosphorus metabolic process;GO:0009746//response to hexose;GO:0034284//response to monosaccharide…
gene12777	285	3042.77	7.64	81.1033	3.40812	4.67357e-14	6.47644e-12	yes	LOC107819218	PREDICTED: ribosome-binding factor PSRP1, chloroplastic [Nicotiana tomentosiformis]	-	-	-	-	GO:0005737//cytoplasm;GO:0005622//intracellular;GO:0044444//cytoplasmic part;GO:0044464//cell part;GO:0005623//cell;GO:0031976//plastid thylakoid;GO:0032991//macromolecular complex;GO:0043231//intracellular membrane-bounded organelle;GO:0043229//intracellular organelle;GO:0030529//intracellular ribonucleoprotein complex;GO:0044446//intracellular organelle part;GO:0044435//plastid part;GO:0031984/…	-	GO:0008152//metabolic process
gene12790	9	0.333333	0.276667	0.0133333	-4.37504	0.000187734	0.00190068	yes	LOC107819234	C2H2-like zinc finger protein [Theobroma cacao]	-	-	-	-	-	GO:0016763//transferase activity, transferring pentosyl groups;GO:0016757//transferase activity, transferring glycosyl groups;GO:0043167//ion binding;GO:0005488//binding;GO:0016740//transferase activity;GO:0043169//cation binding;GO:0003824//catalytic activity	-
gene12791	39.3567	114	0.523333	1.46333	1.48346	0.00482859	0.0262978	yes	LOC107819235	PREDICTED: serine/threonine-protein kinase mph1 isoform X2 [Nicotiana tomentosiformis]	-	-	-	-	-	-	-
gene12803	22	182.687	0.503333	4.04333	3.00596	4.84594e-05	0.000615899	yes	LOC107819245	PREDICTED: cytochrome P450 704C1-like [Nicotiana sylvestris]	-	-	-	-	GO:0005623//cell;GO:0044464//cell part;GO:0044424//intracellular part;GO:0005622//intracellular;GO:0043229//intracellular organelle;GO:0043226//organelle;GO:0043227//membrane-bounded organelle;GO:0043231//intracellular membrane-bounded organelle	GO:0043169//cation binding;GO:0046872//metal ion binding;GO:0097159//organic cyclic compound binding;GO:0046906//tetrapyrrole binding;GO:0043167//ion binding;GO:0016491//oxidoreductase activity;GO:0046914//transition metal ion binding;GO:0003824//catalytic activity;GO:0005488//binding;GO:1901363//heterocyclic compound binding	GO:0044699//single-organism process;GO:0044710//single-organism metabolic process;GO:0008152//metabolic process
gene12813	179.667	393	7.10333	15.82	1.15518	0.0108547	0.0493495	yes	LOC107819255	PREDICTED: peptidyl-tRNA hydrolase, mitochondrial-like [Nicotiana tabacum]	-	-	-	-	-	GO:0052689//carboxylic ester hydrolase activity;GO:0016787//hydrolase activity;GO:0016788//hydrolase activity, acting on ester bonds;GO:0003824//catalytic activity	-
gene12817	41.6667	156.333	0.683333	2.40667	1.81637	0.00296974	0.0179927	yes	LOC107819261	PREDICTED: G-type lectin S-receptor-like serine/threonine-protein kinase At4g27290 [Nicotiana sylvestris]	-	-	-	-	-	-	-
gene12828	44.6667	268.333	1.02667	6.05	2.55897	6.50006e-07	1.53489e-05	yes	LOC107819272	PREDICTED: tyrosine aminotransferase-like [Nicotiana tomentosiformis]	Metabolism	Metabolism of cofactors and vitamins;Amino acid metabolism;Global and Overview;Biosynthesis of other secondary metabolites	ko01230//Biosynthesis of amino acids;ko00270//Cysteine and methionine metabolism;ko00130//Ubiquinone and other terpenoid-quinone biosynthesis;ko00360//Phenylalanine metabolism;ko00350//Tyrosine metabolism;ko00400//Phenylalanine, tyrosine and tryptophan biosynthesis;ko00960//Tropane, piperidine and pyridine alkaloid biosynthesis;ko00950//Isoquinoline alkaloid biosynthesis	K00815	-	GO:0016769//transferase activity, transferring nitrogenous groups;GO:0016740//transferase activity;GO:0043168//anion binding;GO:0008483//transaminase activity;GO:0043167//ion binding;GO:0005488//binding;GO:0003824//catalytic activity	GO:0044763//single-organism cellular process;GO:0071704//organic substance metabolic process;GO:0006082//organic acid metabolic process;GO:0044699//single-organism process;GO:0019752//carboxylic acid metabolic process;GO:0050896//response to stimulus;GO:0008152//metabolic process;GO:0044710//single-organism metabolic process;GO:0044237//cellular metabolic process;GO:0006950//response to stress;GO…
gene12830	10	57.0367	0.34	1.97	2.53459	3.32208e-05	0.000446725	yes	LOC107819268	PREDICTED: probable aminotransferase TAT2, partial [Nicotiana tabacum]	Metabolism	Metabolism of cofactors and vitamins;Amino acid metabolism;Global and Overview;Biosynthesis of other secondary metabolites	ko01230//Biosynthesis of amino acids;ko00270//Cysteine and methionine metabolism;ko00130//Ubiquinone and other terpenoid-quinone biosynthesis;ko00360//Phenylalanine metabolism;ko00350//Tyrosine metabolism;ko00400//Phenylalanine, tyrosine and tryptophan biosynthesis;ko00960//Tropane, piperidine and pyridine alkaloid biosynthesis;ko00950//Isoquinoline alkaloid biosynthesis	K00815	-	GO:0043168//anion binding;GO:0016829//lyase activity;GO:0043167//ion binding;GO:0016769//transferase activity, transferring nitrogenous groups;GO:0005488//binding;GO:0003824//catalytic activity;GO:0016846//carbon-sulfur lyase activity;GO:0016740//transferase activity	GO:1901576//organic substance biosynthetic process;GO:1901135//carbohydrate derivative metabolic process;GO:0006082//organic acid metabolic process;GO:0050794//regulation of cellular process;GO:0008152//metabolic process;GO:1901657//glycosyl compound metabolic process;GO:0044272//sulfur compound biosynthetic process;GO:0044711//single-organism biosynthetic process;GO:0044699//single-organism proc…
gene12832	13	58.3333	0.376667	1.74	2.20773	0.000336672	0.00308125	yes	LOC107819275	-	-	-	-	-	-	-	-
[truncated: 11,378 more rows]

## Sheet: T_60d-vs-T_75d.genes.filter.ann
id	T_60d_count	T_75d_count	T_60d_fpkm	T_75d_fpkm	log2(FC)	Pvalue	FDR	significant	Symbol	Description	KEGG_A_class	KEGG_B_class	Pathway	K_ID	GO Component	GO Function	GO Process
[truncated: 20,249 more rows]

[truncated: 2 more sheets: CK_60d-vs-T_60d.genes.filter.an, CK_75d-vs-T_75d.genes.filter.an]
